# Supplementary material for: Identification of disease-associated loci using machine learning for genotype and network data integration
Source: Bioinformatics. 2019 May 9;35(24):5182–90. doi: 10.1093/bioinformatics/btz310 (PMC6954643; doi:10.1093/bioinformatics/btz310)
Supplement: btz310_Supplementary_Data [file btz310_supplementary_data.zip]

Archive with 7 entries (6 files):
- btz310-Suppl_data/
- btz310-Suppl_data/Supplementary_File_S3.xlsx
- btz310-Suppl_data/Supplementary_File_S4.xlsx
- btz310-Suppl_data/Supplementary_File_S5.xlsx
- btz310-Suppl_data/Supplementary_File_S6.xlsx
- btz310-Suppl_data/Supplementary_File_S1.pdf
- btz310-Suppl_data/Supplementary_File_S2.xlsx
