# Supplementary material for: Identification of disease-associated loci using machine learning for genotype and network data integration
Source: Bioinformatics. 2019 May 9;35(24):5182–90. doi: 10.1093/bioinformatics/btz310 (PMC6954643; doi:10.1093/bioinformatics/btz310)
Supplement: btz310_Supplementary_Data [file btz310_supplementary_data.zip › btz310-Suppl_data/Supplementary_File_S3.xlsx]

## Sheet: genes.output
	Supplementary File S3. List of prioritised genes.
	This table summarises the functional annotations and prioritised SNVs in each gene. The variant with the lowest p-value within the gene is highlighted along with its delta score and alleles. Results are sorted by trait (ldl, hdl, tg), cohort of patients (NFBC: Finnish; eMERGE: White Americans) and p-value by cNMTF.
	The column "Reported" refers to whether the gene is reported in GWAS catalogue for the trait. This column takes the value "Y" if the gene is reported for the trait, "-" if the gene has not been reported.
	Functional implications supporting the finding are provided in columns main_evidence, description_evidence and link_evidence.
	Trait	Consortium	Entrez id	Gene.Name	OMIM_DISEASE	KEGG_PATHWAY	GOTERM_BP_DIRECT	Reported	Prioritised SNVs	lowest_pvalue	lowest_pvalue_snv	delta_score	alleleA	alleleB	main_evidence	description_evidence	link_evidence
	ldl	NFBC	3992	fatty acid desaturase 1(FADS1)	-	hsa01040:Biosynthesis of unsaturated fatty acids,hsa01212:Fatty acid metabolism,	GO:0006355~regulation of transcription, DNA-templated,GO:0006629~lipid metabolic process,GO:0006636~unsaturated fatty acid biosynthetic process,GO:0007267~cell-cell signaling,GO:0007568~aging,GO:0008654~phospholipid biosynthetic process,GO:0009267~cellular response to starvation,GO:0009744~response to sucrose,GO:0014070~response to organic cyclic compound,GO:0019369~arachidonic acid metabolic pro…	Y	rs174546, rs1535, rs174556	0.000116343	rs174556	4.00408	C	T	GWAS catalog	HDL cholesterol (Waterworth DM. Arterioscler Thromb Vasc Biol) | Triglycerides (Waterworth DM. Arterioscler Thromb Vasc Biol) | C-reactive protein levels or triglyceride levels (pleiotropy) (Ligthart S. BMC Genomics) | C-reactive protein levels or HDL-cholesterol levels (pleiotropy) (Ligthart S. BMC Genomics) | Total cholesterol levels (Kulminski AM. Aging (Albany NY)) | High density lipoprotein …	www.ncbi.nlm.nih.gov/pubmed/20864672 | www.ncbi.nlm.nih.gov/pubmed/20864672 | www.ncbi.nlm.nih.gov/pubmed/27286809 | www.ncbi.nlm.nih.gov/pubmed/27286809 | www.ncbi.nlm.nih.gov/pubmed/29615537 | www.ncbi.nlm.nih.gov/pubmed/29615537 | www.ncbi.nlm.nih.gov/pubmed/20686565 | www.ncbi.nlm.nih.gov/pubmed/20686565 | www.ncbi.nlm.nih.gov/pubmed/22286219 | www.ncbi.nlm.nih.gov/pubmed/22359512 | www.ncbi.…
	ldl	NFBC	9415	fatty acid desaturase 2(FADS2)	-	hsa00592:alpha-Linolenic acid metabolism,hsa01040:Biosynthesis of unsaturated fatty acids,hsa01212:Fatty acid metabolism,hsa03320:PPAR signaling pathway,	GO:0006629~lipid metabolic process,GO:0006636~unsaturated fatty acid biosynthetic process,GO:0036109~alpha-linolenic acid metabolic process,GO:0043651~linoleic acid metabolic process,GO:0055114~oxidation-reduction process,	Y	rs174546, rs1535, rs174556, rs2072114, rs2851682	0.000116343	rs174556	4.00408	C	T	GWAS catalog	C-reactive protein levels or LDL-cholesterol levels (pleiotropy) (Ligthart S. BMC Genomics) | HDL cholesterol (Teslovich TM. Nature) | LDL cholesterol (Teslovich TM. Nature) | Triglycerides (Teslovich TM. Nature) | Cholesterol, total (Teslovich TM. Nature) | Lipid metabolism phenotypes (Kettunen J. Nat Genet) | Sphingolipid levels (Demirkan A. PLoS Genet) | Phospholipid levels (plasma) (Demirkan …	www.ncbi.nlm.nih.gov/pubmed/27286809 | www.ncbi.nlm.nih.gov/pubmed/20686565 | www.ncbi.nlm.nih.gov/pubmed/20686565 | www.ncbi.nlm.nih.gov/pubmed/20686565 | www.ncbi.nlm.nih.gov/pubmed/20686565 | www.ncbi.nlm.nih.gov/pubmed/22286219 | www.ncbi.nlm.nih.gov/pubmed/22359512 | www.ncbi.nlm.nih.gov/pubmed/22359512 | www.ncbi.nlm.nih.gov/pubmed/27005778 | www.ncbi.nlm.nih.gov/pubmed/28334899 | www.ncbi.…
	ldl	NFBC	100302263	-	-	-	-	Y	rs174546, rs1535, rs174556	0.000116343	rs174556	4.00408	C	T	GWAS catalog	HDL cholesterol (Waterworth DM. Arterioscler Thromb Vasc Biol) | Triglycerides (Waterworth DM. Arterioscler Thromb Vasc Biol) | C-reactive protein levels or triglyceride levels (pleiotropy) (Ligthart S. BMC Genomics) | C-reactive protein levels or HDL-cholesterol levels (pleiotropy) (Ligthart S. BMC Genomics) | Total cholesterol levels (Kulminski AM. Aging (Albany NY)) | High density lipoprotein …	www.ncbi.nlm.nih.gov/pubmed/20864672 | www.ncbi.nlm.nih.gov/pubmed/20864672 | www.ncbi.nlm.nih.gov/pubmed/27286809 | www.ncbi.nlm.nih.gov/pubmed/27286809 | www.ncbi.nlm.nih.gov/pubmed/29615537 | www.ncbi.nlm.nih.gov/pubmed/29615537 | www.ncbi.nlm.nih.gov/pubmed/20686565 | www.ncbi.nlm.nih.gov/pubmed/20686565 | www.ncbi.nlm.nih.gov/pubmed/22286219 | www.ncbi.nlm.nih.gov/pubmed/22359512 | www.ncbi.…
	ldl	NFBC	745	myelin regulatory factor(MYRF)	-	-	GO:0006351~transcription, DNA-templated,GO:0006508~proteolysis,GO:0014003~oligodendrocyte development,GO:0022010~central nervous system myelination,GO:0031643~positive regulation of myelination,GO:0032286~central nervous system myelin maintenance,GO:0045893~positive regulation of transcription, DNA-templated,GO:0048709~oligodendrocyte differentiation,	Y	rs174537	0.000131606	rs174537	3.95935	G	T	GWAS catalog	HDL cholesterol (Surakka I. Nat Genet) | Triglycerides (Surakka I. Nat Genet) | LDL cholesterol levels (Spracklen CN. Hum Mol Genet) | Total cholesterol levels (Spracklen CN. Hum Mol Genet)	www.ncbi.nlm.nih.gov/pubmed/25961943 | www.ncbi.nlm.nih.gov/pubmed/25961943 | www.ncbi.nlm.nih.gov/pubmed/28334899 | www.ncbi.nlm.nih.gov/pubmed/28334899
	ldl	NFBC	23047	PDS5 cohesin associated factor B(PDS5B)	-	-	GO:0006281~DNA repair,GO:0007062~sister chromatid cohesion,GO:0007064~mitotic sister chromatid cohesion,GO:0008283~cell proliferation,GO:0008285~negative regulation of cell proliferation,GO:0042127~regulation of cell proliferation,GO:0051301~cell division,	-	rs208426, rs590383, rs506645	0.000282217	rs590383	3.72633	C	T	PubMed	Regulatory gene for STAG1 (lipid metabolism) [ Homozygous knockout of STAG1 has impaired lipid metabolism ]	https://www.ncbi.nlm.nih.gov/m/pubmed/24856830/
	ldl	NFBC	6794	serine/threonine kinase 11(STK11)	175200~Peutz-Jeghers syndrome,260350~Pancreatic cancer,273300~Testicular tumor, somatic,Melanoma, malignant, somatic~Melanoma, malignant, somatic,	hsa04068:FoxO signaling pathway,hsa04150:mTOR signaling pathway,hsa04151:PI3K-Akt signaling pathway,hsa04152:AMPK signaling pathway,hsa04920:Adipocytokine signaling pathway,	GO:0001558~regulation of cell growth,GO:0001894~tissue homeostasis,GO:0001944~vasculature development,GO:0006468~protein phosphorylation,GO:0006914~autophagy,GO:0006974~cellular response to DNA damage stimulus,GO:0007050~cell cycle arrest,GO:0007283~spermatogenesis,GO:0007286~spermatid development,GO:0007409~axonogenesis,GO:0008285~negative regulation of cell proliferation,GO:0010212~response to …	-	rs3764640	0.00029316	rs3764640	3.72148	G	T	GO	Biological Process: go:0051055~negative regulation of lipid biosynthetic process,	http://geneontology.org
	ldl	NFBC	1952	cadherin EGF LAG seven-pass G-type receptor 2(CELSR2)	-	-	GO:0006355~regulation of transcription, DNA-templated,GO:0007156~homophilic cell adhesion via plasma membrane adhesion molecules,GO:0007186~G-protein coupled receptor signaling pathway,GO:0016055~Wnt signaling pathway,GO:0021999~neural plate anterior/posterior regionalization,GO:0022407~regulation of cell-cell adhesion,GO:0048813~dendrite morphogenesis,GO:0060071~Wnt signaling pathway, planar cel…	Y	rs4970833, rs611917	0.000320806	rs611917	3.68906	A	G	GWAS catalog	Lipoprotein-associated phospholipase A2 activity and mass (Grallert H. Eur Heart J) | LDL cholesterol (Waterworth DM. Arterioscler Thromb Vasc Biol) | Cholesterol, total (Aulchenko YS. Nat Genet) | Lipoprotein phospholipase A2 activity in cardiovascular disease (Yeo A. PLoS One) | C-reactive protein levels or total cholesterol levels (pleiotropy) (Ligthart S. BMC Genomics) | C-reactive protein le…	www.ncbi.nlm.nih.gov/pubmed/22003152 | www.ncbi.nlm.nih.gov/pubmed/20864672 | www.ncbi.nlm.nih.gov/pubmed/19060911 | www.ncbi.nlm.nih.gov/pubmed/28753643 | www.ncbi.nlm.nih.gov/pubmed/27286809 | www.ncbi.nlm.nih.gov/pubmed/27286809 | www.ncbi.nlm.nih.gov/pubmed/27286809 | www.ncbi.nlm.nih.gov/pubmed/19936222 | www.ncbi.nlm.nih.gov/pubmed/25961943 | www.ncbi.nlm.nih.gov/pubmed/27005778 | www.ncbi.…
	ldl	NFBC	10498	coactivator associated arginine methyltransferase 1(CARM1)	-	-	GO:0003420~regulation of growth plate cartilage chondrocyte proliferation,GO:0006351~transcription, DNA-templated,GO:0006355~regulation of transcription, DNA-templated,GO:0006479~protein methylation,GO:0006977~DNA damage response, signal transduction by p53 class mediator resulting in cell cycle arrest,GO:0007568~aging,GO:0008284~positive regulation of cell proliferation,GO:0016032~viral process,…	-	rs1541596, rs1549926	0.000353636	rs1541596	3.65578	A	G	GWAS catalog	C-reactive protein levels or total cholesterol levels (pleiotropy) (Ligthart S. BMC Genomics) | C-reactive protein levels or LDL-cholesterol levels (pleiotropy) (Ligthart S. BMC Genomics)	www.ncbi.nlm.nih.gov/pubmed/27286809 | www.ncbi.nlm.nih.gov/pubmed/27286809
	ldl	NFBC	3371	tenascin C(TNC)	615629~Deafness, autosomal dominant 56,	hsa04151:PI3K-Akt signaling pathway,hsa04510:Focal adhesion,hsa04512:ECM-receptor interaction,hsa05206:MicroRNAs in cancer,	GO:0001649~osteoblast differentiation,GO:0007155~cell adhesion,GO:0007162~negative regulation of cell adhesion,GO:0007528~neuromuscular junction development,GO:0008284~positive regulation of cell proliferation,GO:0009611~response to wounding,GO:0009612~response to mechanical stimulus,GO:0010628~positive regulation of gene expression,GO:0014012~peripheral nervous system axon regeneration,GO:003019…	-	rs953288, rs1330368	0.000467099	rs1330368	3.57175	A	G	PubMed	Lipid accumulation [ "High levels of Tenascin were found in lipid rich plaques, both in and around the lipid core" [PMID: 21818551]; Overproduction of Tenascin-C Driven by Lipid Accumulation in the Liver (PMID:30358115)" ]"	https://www.ncbi.nlm.nih.gov/m/pubmed/30358115/
	ldl	NFBC	9229	DLG associated protein 1(DLGAP1)	-	hsa04724:Glutamatergic synapse,	GO:0007268~chemical synaptic transmission,	-	rs4239400, rs9675785, rs5015830, rs4291982, rs4799982, rs4129469, rs4799989, rs4528652, rs12970162, rs4799993, rs12604165, rs2587613, rs1347275, rs7231543, rs617459, rs639964, rs628221, rs9954874, rs1450429	0.000564435	rs9675785	-3.63376	C	T	PubMed	Lipid raft protein [ Lipid raft-derived extracted protein in mice that might affect the lipid traffiking molecule APOE4 // A bioinformatics study in obese mouse found this gene be connected to cholesterol levels, weight and glucose. ]	https://www.ncbi.nlm.nih.gov/pmc/articles/PMC2997345/ ; https://www.ncbi.nlm.nih.gov/pmc/articles/PMC3338387/
	ldl	NFBC	3995	fatty acid desaturase 3(FADS3)	-	-	GO:0006629~lipid metabolic process,GO:0006636~unsaturated fatty acid biosynthetic process,GO:0055114~oxidation-reduction process,	Y	rs174546, rs1535, rs174450	0.000702952	rs174546	3.44462	C	T	GWAS catalog	Sphingolipid levels (Hicks AA. PLoS Genet) | HDL cholesterol (Teslovich TM. Nature) | LDL cholesterol (Teslovich TM. Nature) | Triglycerides (Teslovich TM. Nature) | Cholesterol, total (Teslovich TM. Nature) | Lipid metabolism phenotypes (Kettunen J. Nat Genet) | Phospholipid levels (plasma) (Demirkan A. PLoS Genet) | LDL cholesterol levels (Spracklen CN. Hum Mol Genet) | HDL cholesterol levels (…	www.ncbi.nlm.nih.gov/pubmed/19798445 | www.ncbi.nlm.nih.gov/pubmed/20686565 | www.ncbi.nlm.nih.gov/pubmed/20686565 | www.ncbi.nlm.nih.gov/pubmed/20686565 | www.ncbi.nlm.nih.gov/pubmed/20686565 | www.ncbi.nlm.nih.gov/pubmed/22286219 | www.ncbi.nlm.nih.gov/pubmed/22359512 | www.ncbi.nlm.nih.gov/pubmed/28334899 | www.ncbi.nlm.nih.gov/pubmed/28334899 | www.ncbi.nlm.nih.gov/pubmed/28334899 | www.ncbi.…
	ldl	NFBC	2903	glutamate ionotropic receptor NMDA type subunit 2A(GRIN2A)	245570~Epilepsy, focal, with speech disorder and with or without mental retardation,	hsa04014:Ras signaling pathway,hsa04015:Rap1 signaling pathway,hsa04020:Calcium signaling pathway,hsa04024:cAMP signaling pathway,hsa04080:Neuroactive ligand-receptor interaction,hsa04713:Circadian entrainment,hsa04720:Long-term potentiation,hsa04724:Glutamatergic synapse,hsa04728:Dopaminergic synapse,hsa05010:Alzheimer's disease,hsa05014:Amyotrophic lateral sclerosis (ALS),hsa05030:Cocaine addic…	GO:0000165~MAPK cascade,GO:0001964~startle response,GO:0001975~response to amphetamine,GO:0006810~transport,GO:0007215~glutamate receptor signaling pathway,GO:0007268~chemical synaptic transmission,GO:0007611~learning or memory,GO:0007613~memory,GO:0008104~protein localization,GO:0008542~visual learning,GO:0009611~response to wounding,GO:0019233~sensory perception of pain,GO:0022008~neurogenesis,…	-	rs9937979, rs6497676, rs9927924	0.000814687	rs9927924	-3.48874	G	A	PubMed	Response to lipids [ Gene ontology term for "cellular response to lipid" in rat orthologue ]"	https://www.ncbi.nlm.nih.gov/gene?Db=gene&Cmd=DetailsSearch&Term=24409
	ldl	NFBC	6597	SWI/SNF related, matrix associated, actin dependent regulator of chromatin, subfamily a, member 4(SMARCA4)	613325~Rhabdoid tumor predisposition syndrome 2,614609~Mental retardation, autosomal dominant 16,	-	GO:0000122~negative regulation of transcription from RNA polymerase II promoter,GO:0003407~neural retina development,GO:0006337~nucleosome disassembly,GO:0006338~chromatin remodeling,GO:0006351~transcription, DNA-templated,GO:0006355~regulation of transcription, DNA-templated,GO:0006357~regulation of transcription from RNA polymerase II promoter,GO:0007070~negative regulation of transcription fro…	Y	rs11879293, rs2163800, rs11085754, rs3786721, rs1529729	0.00107732	rs3786721	3.29477	T	C	GWAS catalog	LDL cholesterol (Lettre G. PLoS Genet) | Lipid metabolism phenotypes (Kettunen J. Nat Genet) | Cholesterol, total (Surakka I. Nat Genet) | Metabolite levels (lipoprotein measures) (Kettunen J. Nat Commun)	www.ncbi.nlm.nih.gov/pubmed/21347282 | www.ncbi.nlm.nih.gov/pubmed/22286219 | www.ncbi.nlm.nih.gov/pubmed/25961943 | www.ncbi.nlm.nih.gov/pubmed/27005778
	ldl	NFBC	5578	protein kinase C alpha(PRKCA)	Pituitary tumor, invasive~Pituitary tumor, invasive,	hsa04010:MAPK signaling pathway,hsa04012:ErbB signaling pathway,hsa04014:Ras signaling pathway,hsa04015:Rap1 signaling pathway,hsa04020:Calcium signaling pathway,hsa04066:HIF-1 signaling pathway,hsa04070:Phosphatidylinositol signaling system,hsa04071:Sphingolipid signaling pathway,hsa04150:mTOR signaling pathway,hsa04151:PI3K-Akt signaling pathway,hsa04261:Adrenergic signaling in cardiomyocytes,h…	GO:0001525~angiogenesis,GO:0001938~positive regulation of endothelial cell proliferation,GO:0002159~desmosome assembly,GO:0006468~protein phosphorylation,GO:0007077~mitotic nuclear envelope disassembly,GO:0007155~cell adhesion,GO:0007190~activation of adenylate cyclase activity,GO:0007194~negative regulation of adenylate cyclase activity,GO:0010595~positive regulation of endothelial cell migratio…	-	rs3848426, rs8074294, rs908150	0.0013293	rs8074294	-3.29661	A	G	KEGG/REACTOME	Lipid metabolism: hsa:04071:sphingolipid signaling pathway,	https://www.genome.jp/kegg/pathway.html#lipid
	ldl	NFBC	55219	transmembrane protein 57(TMEM57)	-	-	GO:0007420~brain development,	Y	rs873308, rs10903129	0.00158128	rs10903129	-3.2318	A	G	GWAS catalog	Cholesterol, total (Aulchenko YS. Nat Genet) | LDL cholesterol (Teslovich TM. Nature) | LDL cholesterol levels (Spracklen CN. Hum Mol Genet) | Total cholesterol levels (Spracklen CN. Hum Mol Genet)	www.ncbi.nlm.nih.gov/pubmed/19060911 | www.ncbi.nlm.nih.gov/pubmed/20686565 | www.ncbi.nlm.nih.gov/pubmed/28334899 | www.ncbi.nlm.nih.gov/pubmed/28334899
	ldl	NFBC	79648	microcephalin 1(MCPH1)	251200~Microcephaly 1, primary, autosomal recessive,	-	GO:0000132~establishment of mitotic spindle orientation,GO:0010468~regulation of gene expression,GO:0021987~cerebral cortex development,GO:0043549~regulation of kinase activity,GO:0046605~regulation of centrosome cycle,GO:0050727~regulation of inflammatory response,GO:0060348~bone development,GO:0060623~regulation of chromosome condensation,GO:0071539~protein localization to centrosome,GO:0071850…	-	rs2959809	0.00167689	rs2959809	3.12708	G	T	PubMed	LDL-C lowering agents [ Associated with LDL-C lowering in patients under statins treatment. ]	https://www.ncbi.nlm.nih.gov/pmc/articles/PMC2921920/
	ldl	NFBC	3688	integrin subunit beta 1(ITGB1)	-	hsa04015:Rap1 signaling pathway,hsa04145:Phagosome,hsa04151:PI3K-Akt signaling pathway,hsa04360:Axon guidance,hsa04510:Focal adhesion,hsa04512:ECM-receptor interaction,hsa04514:Cell adhesion molecules (CAMs),hsa04611:Platelet activation,hsa04670:Leukocyte transendothelial migration,hsa04810:Regulation of actin cytoskeleton,hsa05100:Bacterial invasion of epithelial cells,hsa05130:Pathogenic Escher…	GO:0000082~G1/S transition of mitotic cell cycle,GO:0001701~in utero embryonic development,GO:0001708~cell fate specification,GO:0002042~cell migration involved in sprouting angiogenesis,GO:0006968~cellular defense response,GO:0007156~homophilic cell adhesion via plasma membrane adhesion molecules,GO:0007159~leukocyte cell-cell adhesion,GO:0007160~cell-matrix adhesion,GO:0007161~calcium-independe…	-	rs10827167	0.00197466	rs10827167	3.07355	C	T	GO	Biological Process: go:0071404~cellular response to low-density lipoprotein particle stimulus,	http://geneontology.org
	ldl	NFBC	85440	dedicator of cytokinesis 7(DOCK7)	615859~Epileptic encephalopathy, early infantile, 23,	-	GO:0000226~microtubule cytoskeleton organization,GO:0007264~small GTPase mediated signal transduction,GO:0007409~axonogenesis,GO:0022027~interkinetic nuclear migration,GO:0031175~neuron projection development,GO:0033138~positive regulation of peptidyl-serine phosphorylation,GO:0045200~establishment of neuroblast polarity,GO:0050767~regulation of neurogenesis,GO:0090630~activation of GTPase activi…	Y	rs10889353	0.0021892	rs10889353	3.02719	A	C	GWAS catalog	Cholesterol, total (Aulchenko YS. Nat Genet) | Triglycerides (Aulchenko YS. Nat Genet) | LDL cholesterol (Aulchenko YS. Nat Genet) | Lipid traits (Zhou L. PLoS One) | Metabolite levels (lipid measures) (Kettunen J. Nat Commun) | Triglyceride levels (Kulminski AM. Aging (Albany NY)) | Lipid metabolism phenotypes (Kettunen J. Nat Genet) | LDL cholesterol levels (Spracklen CN. Hum Mol Genet) | Total…	www.ncbi.nlm.nih.gov/pubmed/19060911 | www.ncbi.nlm.nih.gov/pubmed/19060911 | www.ncbi.nlm.nih.gov/pubmed/19060911 | www.ncbi.nlm.nih.gov/pubmed/24386095 | www.ncbi.nlm.nih.gov/pubmed/27005778 | www.ncbi.nlm.nih.gov/pubmed/29615537 | www.ncbi.nlm.nih.gov/pubmed/22286219 | www.ncbi.nlm.nih.gov/pubmed/28334899 | www.ncbi.nlm.nih.gov/pubmed/28334899
	ldl	NFBC	124989	EF-hand calcium binding domain 13(EFCAB13)	-	-	-	Y	rs7214410, rs4968319, rs9893901	0.0021915	rs4968319	-3.09985	A	G	GWAS catalog	LDL cholesterol (Teslovich TM. Nature) | Cholesterol, total (Teslovich TM. Nature)	www.ncbi.nlm.nih.gov/pubmed/20686565 | www.ncbi.nlm.nih.gov/pubmed/20686565
	ldl	NFBC	1786	DNA methyltransferase 1(DNMT1)	604121~Cerebellar ataxia, deafness, and narcolepsy, autosomal dominant,614116~Neuropathy, hereditary sensory, type IE,	hsa00270:Cysteine and methionine metabolism,hsa01100:Metabolic pathways,hsa05206:MicroRNAs in cancer,	GO:0000122~negative regulation of transcription from RNA polymerase II promoter,GO:0006306~DNA methylation,GO:0006351~transcription, DNA-templated,GO:0007265~Ras protein signal transduction,GO:0010216~maintenance of DNA methylation,GO:0010628~positive regulation of gene expression,GO:0016458~gene silencing,GO:0016569~covalent chromatin modification,GO:0042127~regulation of cell proliferation,GO:0…	-	rs10409243	0.00224507	rs10409243	3.02476	C	T	PubMed	Regulates KLFS (LDL-C) [ Downregulates KLF2 via induction of DNMT1. ]	https://www.ncbi.nlm.nih.gov/m/pubmed/23723375/
	ldl	NFBC	10403	NDC80, kinetochore complex component(NDC80)	-	-	GO:0000070~mitotic sister chromatid segregation,GO:0000132~establishment of mitotic spindle orientation,GO:0007052~mitotic spindle organization,GO:0007059~chromosome segregation,GO:0007062~sister chromatid cohesion,GO:0007067~mitotic nuclear division,GO:0008608~attachment of spindle microtubules to kinetochore,GO:0051301~cell division,GO:0051310~metaphase plate congression,GO:0051315~attachment o…	-	rs1990415, rs2215502, rs8085425	0.00236026	rs1990415	-3.07285	G	A	-	-	-
	ldl	NFBC	3949	low density lipoprotein receptor(LDLR)	143890~Hypercholesterolemia, familial,143890~LDL cholesterol level QTL2,	hsa04144:Endocytosis,hsa04913:Ovarian steroidogenesis,hsa04925:Aldosterone synthesis and secretion,hsa04976:Bile secretion,hsa05145:Toxoplasmosis,hsa05160:Hepatitis C,	GO:0006629~lipid metabolic process,GO:0006897~endocytosis,GO:0006898~receptor-mediated endocytosis,GO:0008203~cholesterol metabolic process,GO:0010628~positive regulation of gene expression,GO:0010629~negative regulation of gene expression,GO:0010867~positive regulation of triglyceride biosynthetic process,GO:0010899~regulation of phosphatidylcholine catabolic process,GO:0015914~phospholipid tran…	Y	rs2228671	0.00248754	rs2228671	2.98127	C	T	GWAS catalog	Lipoprotein-associated phospholipase A2 activity and mass (Grallert H. Eur Heart J) | LDL cholesterol (Teslovich TM. Nature) | Cholesterol, total (Teslovich TM. Nature) | Lipid metabolism phenotypes (Kettunen J. Nat Genet) | Lipoprotein phospholipase A2 activity in cardiovascular disease (Yeo A. PLoS One) | Metabolite levels (lipoprotein measures) (Kettunen J. Nat Commun) | LDL cholesterol levels…	www.ncbi.nlm.nih.gov/pubmed/22003152 | www.ncbi.nlm.nih.gov/pubmed/20686565 | www.ncbi.nlm.nih.gov/pubmed/20686565 | www.ncbi.nlm.nih.gov/pubmed/22286219 | www.ncbi.nlm.nih.gov/pubmed/28753643 | www.ncbi.nlm.nih.gov/pubmed/27005778 | www.ncbi.nlm.nih.gov/pubmed/28334899 | www.ncbi.nlm.nih.gov/pubmed/28334899 | www.ncbi.nlm.nih.gov/pubmed/27286809
	ldl	NFBC	6456	SH3 domain containing GRB2 like 2, endophilin A1(SH3GL2)	-	hsa04144:Endocytosis,	GO:0002090~regulation of receptor internalization,GO:0007018~microtubule-based movement,GO:0007165~signal transduction,GO:0007417~central nervous system development,GO:0019886~antigen processing and presentation of exogenous peptide antigen via MHC class II,GO:0042059~negative regulation of epidermal growth factor receptor signaling pathway,GO:0048488~synaptic vesicle endocytosis,	-	rs2208494	0.00254831	rs2208494	2.97055	A	G	GO	Molecular Function: GO:0008289~lipid binding,	http://geneontology.org
	ldl	NFBC	8701	dynein axonemal heavy chain 11(DNAH11)	611884~Ciliary dyskinesia, primary, 7, with or without situs inversus,	hsa05016:Huntington's disease,	GO:0003341~cilium movement,GO:0003356~regulation of cilium beat frequency,GO:0007368~determination of left/right symmetry,GO:0007507~heart development,GO:0030317~sperm motility,	Y	rs940434, rs10499535, rs17358098	0.00269402	rs940434	2.94543	C	T	GWAS catalog	LDL cholesterol (Teslovich TM. Nature) | Cholesterol, total (Teslovich TM. Nature) | Metabolite levels (lipoprotein measures) (Kettunen J. Nat Commun) | LDL cholesterol levels (Spracklen CN. Hum Mol Genet) | Total cholesterol levels (Spracklen CN. Hum Mol Genet)	www.ncbi.nlm.nih.gov/pubmed/20686565 | www.ncbi.nlm.nih.gov/pubmed/20686565 | www.ncbi.nlm.nih.gov/pubmed/27005778 | www.ncbi.nlm.nih.gov/pubmed/28334899 | www.ncbi.nlm.nih.gov/pubmed/28334899
	ldl	NFBC	2066	erb-b2 receptor tyrosine kinase 4(ERBB4)	615515~Amyotrophic lateral sclerosis 19,	hsa04012:ErbB signaling pathway,hsa04020:Calcium signaling pathway,hsa04144:Endocytosis,hsa05205:Proteoglycans in cancer,	GO:0000165~MAPK cascade,GO:0001755~neural crest cell migration,GO:0001934~positive regulation of protein phosphorylation,GO:0006351~transcription, DNA-templated,GO:0007165~signal transduction,GO:0007169~transmembrane receptor protein tyrosine kinase signaling pathway,GO:0007399~nervous system development,GO:0007507~heart development,GO:0007595~lactation,GO:0008283~cell proliferation,GO:0008284~po…	-	rs1836717, rs1505359	0.00276516	rs1836717	2.94412	A	G	-	-	-
	ldl	NFBC	3122	major histocompatibility complex, class II, DR alpha(HLA-DRA)	-	hsa04145:Phagosome,hsa04514:Cell adhesion molecules (CAMs),hsa04612:Antigen processing and presentation,hsa04640:Hematopoietic cell lineage,hsa04672:Intestinal immune network for IgA production,hsa04940:Type I diabetes mellitus,hsa05140:Leishmaniasis,hsa05145:Toxoplasmosis,hsa05150:Staphylococcus aureus infection,hsa05152:Tuberculosis,hsa05164:Influenza A,hsa05166:HTLV-I infection,hsa05168:Herpes…	GO:0002503~peptide antigen assembly with MHC class II protein complex,GO:0002504~antigen processing and presentation of peptide or polysaccharide antigen via MHC class II,GO:0002506~polysaccharide assembly with MHC class II protein complex,GO:0006955~immune response,GO:0016032~viral process,GO:0019882~antigen processing and presentation,GO:0019886~antigen processing and presentation of exogenous …	Y	rs9268658, rs2239804, rs4935356	0.0029126	rs9268658	2.91908	G	A	GWAS catalog	C-reactive protein levels or HDL-cholesterol levels (pleiotropy) (Ligthart S. BMC Genomics) | LDL cholesterol (Teslovich TM. Nature) | Cholesterol, total (Teslovich TM. Nature) | LDL cholesterol levels (Spracklen CN. Hum Mol Genet) | Total cholesterol levels (Spracklen CN. Hum Mol Genet)	www.ncbi.nlm.nih.gov/pubmed/27286809 | www.ncbi.nlm.nih.gov/pubmed/20686565 | www.ncbi.nlm.nih.gov/pubmed/20686565 | www.ncbi.nlm.nih.gov/pubmed/28334899 | www.ncbi.nlm.nih.gov/pubmed/28334899
	ldl	NFBC	55304	serine palmitoyltransferase long chain base subunit 3(SPTLC3)	-	hsa00600:Sphingolipid metabolism,hsa01100:Metabolic pathways,hsa04071:Sphingolipid signaling pathway,	GO:0009058~biosynthetic process,GO:0030148~sphingolipid biosynthetic process,GO:0046520~sphingoid biosynthetic process,	Y	rs6041890	0.0029941	rs6041890	2.90733	T	C	GWAS catalog	Sphingolipid levels (Demirkan A. PLoS Genet) | LDL cholesterol (Willer CJ. Nat Genet) | LDL cholesterol levels (Spracklen CN. Hum Mol Genet)	www.ncbi.nlm.nih.gov/pubmed/22359512 | www.ncbi.nlm.nih.gov/pubmed/24097068 | www.ncbi.nlm.nih.gov/pubmed/28334899
	ldl	NFBC	5649	reelin(RELN)	257320~Lissencephaly 2 (Norman-Roberts type),616436~Epilepsy, familial temporal lobe, 7,	hsa04151:PI3K-Akt signaling pathway,hsa04510:Focal adhesion,hsa04512:ECM-receptor interaction,	GO:0000904~cell morphogenesis involved in differentiation,GO:0001764~neuron migration,GO:0006508~proteolysis,GO:0007155~cell adhesion,GO:0007411~axon guidance,GO:0007417~central nervous system development,GO:0007420~brain development,GO:0007616~long-term memory,GO:0008306~associative learning,GO:0010001~glial cell differentiation,GO:0010976~positive regulation of neuron projection development,GO:…	-	rs362642	0.00306091	rs362642	2.90232	T	C	GO	Molecular Function: GO:0070325~lipoprotein particle receptor binding, | Molecular Function: GO:0070326~very-low-density lipoprotein particle receptor binding,	http://geneontology.org
	ldl	NFBC	6311	ataxin 2(ATXN2)	168600~Parkinson disease, late-onset, susceptibility to,183090~Amyotrophic lateral sclerosis, susceptibility to, 13,183090~Spinocerebellar ataxia 2,	-	GO:0002091~negative regulation of receptor internalization,GO:0006417~regulation of translation,GO:0010603~regulation of cytoplasmic mRNA processing body assembly,GO:0016070~RNA metabolic process,GO:0033962~cytoplasmic mRNA processing body assembly,GO:0034063~stress granule assembly,GO:0050658~RNA transport,	Y	rs2301621, rs6490162, rs607316, rs616668	0.00325788	rs2301621	-2.94108	C	T	GWAS catalog	LDL cholesterol (Teslovich TM. Nature) | Cholesterol, total (Teslovich TM. Nature)	www.ncbi.nlm.nih.gov/pubmed/20686565 | www.ncbi.nlm.nih.gov/pubmed/20686565
	ldl	NFBC	2822	glycosylphosphatidylinositol specific phospholipase D1(GPLD1)	-	hsa00563:Glycosylphosphatidylinositol(GPI)-anchor biosynthesis,	GO:0001503~ossification,GO:0002042~cell migration involved in sprouting angiogenesis,GO:0002062~chondrocyte differentiation,GO:0002430~complement receptor mediated signaling pathway,GO:0006507~GPI anchor release,GO:0008285~negative regulation of cell proliferation,GO:0008286~insulin receptor signaling pathway,GO:0009749~response to glucose,GO:0010595~positive regulation of endothelial cell migrat…	-	rs3827640	0.0033031	rs3827640	2.86524	A	G	GO	Biological Process: go:0071397~cellular response to cholesterol, | Biological Process: go:0010867~positive regulation of triglyceride biosynthetic process, | Biological Process: go:0010897~negative regulation of triglyceride catabolic process, | Biological Process: go:0071401~cellular response to triglyceride, | Biological Process: go:0010983~positive regulation of high-density lipoprotein partic…	http://geneontology.org
	ldl	NFBC	350	apolipoprotein H(APOH)	-	-	GO:0001937~negative regulation of endothelial cell proliferation,GO:0002576~platelet degranulation,GO:0006641~triglyceride metabolic process,GO:0007597~blood coagulation, intrinsic pathway,GO:0010596~negative regulation of endothelial cell migration,GO:0016525~negative regulation of angiogenesis,GO:0030194~positive regulation of blood coagulation,GO:0030195~negative regulation of blood coagulatio…	Y	rs8073418	0.0033031	rs8073418	2.86854	T	G	GWAS catalog	LDL cholesterol (Willer CJ. Nat Genet) | Presence of antiphospholipid antibodies (Muller-Calleja N. Thromb Haemost)	www.ncbi.nlm.nih.gov/pubmed/24097068 | www.ncbi.nlm.nih.gov/pubmed/27098658
	ldl	NFBC	2898	glutamate ionotropic receptor kainate type subunit 2(GRIK2)	611092~Mental retardation, autosomal recessive, 6,	hsa04080:Neuroactive ligand-receptor interaction,hsa04724:Glutamatergic synapse,	GO:0001662~behavioral fear response,GO:0006810~transport,GO:0006874~cellular calcium ion homeostasis,GO:0006886~intracellular protein transport,GO:0007215~glutamate receptor signaling pathway,GO:0007268~chemical synaptic transmission,GO:0019228~neuronal action potential,GO:0034220~ion transmembrane transport,GO:0035235~ionotropic glutamate receptor signaling pathway,GO:0035249~synaptic transmissi…	-	rs990386	0.0034779	rs990386	2.84862	G	A	-	-	-
	ldl	NFBC	10891	PPARG coactivator 1 alpha(PPARGC1A)	-	hsa04152:AMPK signaling pathway,hsa04910:Insulin signaling pathway,hsa04920:Adipocytokine signaling pathway,hsa04922:Glucagon signaling pathway,hsa04931:Insulin resistance,hsa05016:Huntington's disease,	GO:0000302~response to reactive oxygen species,GO:0000422~mitophagy,GO:0001659~temperature homeostasis,GO:0001678~cellular glucose homeostasis,GO:0001933~negative regulation of protein phosphorylation,GO:0002021~response to dietary excess,GO:0002931~response to ischemia,GO:0006012~galactose metabolic process,GO:0006094~gluconeogenesis,GO:0006355~regulation of transcription, DNA-templated,GO:00063…	-	rs12650562	0.0035617	rs12650562	2.8382	C	T	GO	Biological Process: go:0050873~brown fat cell differentiation, | Biological Process: go:0019395~fatty acid oxidation, | Biological Process: go:0046321~positive regulation of fatty acid oxidation, | Biological Process: go:0071222~cellular response to lipopolysaccharide, | Biological Process: go:0060612~adipose tissue development,	http://geneontology.org
	ldl	NFBC	2104	estrogen related receptor gamma(ESRRG)	-	-	GO:0006351~transcription, DNA-templated,GO:0006355~regulation of transcription, DNA-templated,GO:0006367~transcription initiation from RNA polymerase II promoter,GO:0043401~steroid hormone mediated signaling pathway,GO:0045893~positive regulation of transcription, DNA-templated,GO:0045944~positive regulation of transcription from RNA polymerase II promoter,GO:0048384~retinoic acid receptor signal…	-	rs4537652	0.00359453	rs4537652	-2.89843	C	T	PubMed	Regulates the ESRRG gene (lipid metabolism) [ "The estrogen receptor-related gamma gene was upregulated 2.36-fold and had a significant positive correlation with genes of lipid and lipoprotein metabolism and mitochondrial functions." ]"	https://www.ncbi.nlm.nih.gov/m/pubmed/19949424/
	ldl	NFBC	1445	c-src tyrosine kinase(CSK)	-	hsa05120:Epithelial cell signaling in Helicobacter pylori infection,	GO:0001817~regulation of cytokine production,GO:0002250~adaptive immune response,GO:0006468~protein phosphorylation,GO:0007169~transmembrane receptor protein tyrosine kinase signaling pathway,GO:0007173~epidermal growth factor receptor signaling pathway,GO:0007417~central nervous system development,GO:0007420~brain development,GO:0008285~negative regulation of cell proliferation,GO:0010989~negati…	-	rs1378942	0.00359453	rs1378942	-2.89927	C	A	GO	Biological Process: go:0010989~negative regulation of low-density lipoprotein particle clearance,	http://geneontology.org
	ldl	NFBC	338	apolipoprotein B(APOB)	144010~Hypercholesterolemia, due to ligand-defective apo B,615558~Hypobetalipoproteinemia,	hsa04975:Fat digestion and absorption,hsa04977:Vitamin digestion and absorption,	GO:0001523~retinoid metabolic process,GO:0001701~in utero embryonic development,GO:0006642~triglyceride mobilization,GO:0006898~receptor-mediated endocytosis,GO:0007283~spermatogenesis,GO:0007399~nervous system development,GO:0008203~cholesterol metabolic process,GO:0009566~fertilization,GO:0009615~response to virus,GO:0009743~response to carbohydrate,GO:0009791~post-embryonic development,GO:0010…	Y	rs673548	0.00365385	rs673548	2.83334	G	A	GWAS catalog	HDL cholesterol (Teslovich TM. Nature) | LDL cholesterol (Teslovich TM. Nature) | Triglycerides (Teslovich TM. Nature) | Cholesterol, total (Teslovich TM. Nature) | Hypertriglyceridemia (Johansen CT. Nat Genet) | Lipid metabolism phenotypes (Chasman DI. PLoS Genet) | Lipoprotein-associated phospholipase A2 activity and mass (Chu AY. Circ Cardiovasc Genet) | Metabolite levels (lipoprotein measures…	www.ncbi.nlm.nih.gov/pubmed/20686565 | www.ncbi.nlm.nih.gov/pubmed/20686565 | www.ncbi.nlm.nih.gov/pubmed/20686565 | www.ncbi.nlm.nih.gov/pubmed/20686565 | www.ncbi.nlm.nih.gov/pubmed/20657596 | www.ncbi.nlm.nih.gov/pubmed/19936222 | www.ncbi.nlm.nih.gov/pubmed/23118302 | www.ncbi.nlm.nih.gov/pubmed/27005778 | www.ncbi.nlm.nih.gov/pubmed/28334899 | www.ncbi.nlm.nih.gov/pubmed/28334899 | www.ncbi.…
	ldl	NFBC	57492	AT-rich interaction domain 1B(ARID1B)	614562~Mental retardation, autosomal dominant 12,	-	GO:0006338~chromatin remodeling,GO:0006351~transcription, DNA-templated,GO:0007270~neuron-neuron synaptic transmission,GO:0007399~nervous system development,GO:0016569~covalent chromatin modification,GO:0048096~chromatin-mediated maintenance of transcription,GO:0060996~dendritic spine development,GO:0097026~dendritic cell dendrite assembly,	-	rs287943	0.00375954	rs287943	-2.88474	T	G	GWAS catalog	Lipoprotein (a) levels (Li J. J Hum Genet) | Lipoprotein (a) - cholesterol levels (Lu W. Hum Mol Genet)	www.ncbi.nlm.nih.gov/pubmed/26377243 | www.ncbi.nlm.nih.gov/pubmed/25575512
	ldl	NFBC	22871	neuroligin 1(NLGN1)	-	hsa04514:Cell adhesion molecules (CAMs),	GO:0002087~regulation of respiratory gaseous exchange by neurological system process,GO:0006605~protein targeting,GO:0007155~cell adhesion,GO:0007157~heterophilic cell-cell adhesion via plasma membrane cell adhesion molecules,GO:0007158~neuron cell-cell adhesion,GO:0007399~nervous system development,GO:0007416~synapse assembly,GO:0010841~positive regulation of circadian sleep/wake cycle, wakefuln…	-	rs6762629	0.00402189	rs6762629	2.78562	A	G	PubMed	Total cholesterol [ Candidate gene for total cholesterol found in a GWAS of Pekin ducks. ]	https://www.ncbi.nlm.nih.gov/m/pubmed/30818062/
	ldl	NFBC	64757	mitochondrial amidoxime reducing component 1(MARC1)	-	-	GO:0042126~nitrate metabolic process,GO:0051410~detoxification of nitrogen compound,GO:0055114~oxidation-reduction process,	Y	rs1874113	0.00411922	rs1874113	2.78272	A	C	GWAS catalog	LDL cholesterol (Teslovich TM. Nature) | Cholesterol, total (Teslovich TM. Nature) | LDL cholesterol levels (Spracklen CN. Hum Mol Genet) | Total cholesterol levels (Spracklen CN. Hum Mol Genet)	www.ncbi.nlm.nih.gov/pubmed/20686565 | www.ncbi.nlm.nih.gov/pubmed/20686565 | www.ncbi.nlm.nih.gov/pubmed/28334899 | www.ncbi.nlm.nih.gov/pubmed/28334899
	ldl	NFBC	29116	myosin regulatory light chain interacting protein(MYLIP)	-	-	GO:0000209~protein polyubiquitination,GO:0006928~movement of cell or subcellular component,GO:0007399~nervous system development,GO:0010989~negative regulation of low-density lipoprotein particle clearance,GO:0016567~protein ubiquitination,GO:0031032~actomyosin structure organization,GO:0031648~protein destabilization,GO:0032803~regulation of low-density lipoprotein particle receptor catabolic pr…	Y	rs2056937, rs9370867	0.00478445	rs9370867	2.71746	A	G	GWAS catalog	LDL cholesterol (Willer CJ. Nat Genet) | Cholesterol, total (Willer CJ. Nat Genet) | LDL cholesterol levels (Spracklen CN. Hum Mol Genet) | Total cholesterol levels (Spracklen CN. Hum Mol Genet)	www.ncbi.nlm.nih.gov/pubmed/24097068 | www.ncbi.nlm.nih.gov/pubmed/24097068 | www.ncbi.nlm.nih.gov/pubmed/28334899 | www.ncbi.nlm.nih.gov/pubmed/28334899
	hdl	NFBC	10351	ATP binding cassette subfamily A member 8(ABCA8)	-	hsa02010:ABC transporters,	GO:0006810~transport,GO:0006855~drug transmembrane transport,GO:0006869~lipid transport,GO:0042908~xenobiotic transport,GO:0055085~transmembrane transport,	Y	rs6501873, rs4147977, rs4147953	2.51467e-05	rs4147953	5.03462	G	A	GWAS catalog	HDL cholesterol (Teslovich TM. Nature) | Cholesterol, total (Lu X. Circ Cardiovasc Genet) | HDL cholesterol levels (Spracklen CN. Hum Mol Genet) | LDL cholesterol (Surakka I. Nat Genet)	www.ncbi.nlm.nih.gov/pubmed/20686565 | www.ncbi.nlm.nih.gov/pubmed/26582766 | www.ncbi.nlm.nih.gov/pubmed/28334899 | www.ncbi.nlm.nih.gov/pubmed/25961943
	hdl	NFBC	1373	carbamoyl-phosphate synthase 1(CPS1)	237300~Carbamoylphosphate synthetase I deficiency,615371~Pulmonary hypertension, neonatal, susceptibility to,Venoocclusive disease after bone marrow transplantation~Venoocclusive disease after bone marrow transplantation,	hsa00220:Arginine biosynthesis,hsa00250:Alanine, aspartate and glutamate metabolism,hsa00910:Nitrogen metabolism,hsa01100:Metabolic pathways,hsa01200:Carbon metabolism,hsa01230:Biosynthesis of amino acids,	GO:0000050~urea cycle,GO:0005980~glycogen catabolic process,GO:0006207~'de novo' pyrimidine nucleobase biosynthetic process,GO:0006508~proteolysis,GO:0006526~arginine biosynthetic process,GO:0006541~glutamine metabolic process,GO:0006807~nitrogen compound metabolic process,GO:0007494~midgut development,GO:0009636~response to toxic substance,GO:0010043~response to zinc ion,GO:0014075~response to a…	Y	rs3856348, rs6725303, rs918233, rs2887913, rs6714124, rs2371000, rs12468557, rs6435580, rs4672587, rs4567871	2.62643e-05	rs12468557	5.01283	C	T	GWAS catalog	HDL cholesterol (Willer CJ. Nat Genet)	www.ncbi.nlm.nih.gov/pubmed/24097068
	hdl	NFBC	5334	phospholipase C like 1(PLCL1)	-	hsa04727:GABAergic synapse,	GO:0006629~lipid metabolic process,GO:0007214~gamma-aminobutyric acid signaling pathway,GO:0016042~lipid catabolic process,GO:0032228~regulation of synaptic transmission, GABAergic,GO:0033135~regulation of peptidyl-serine phosphorylation,GO:0035556~intracellular signal transduction,GO:1900122~positive regulation of receptor binding,	Y	rs892515, rs11681576, rs9789480, rs10170042, rs1350208	3.24113e-05	rs892515	4.95131	C	T	GWAS catalog	Low high density lipoprotein cholesterol levels (Wakil SM. Clin Genet)	www.ncbi.nlm.nih.gov/pubmed/26879886
	hdl	NFBC	101928635	-	-	-	-	Y	rs1441829, rs415799, rs487766	0.000131042	rs415799	-4.86796	G	A	GWAS catalog	HDL cholesterol (Nagy R. Genome Med) | Triglycerides (Teslovich TM. Nature) | Cholesterol, total (Teslovich TM. Nature) | Lipid metabolism phenotypes (Kettunen J. Nat Genet) | Phospholipid levels (plasma) (Demirkan A. PLoS Genet) | Lipid traits (Zhou L. PLoS One) | HDL cholesterol levels (Spracklen CN. Hum Mol Genet) | Metabolite levels (lipoprotein measures) (Kettunen J. Nat Commun) | Triglyceri…	www.ncbi.nlm.nih.gov/pubmed/28270201 | www.ncbi.nlm.nih.gov/pubmed/20686565 | www.ncbi.nlm.nih.gov/pubmed/20686565 | www.ncbi.nlm.nih.gov/pubmed/22286219 | www.ncbi.nlm.nih.gov/pubmed/22359512 | www.ncbi.nlm.nih.gov/pubmed/24386095 | www.ncbi.nlm.nih.gov/pubmed/28334899 | www.ncbi.nlm.nih.gov/pubmed/27005778 | www.ncbi.nlm.nih.gov/pubmed/28334899 | www.ncbi.nlm.nih.gov/pubmed/27286809 | www.ncbi.…
	hdl	NFBC	8854	aldehyde dehydrogenase 1 family member A2(ALDH1A2)	-	hsa00830:Retinol metabolism,hsa01100:Metabolic pathways,	GO:0001568~blood vessel development,GO:0001822~kidney development,GO:0001889~liver development,GO:0001936~regulation of endothelial cell proliferation,GO:0002138~retinoic acid biosynthetic process,GO:0003007~heart morphogenesis,GO:0006776~vitamin A metabolic process,GO:0007494~midgut development,GO:0008284~positive regulation of cell proliferation,GO:0008285~negative regulation of cell proliferat…	Y	rs1441829, rs415799, rs487766	0.000131042	rs415799	-4.86796	G	A	GWAS catalog	HDL cholesterol (Nagy R. Genome Med)	www.ncbi.nlm.nih.gov/pubmed/28270201
	hdl	NFBC	55335	nipsnap homolog 3B(NIPSNAP3B)	-	-	-	Y	rs2515606	0.00016513	rs2515606	4.23497	A	G	GWAS catalog	HDL cholesterol (Weissglas-Volkov D. J Med Genet)	www.ncbi.nlm.nih.gov/pubmed/23505323
	hdl	NFBC	1952	cadherin EGF LAG seven-pass G-type receptor 2(CELSR2)	-	-	GO:0006355~regulation of transcription, DNA-templated,GO:0007156~homophilic cell adhesion via plasma membrane adhesion molecules,GO:0007186~G-protein coupled receptor signaling pathway,GO:0016055~Wnt signaling pathway,GO:0021999~neural plate anterior/posterior regionalization,GO:0022407~regulation of cell-cell adhesion,GO:0048813~dendrite morphogenesis,GO:0060071~Wnt signaling pathway, planar cel…	Y	rs4970833, rs611917	0.000329701	rs4970833	-4.43304	G	A	GWAS catalog	Lipoprotein-associated phospholipase A2 activity and mass (Grallert H. Eur Heart J) | LDL cholesterol (Waterworth DM. Arterioscler Thromb Vasc Biol) | Cholesterol, total (Aulchenko YS. Nat Genet) | Lipoprotein phospholipase A2 activity in cardiovascular disease (Yeo A. PLoS One) | C-reactive protein levels or total cholesterol levels (pleiotropy) (Ligthart S. BMC Genomics) | C-reactive protein le…	www.ncbi.nlm.nih.gov/pubmed/22003152 | www.ncbi.nlm.nih.gov/pubmed/20864672 | www.ncbi.nlm.nih.gov/pubmed/19060911 | www.ncbi.nlm.nih.gov/pubmed/28753643 | www.ncbi.nlm.nih.gov/pubmed/27286809 | www.ncbi.nlm.nih.gov/pubmed/27286809 | www.ncbi.nlm.nih.gov/pubmed/27286809 | www.ncbi.nlm.nih.gov/pubmed/19936222 | www.ncbi.nlm.nih.gov/pubmed/25961943 | www.ncbi.nlm.nih.gov/pubmed/27005778 | www.ncbi.…
	hdl	NFBC	84166	NLR family CARD domain containing 5(NLRC5)	-	-	GO:0032088~negative regulation of NF-kappaB transcription factor activity,GO:0032480~negative regulation of type I interferon production,GO:0043549~regulation of kinase activity,GO:0045087~innate immune response,GO:0045345~positive regulation of MHC class I biosynthetic process,GO:0045944~positive regulation of transcription from RNA polymerase II promoter,GO:0051607~defense response to virus,GO:…	Y	rs1566439, rs1627144, rs150348	0.000435876	rs1566439	3.79782	T	C	GWAS catalog	HDL cholesterol (Weissglas-Volkov D. J Med Genet)	www.ncbi.nlm.nih.gov/pubmed/23505323
	hdl	NFBC	100288428	-	-	-	-	Y	rs1905772	0.000472478	rs1905772	3.76058	G	A	GWAS catalog	Low high density lipoprotein cholesterol levels (Wakil SM. Clin Genet)	www.ncbi.nlm.nih.gov/pubmed/26879886
	hdl	NFBC	101927394	-	-	-	-	Y	rs1905772	0.000472478	rs1905772	3.76058	G	A	GWAS catalog	Low high density lipoprotein cholesterol levels (Wakil SM. Clin Genet)	www.ncbi.nlm.nih.gov/pubmed/26879886
	hdl	NFBC	10144	family with sequence similarity 13 member A(FAM13A)	-	-	GO:0007165~signal transduction,GO:0043547~positive regulation of GTPase activity,GO:0051056~regulation of small GTPase mediated signal transduction,	Y	rs1965869, rs7660000, rs1708661	0.000559374	rs7660000	3.6778	C	T	GWAS catalog	HDL cholesterol (Willer CJ. Nat Genet) | HDL cholesterol levels (Spracklen CN. Hum Mol Genet)	www.ncbi.nlm.nih.gov/pubmed/24097068 | www.ncbi.nlm.nih.gov/pubmed/28334899
	hdl	NFBC	64376	IKAROS family zinc finger 5(IKZF5)	-	-	GO:0006351~transcription, DNA-templated,GO:0006355~regulation of transcription, DNA-templated,	-	rs13353058	0.00102626	rs13353058	-3.78171	A	G	PubMed	LDL-C lowering agents [ Differentially expressed gene in individuals with statin myalgia (adverse effect to statins) versus tolerant controls. ]	https://www.ncbi.nlm.nih.gov/pmc/articles/PMC5542661/
	hdl	NFBC	5290	phosphatidylinositol-4,5-bisphosphate 3-kinase catalytic subunit alpha(PIK3CA)	114480~Breast cancer, somatic,114500~Colorectal cancer, somatic,114550~Hepatocellular carcinoma, somatic,162900~Nevus, epidermal, somatic,167000~Ovarian cancer, somatic,182000~Keratosis, seborrheic, somatic,211980~Nonsmall cell lung cancer, somatic,602501~Megalencephaly-capillary malformation-polymicrogyria syndrome, somatic,612918~CLOVE syndrome, somatic,613659~Gastric cancer, somatic,615108~Cow…	hsa00562:Inositol phosphate metabolism,hsa04012:ErbB signaling pathway,hsa04014:Ras signaling pathway,hsa04015:Rap1 signaling pathway,hsa04022:cGMP-PKG signaling pathway,hsa04024:cAMP signaling pathway,hsa04062:Chemokine signaling pathway,hsa04066:HIF-1 signaling pathway,hsa04068:FoxO signaling pathway,hsa04070:Phosphatidylinositol signaling system,hsa04071:Sphingolipid signaling pathway,hsa04150…	GO:0001525~angiogenesis,GO:0001889~liver development,GO:0001944~vasculature development,GO:0006006~glucose metabolic process,GO:0006468~protein phosphorylation,GO:0006661~phosphatidylinositol biosynthetic process,GO:0007173~epidermal growth factor receptor signaling pathway,GO:0010468~regulation of gene expression,GO:0014066~regulation of phosphatidylinositol 3-kinase signaling,GO:0016310~phospho…	-	rs11919383, rs7621329, rs7646409, rs9866361, rs7614305, rs9838117	0.00117687	rs9838117	3.33542	G	T	KEGG/REACTOME	Lipid metabolism: hsa:04071:sphingolipid signaling pathway, | Lipid metabolism: hsa:04932:non-alcoholic fatty liver disease (nafld), | Lipid metabolism: hsa:04923:regulation of lipolysis in adipocytes,	https://www.genome.jp/kegg/pathway.html#lipid
	hdl	NFBC	10133	optineurin(OPTN)	137760~Glaucoma 1, open angle, E,606657~Glaucoma, normal tension, susceptibility to,613435~Amyotrophic lateral sclerosis 12,	-	GO:0000042~protein targeting to Golgi,GO:0000086~G2/M transition of mitotic cell cycle,GO:0001920~negative regulation of receptor recycling,GO:0006914~autophagy,GO:0007030~Golgi organization,GO:0007165~signal transduction,GO:0008219~cell death,GO:0016192~vesicle-mediated transport,GO:0016236~macroautophagy,GO:0043001~Golgi to plasma membrane protein transport,GO:0043122~regulation of I-kappaB kin…	-	rs1561570	0.00136826	rs1561570	-3.62277	T	C	PubMed	Total cholesterol [ Associated with decreased levels of TC in mouse . ]	http://www.mousephenotype.org/data/genes/MGI:1918898
	hdl	NFBC	2147	coagulation factor II, thrombin(F2)	188050~Thrombophilia due to thrombin defect,601367~Stroke, ischemic, susceptibility to,613679~Dysprothrombinemia,613679~Hypoprothrombinemia,614390~Pregnancy loss, recurrent, susceptibility to, 2,	hsa04080:Neuroactive ligand-receptor interaction,hsa04610:Complement and coagulation cascades,hsa04810:Regulation of actin cytoskeleton,	GO:0001934~positive regulation of protein phosphorylation,GO:0006465~signal peptide processing,GO:0006508~proteolysis,GO:0006888~ER to Golgi vesicle-mediated transport,GO:0006953~acute-phase response,GO:0007166~cell surface receptor signaling pathway,GO:0007275~multicellular organism development,GO:0007596~blood coagulation,GO:0007597~blood coagulation, intrinsic pathway,GO:0008284~positive regul…	Y	rs5896	0.00138027	rs5896	3.27251	C	T	GWAS catalog	HDL cholesterol (Teslovich TM. Nature)	www.ncbi.nlm.nih.gov/pubmed/20686565
	hdl	NFBC	79068	FTO, alpha-ketoglutarate dependent dioxygenase(FTO)	612460~Obesity, susceptibility to, BMIQ14,612938~Growth retardation, developmental delay, facial dysmorphism,	-	GO:0001659~temperature homeostasis,GO:0006307~DNA dealkylation involved in DNA repair,GO:0010883~regulation of lipid storage,GO:0035552~oxidative single-stranded DNA demethylation,GO:0035553~oxidative single-stranded RNA demethylation,GO:0040014~regulation of multicellular organism growth,GO:0042245~RNA repair,GO:0044065~regulation of respiratory system process,GO:0060612~adipose tissue developme…	Y	rs8044769, rs4783826, rs6499662, rs4784346	0.00156245	rs4784346	3.20902	A	G	GWAS catalog	Triglycerides (Willer CJ. Nat Genet) | HDL cholesterol (Willer CJ. Nat Genet) | C-reactive protein levels or HDL-cholesterol levels (pleiotropy) (Ligthart S. BMC Genomics) | HDL cholesterol levels (Spracklen CN. Hum Mol Genet) | Triglyceride levels (Spracklen CN. Hum Mol Genet)	www.ncbi.nlm.nih.gov/pubmed/24097068 | www.ncbi.nlm.nih.gov/pubmed/24097068 | www.ncbi.nlm.nih.gov/pubmed/27286809 | www.ncbi.nlm.nih.gov/pubmed/28334899 | www.ncbi.nlm.nih.gov/pubmed/28334899
	hdl	NFBC	4077	NBR1, autophagy cargo receptor(NBR1)	-	-	GO:0016236~macroautophagy,GO:0030500~regulation of bone mineralization,GO:0032872~regulation of stress-activated MAPK cascade,GO:0045668~negative regulation of osteoblast differentiation,GO:0051259~protein oligomerization,	-	rs17599948	0.00192037	rs17599948	-3.42891	A	G	PubMed	Clearance of lipid droplets [ "p62 and NBR1, two scaffold proteins, act as recruiters of ubiquitin-labeled protein aggregates to autophagosomes for specific degradation (Kirkin et al., 2009). The involvement of autophagy in yet another selective organelle degradation is reported in a recent issue of Nature by Singh and colleagues (2009), who demonstrated that clearance of lipid droplets (LDs) is …	https://doi.org/10.1016/j.devcel.2009.05.001
	hdl	NFBC	10425	ariadne RBR E3 ubiquitin protein ligase 2(ARIH2)	-	-	GO:0000209~protein polyubiquitination,GO:0006511~ubiquitin-dependent protein catabolic process,GO:0007275~multicellular organism development,GO:0016567~protein ubiquitination,GO:0032436~positive regulation of proteasomal ubiquitin-dependent protein catabolic process,GO:0042787~protein ubiquitination involved in ubiquitin-dependent protein catabolic process,GO:0048588~developmental cell growth,GO:…	-	rs13092715, rs9864243	0.00198407	rs13092715	-3.41497	T	C	-	-	-
	hdl	NFBC	253980	potassium channel tetramerization domain containing 13(KCTD13)	-	-	GO:0006260~DNA replication,GO:0016477~cell migration,GO:0016567~protein ubiquitination,GO:0035024~negative regulation of Rho protein signal transduction,GO:0043149~stress fiber assembly,GO:0043161~proteasome-mediated ubiquitin-dependent protein catabolic process,GO:0045740~positive regulation of DNA replication,GO:0051260~protein homooligomerization,	-	rs4548895, rs4609871	0.00228807	rs4609871	-3.32902	C	T	-	-	-
	hdl	NFBC	100533183	filamin-interacting protein FAM101A(ZNF664-FAM101A)	-	-	GO:0048705~skeletal system morphogenesis,GO:0061182~negative regulation of chondrocyte development,GO:0061572~actin filament bundle organization,GO:1900158~negative regulation of bone mineralization involved in bone maturation,	Y	rs825476, rs825490	0.0023283	rs825490	-3.32345	A	G	GWAS catalog	Triglyceride levels (Spracklen CN. Hum Mol Genet) | HDL cholesterol (Teslovich TM. Nature) | Triglycerides (Teslovich TM. Nature)	www.ncbi.nlm.nih.gov/pubmed/28334899 | www.ncbi.nlm.nih.gov/pubmed/20686565 | www.ncbi.nlm.nih.gov/pubmed/20686565
	hdl	NFBC	54556	inhibitor of growth family member 3(ING3)	-	-	GO:0006351~transcription, DNA-templated,GO:0006355~regulation of transcription, DNA-templated,GO:0016569~covalent chromatin modification,GO:0040008~regulation of growth,GO:0043065~positive regulation of apoptotic process,GO:0043967~histone H4 acetylation,GO:0043968~histone H2A acetylation,	-	rs2074577	0.00238502	rs2074577	3.00827	A	G	-	-	-
	hdl	NFBC	8761	poly(A) binding protein cytoplasmic 4(PABPC4)	-	hsa03013:RNA transport,hsa03015:mRNA surveillance pathway,hsa03018:RNA degradation,	GO:0006396~RNA processing,GO:0006401~RNA catabolic process,GO:0006412~translation,GO:0007596~blood coagulation,	Y	rs4660293, rs2296172	0.00241241	rs2296172	-3.30158	A	G	GWAS catalog	HDL cholesterol (Willer CJ. Nat Genet) | C-reactive protein levels or triglyceride levels (pleiotropy) (Ligthart S. BMC Genomics) | C-reactive protein levels or HDL-cholesterol levels (pleiotropy) (Ligthart S. BMC Genomics) | HDL cholesterol levels (Spracklen CN. Hum Mol Genet) | High density lipoprotein cholesterol levels (Kulminski AM. Aging (Albany NY))	www.ncbi.nlm.nih.gov/pubmed/24097068 | www.ncbi.nlm.nih.gov/pubmed/27286809 | www.ncbi.nlm.nih.gov/pubmed/27286809 | www.ncbi.nlm.nih.gov/pubmed/28334899 | www.ncbi.nlm.nih.gov/pubmed/29615537
	hdl	NFBC	23499	microtubule-actin crosslinking factor 1(MACF1)	-	-	GO:0007010~cytoskeleton organization,GO:0010632~regulation of epithelial cell migration,GO:0016055~Wnt signaling pathway,GO:0030177~positive regulation of Wnt signaling pathway,GO:0032886~regulation of microtubule-based process,GO:0042060~wound healing,GO:0043001~Golgi to plasma membrane protein transport,GO:0045773~positive regulation of axon extension,GO:0051893~regulation of focal adhesion ass…	Y	rs4660293, rs2296172, rs4660165, rs587404, rs2296173, rs1775654	0.00241241	rs2296172	-3.30158	A	G	GWAS catalog	HDL cholesterol (Teslovich TM. Nature) | HDL cholesterol levels (Spracklen CN. Hum Mol Genet)	www.ncbi.nlm.nih.gov/pubmed/20686565 | www.ncbi.nlm.nih.gov/pubmed/28334899
	hdl	NFBC	100996696	-	-	-	-	Y	rs4660293, rs2296172	0.00241241	rs2296172	-3.30158	A	G	GWAS catalog	HDL cholesterol (Willer CJ. Nat Genet) | C-reactive protein levels or triglyceride levels (pleiotropy) (Ligthart S. BMC Genomics) | C-reactive protein levels or HDL-cholesterol levels (pleiotropy) (Ligthart S. BMC Genomics) | HDL cholesterol levels (Spracklen CN. Hum Mol Genet) | High density lipoprotein cholesterol levels (Kulminski AM. Aging (Albany NY))	www.ncbi.nlm.nih.gov/pubmed/24097068 | www.ncbi.nlm.nih.gov/pubmed/27286809 | www.ncbi.nlm.nih.gov/pubmed/27286809 | www.ncbi.nlm.nih.gov/pubmed/28334899 | www.ncbi.nlm.nih.gov/pubmed/29615537
	hdl	NFBC	6850	spleen associated tyrosine kinase(SYK)	-	hsa04064:NF-kappa B signaling pathway,hsa04151:PI3K-Akt signaling pathway,hsa04380:Osteoclast differentiation,hsa04611:Platelet activation,hsa04650:Natural killer cell mediated cytotoxicity,hsa04662:B cell receptor signaling pathway,hsa04664:Fc epsilon RI signaling pathway,hsa04666:Fc gamma R-mediated phagocytosis,hsa05152:Tuberculosis,hsa05169:Epstein-Barr virus infection,hsa05203:Viral carcinog…	GO:0001525~angiogenesis,GO:0001945~lymph vessel development,GO:0002092~positive regulation of receptor internalization,GO:0002223~stimulatory C-type lectin receptor signaling pathway,GO:0002250~adaptive immune response,GO:0002281~macrophage activation involved in immune response,GO:0002283~neutrophil activation involved in immune response,GO:0002366~leukocyte activation involved in immune respons…	-	rs4744505	0.00241241	rs4744505	-3.29603	A	G	GO	Biological Process: go:0071404~cellular response to low-density lipoprotein particle stimulus,	http://geneontology.org
	hdl	NFBC	84557	microtubule associated protein 1 light chain 3 alpha(MAP1LC3A)	-	-	GO:0000045~autophagosome assembly,GO:0000422~mitophagy,GO:0006995~cellular response to nitrogen starvation,GO:0016236~macroautophagy,	-	rs6059909	0.00268036	rs6059909	-3.23747	C	A	GO	Molecular Function: GO:0005543~phospholipid binding,	http://geneontology.org
	hdl	NFBC	22806	IKAROS family zinc finger 3(IKZF3)	-	-	GO:0006357~regulation of transcription from RNA polymerase II promoter,GO:0006366~transcription from RNA polymerase II promoter,GO:0007498~mesoderm development,GO:0030888~regulation of B cell proliferation,GO:0042113~B cell activation,GO:0042981~regulation of apoptotic process,GO:0045577~regulation of B cell differentiation,GO:0045619~regulation of lymphocyte differentiation,GO:0045944~positive r…	-	rs907092	0.00274015	rs907092	2.95153	G	A	PubMed	HDL-C [ Strongly associated with Crohn’s disease and HDL levels ]	https://www.ncbi.nlm.nih.gov/m/pubmed/28238358/
	hdl	NFBC	5581	protein kinase C epsilon(PRKCE)	-	hsa04022:cGMP-PKG signaling pathway,hsa04071:Sphingolipid signaling pathway,hsa04270:Vascular smooth muscle contraction,hsa04530:Tight junction,hsa04666:Fc gamma R-mediated phagocytosis,hsa04750:Inflammatory mediator regulation of TRP channels,hsa04925:Aldosterone synthesis and secretion,hsa04930:Type II diabetes mellitus,hsa04931:Insulin resistance,hsa05206:MicroRNAs in cancer,	GO:0002281~macrophage activation involved in immune response,GO:0006468~protein phosphorylation,GO:0006915~apoptotic process,GO:0007049~cell cycle,GO:0007155~cell adhesion,GO:0007165~signal transduction,GO:0007202~activation of phospholipase C activity,GO:0010634~positive regulation of epithelial cell migration,GO:0010763~positive regulation of fibroblast migration,GO:0010811~positive regulation …	-	rs1470598, rs6748375	0.00297625	rs6748375	-3.18053	A	C	KEGG/REACTOME	Lipid metabolism: hsa:04071:sphingolipid signaling pathway,	https://www.genome.jp/kegg/pathway.html#lipid
	hdl	NFBC	5024	purinergic receptor P2X 3(P2RX3)	-	hsa04020:Calcium signaling pathway,hsa04080:Neuroactive ligand-receptor interaction,	GO:0001666~response to hypoxia,GO:0006810~transport,GO:0007165~signal transduction,GO:0007274~neuromuscular synaptic transmission,GO:0007596~blood coagulation,GO:0009408~response to heat,GO:0009409~response to cold,GO:0009612~response to mechanical stimulus,GO:0009743~response to carbohydrate,GO:0010524~positive regulation of calcium ion transport into cytosol,GO:0014832~urinary bladder smooth mu…	Y	rs2276039	0.00349874	rs2276039	-3.08738	G	A	GWAS catalog	Low high density lipoprotein cholesterol levels (Wakil SM. Clin Genet)	www.ncbi.nlm.nih.gov/pubmed/26879886
	hdl	NFBC	221955	diacylglycerol lipase beta(DAGLB)	-	hsa04723:Retrograde endocannabinoid signaling,hsa04925:Aldosterone synthesis and secretion,	GO:0006629~lipid metabolic process,GO:0007405~neuroblast proliferation,GO:0016042~lipid catabolic process,GO:0019369~arachidonic acid metabolic process,GO:0042136~neurotransmitter biosynthetic process,	Y	rs836504	0.00356552	rs836504	2.82635	A	G	GWAS catalog	HDL cholesterol (Willer CJ. Nat Genet) | HDL cholesterol levels (Spracklen CN. Hum Mol Genet)	www.ncbi.nlm.nih.gov/pubmed/24097068 | www.ncbi.nlm.nih.gov/pubmed/28334899
	hdl	NFBC	64180	dipeptidase 3(DPEP3)	-	-	GO:0006508~proteolysis,GO:0007140~male meiosis,	Y	rs255049	0.00356552	rs255049	2.82889	T	C	GWAS catalog	HDL cholesterol (Sabatti C. Nat Genet)	www.ncbi.nlm.nih.gov/pubmed/19060910
	hdl	NFBC	51129	angiopoietin like 4(ANGPTL4)	615881~Plasma triglyceride level QTL, low,	hsa03320:PPAR signaling pathway,	GO:0001525~angiogenesis,GO:0001666~response to hypoxia,GO:0030154~cell differentiation,GO:0043066~negative regulation of apoptotic process,GO:0045766~positive regulation of angiogenesis,GO:0051005~negative regulation of lipoprotein lipase activity,GO:0051260~protein homooligomerization,GO:0070328~triglyceride homeostasis,GO:2000352~negative regulation of endothelial cell apoptotic process,	Y	rs2278236, rs1044250	0.00364487	rs2278236	2.8246	G	A	GWAS catalog	HDL cholesterol (Teslovich TM. Nature) | Triglycerides (Surakka I. Nat Genet) | Metabolite levels (lipoprotein measures) (Kettunen J. Nat Commun) | HDL cholesterol levels (Spracklen CN. Hum Mol Genet) | Total triglycerides levels (Davis JP. PLoS Genet) | Total cholesterol levels in HDL (Davis JP. PLoS Genet) | Phospholipid levels in large HDL (Davis JP. PLoS Genet)	www.ncbi.nlm.nih.gov/pubmed/20686565 | www.ncbi.nlm.nih.gov/pubmed/25961943 | www.ncbi.nlm.nih.gov/pubmed/27005778 | www.ncbi.nlm.nih.gov/pubmed/28334899 | www.ncbi.nlm.nih.gov/pubmed/29084231 | www.ncbi.nlm.nih.gov/pubmed/29084231 | www.ncbi.nlm.nih.gov/pubmed/29084231
	hdl	NFBC	64771	chromosome 6 open reading frame 106(C6orf106)	-	-	GO:0016236~macroautophagy,	Y	rs2814992, rs2744949, rs2744943, rs2814945	0.00381587	rs2814992	-3.03919	A	G	GWAS catalog	HDL cholesterol (Teslovich TM. Nature) | Cholesterol, total (Teslovich TM. Nature) | Total cholesterol levels (Spracklen CN. Hum Mol Genet)	www.ncbi.nlm.nih.gov/pubmed/20686565 | www.ncbi.nlm.nih.gov/pubmed/20686565 | www.ncbi.nlm.nih.gov/pubmed/28334899
	hdl	NFBC	51564	histone deacetylase 7(HDAC7)	-	hsa05034:Alcoholism,hsa05203:Viral carcinogenesis,	GO:0000122~negative regulation of transcription from RNA polymerase II promoter,GO:0001570~vasculogenesis,GO:0006351~transcription, DNA-templated,GO:0006355~regulation of transcription, DNA-templated,GO:0007043~cell-cell junction assembly,GO:0016925~protein sumoylation,GO:0032703~negative regulation of interleukin-2 production,GO:0045668~negative regulation of osteoblast differentiation,GO:007093…	-	rs11168249	0.00408242	rs11168249	2.76558	T	C	PubMed	Total cholesterol [ Cholesterol storage defects in human NPC1 mutant cells can be corrected by histone deacetylase (HDAC) inhibitors. ]	https://www.ncbi.nlm.nih.gov/m/pubmed/23992240/
	hdl	NFBC	6631	small nuclear ribonucleoprotein polypeptide C(SNRPC)	-	hsa03040:Spliceosome,	GO:0000387~spliceosomal snRNP assembly,GO:0000395~mRNA 5'-splice site recognition,GO:0000398~mRNA splicing, via spliceosome,	Y	rs9462014	0.00424811	rs9462014	-2.98191	T	C	GWAS catalog	HDL cholesterol (Surakka I. Nat Genet)	www.ncbi.nlm.nih.gov/pubmed/25961943
	hdl	NFBC	55257	MRG domain binding protein(MRGBP)	-	-	GO:0006351~transcription, DNA-templated,GO:0006357~regulation of transcription from RNA polymerase II promoter,GO:0016573~histone acetylation,GO:0040008~regulation of growth,	-	rs7396	0.00424811	rs7396	-2.98406	T	C	-	-	-
	hdl	NFBC	4149	MYC associated factor X(MAX)	171300~Pheochromocytoma, susceptibility to,	hsa04010:MAPK signaling pathway,hsa05200:Pathways in cancer,hsa05202:Transcriptional misregulation in cancer,hsa05222:Small cell lung cancer,	GO:0006355~regulation of transcription, DNA-templated,GO:0006366~transcription from RNA polymerase II promoter,GO:0006461~protein complex assembly,GO:0009267~cellular response to starvation,GO:0010629~negative regulation of gene expression,GO:0032868~response to insulin,GO:0048678~response to axon injury,GO:0051402~neuron apoptotic process,GO:0060041~retina development in camera-type eye,GO:00713…	-	rs1271582	0.00435932	rs1271582	2.74116	T	G	-	-	-
	hdl	NFBC	6559	solute carrier family 12 member 3(SLC12A3)	263800~Gitelman syndrome,	-	GO:0006810~transport,GO:0006811~ion transport,GO:0006814~sodium ion transport,GO:0035725~sodium ion transmembrane transport,GO:1902476~chloride transmembrane transport,	Y	rs11643718	0.00435932	rs11643718	2.73669	G	A	GWAS catalog	HDL cholesterol (Weissglas-Volkov D. J Med Genet) | HDL cholesterol levels (Kurano M. J Hum Genet)	www.ncbi.nlm.nih.gov/pubmed/23505323 | www.ncbi.nlm.nih.gov/pubmed/26763881
	hdl	NFBC	84959	ubiquitin associated and SH3 domain containing B(UBASH3B)	-	-	GO:0006469~negative regulation of protein kinase activity,GO:0009968~negative regulation of signal transduction,GO:0035335~peptidyl-tyrosine dephosphorylation,GO:0045671~negative regulation of osteoclast differentiation,GO:0045779~negative regulation of bone resorption,GO:0051279~regulation of release of sequestered calcium ion into cytosol,GO:0090331~negative regulation of platelet aggregation,	Y	rs4936742	0.00445767	rs4936742	2.72734	T	C	GWAS catalog	HDL cholesterol (Teslovich TM. Nature) | Cholesterol, total (Teslovich TM. Nature) | Total cholesterol levels (Spracklen CN. Hum Mol Genet)	www.ncbi.nlm.nih.gov/pubmed/20686565 | www.ncbi.nlm.nih.gov/pubmed/20686565 | www.ncbi.nlm.nih.gov/pubmed/28334899
	hdl	NFBC	5184	peptidase D(PEPD)	170100~Prolidase deficiency,	-	GO:0006508~proteolysis,GO:0006520~cellular amino acid metabolic process,GO:0030574~collagen catabolic process,	Y	rs4239576	0.0047259	rs4239576	-2.91856	A	G	GWAS catalog	Triglycerides (Willer CJ. Nat Genet) | HDL cholesterol (Willer CJ. Nat Genet) | HDL cholesterol levels (Spracklen CN. Hum Mol Genet) | Triglyceride levels (Spracklen CN. Hum Mol Genet)	www.ncbi.nlm.nih.gov/pubmed/24097068 | www.ncbi.nlm.nih.gov/pubmed/24097068 | www.ncbi.nlm.nih.gov/pubmed/28334899 | www.ncbi.nlm.nih.gov/pubmed/28334899
	hdl	NFBC	7168	tropomyosin 1 (alpha)(TPM1)	115196~Cardiomyopathy, hypertrophic, 3,611878~Cardiomyopathy, dilated, 1Y,611878~Left ventricular noncompaction 9,	hsa04260:Cardiac muscle contraction,hsa04261:Adrenergic signaling in cardiomyocytes,hsa05206:MicroRNAs in cancer,hsa05410:Hypertrophic cardiomyopathy (HCM),hsa05414:Dilated cardiomyopathy,	GO:0001701~in utero embryonic development,GO:0003065~positive regulation of heart rate by epinephrine,GO:0006928~movement of cell or subcellular component,GO:0006936~muscle contraction,GO:0006937~regulation of muscle contraction,GO:0007010~cytoskeleton organization,GO:0007015~actin filament organization,GO:0008016~regulation of heart contraction,GO:0008360~regulation of cell shape,GO:0030049~musc…	Y	rs4075583	0.00489327	rs4075583	-2.89589	G	A	GWAS catalog	HDL cholesterol (Teslovich TM. Nature)	www.ncbi.nlm.nih.gov/pubmed/20686565
	tg	NFBC	81704	dedicator of cytokinesis 8(DOCK8)	243700~Hyper-IgE recurrent infection syndrome, autosomal recessive,	-	GO:0001771~immunological synapse formation,GO:0007264~small GTPase mediated signal transduction,GO:0007596~blood coagulation,GO:0036336~dendritic cell migration,GO:0043547~positive regulation of GTPase activity,GO:0061485~memory T cell proliferation,GO:0070233~negative regulation of T cell apoptotic process,	-	rs591642, rs10757565, rs2375994, rs2380906, rs10974042, rs1869690, rs515380, rs681410, rs992548, rs473107, rs2383609, rs1412450, rs2453556, rs2044961, rs10812774, rs10491885, rs10968649, rs1115012, rs2383772, rs1521739, rs1996774, rs10968671, rs7854611, rs10757761, rs723979, rs976697, rs7039397, rs10968740, rs1032472, rs984168, rs13293352, rs10491628, rs1510909, rs1018254, rs4878432, rs7866981, r…	6.56168e-06	rs10968671	-5.28219	G	T	PubMed	Cholesterol [ DOCK2 inhibits cholesterol sulfate. ]	http://stke.sciencemag.org/content/11/541/eaao4874.editor-summary
	tg	NFBC	2646	glucokinase regulator(GCKR)	613463~Fasting plasma glucose level QTL 5,	-	GO:0000060~protein import into nucleus, translocation,GO:0001678~cellular glucose homeostasis,GO:0005975~carbohydrate metabolic process,GO:0009750~response to fructose,GO:0010827~regulation of glucose transport,GO:0033132~negative regulation of glucokinase activity,GO:0033133~positive regulation of glucokinase activity,GO:0046415~urate metabolic process,GO:0070328~triglyceride homeostasis,	Y	rs1260326, rs1260333, rs780094	0.000106299	rs780094	4.15339	T	C	GWAS catalog	Triglycerides (Kim YJ. Nat Genet) | Cholesterol, total (Teslovich TM. Nature) | Hypertriglyceridemia (Johansen CT. Nat Genet) | LDL cholesterol (Wallace C. Am J Hum Genet) | Phospholipid levels (plasma) (Demirkan A. PLoS Genet) | Lipid metabolism phenotypes (Chasman DI. PLoS Genet) | Lipid traits (Zhou L. PLoS One) | Lipoprotein-associated phospholipase A2 activity and mass (Chu AY. Circ Cardiova…	www.ncbi.nlm.nih.gov/pubmed/21909109 | www.ncbi.nlm.nih.gov/pubmed/20686565 | www.ncbi.nlm.nih.gov/pubmed/20657596 | www.ncbi.nlm.nih.gov/pubmed/18179892 | www.ncbi.nlm.nih.gov/pubmed/22359512 | www.ncbi.nlm.nih.gov/pubmed/19936222 | www.ncbi.nlm.nih.gov/pubmed/24386095 | www.ncbi.nlm.nih.gov/pubmed/23118302 | www.ncbi.nlm.nih.gov/pubmed/27286809 | www.ncbi.nlm.nih.gov/pubmed/27286809 | www.ncbi.…
	tg	NFBC	5496	protein phosphatase, Mg2+/Mn2+ dependent 1G(PPM1G)	-	-	GO:0006470~protein dephosphorylation,GO:0007050~cell cycle arrest,GO:0035970~peptidyl-threonine dephosphorylation,	Y	rs1260326	0.000511024	rs1260326	3.59027	T	C	GWAS catalog	Hypertriglyceridemia (Weissglas-Volkov D. J Med Genet)	www.ncbi.nlm.nih.gov/pubmed/23505323
	tg	NFBC	29959	nuclear receptor binding protein 1(NRBP1)	-	-	GO:0006367~transcription initiation from RNA polymerase II promoter,GO:0006468~protein phosphorylation,GO:0006888~ER to Golgi vesicle-mediated transport,GO:0035556~intracellular signal transduction,	Y	rs1260326, rs704791	0.000511024	rs1260326	3.59027	T	C	GWAS catalog	Hypertriglyceridemia (Weissglas-Volkov D. J Med Genet)	www.ncbi.nlm.nih.gov/pubmed/23505323
	tg	NFBC	200634	keratinocyte associated protein 3(KRTCAP3)	-	-	-	Y	rs1260326	0.000511024	rs1260326	3.59027	T	C	GWAS catalog	Hypertriglyceridemia (Weissglas-Volkov D. J Med Genet)	www.ncbi.nlm.nih.gov/pubmed/23505323
	tg	NFBC	26160	intraflagellar transport 172(IFT172)	615630~Short-rib thoracic dysplasia 10 with or without polydactyly,616394~Retinitis pigmentosa 71,	-	GO:0001843~neural tube closure,GO:0001947~heart looping,GO:0007219~Notch signaling pathway,GO:0007224~smoothened signaling pathway,GO:0007420~brain development,GO:0008544~epidermis development,GO:0009953~dorsal/ventral pattern formation,GO:0016485~protein processing,GO:0021522~spinal cord motor neuron differentiation,GO:0031122~cytoplasmic microtubule organization,GO:0042384~cilium assembly,GO:00…	Y	rs1260326, rs780104, rs780106, rs1647266	0.000511024	rs1260326	3.59027	T	C	GWAS catalog	Hypertriglyceridemia (Weissglas-Volkov D. J Med Genet)	www.ncbi.nlm.nih.gov/pubmed/23505323
	tg	NFBC	64838	fibronectin type III domain containing 4(FNDC4)	-	-	-	Y	rs1260326	0.000511024	rs1260326	3.59027	T	C	GWAS catalog	Hypertriglyceridemia (Weissglas-Volkov D. J Med Genet)	www.ncbi.nlm.nih.gov/pubmed/23505323
	tg	NFBC	84226	chromosome 2 open reading frame 16(C2orf16)	-	-	-	Y	rs1260326, rs1919127	0.000511024	rs1260326	3.59027	T	C	GWAS catalog	Hypertriglyceridemia (Weissglas-Volkov D. J Med Genet)	www.ncbi.nlm.nih.gov/pubmed/23505323
	tg	NFBC	84450	zinc finger protein 512(ZNF512)	-	-	GO:0006351~transcription, DNA-templated,GO:0006355~regulation of transcription, DNA-templated,	Y	rs1260326	0.000511024	rs1260326	3.59027	T	C	GWAS catalog	Hypertriglyceridemia (Weissglas-Volkov D. J Med Genet) | Phospholipid levels (plasma) (Demirkan A. PLoS Genet)	www.ncbi.nlm.nih.gov/pubmed/23505323 | www.ncbi.nlm.nih.gov/pubmed/22359512
	tg	NFBC	9415	fatty acid desaturase 2(FADS2)	-	hsa00592:alpha-Linolenic acid metabolism,hsa01040:Biosynthesis of unsaturated fatty acids,hsa01212:Fatty acid metabolism,hsa03320:PPAR signaling pathway,	GO:0006629~lipid metabolic process,GO:0006636~unsaturated fatty acid biosynthetic process,GO:0036109~alpha-linolenic acid metabolic process,GO:0043651~linoleic acid metabolic process,GO:0055114~oxidation-reduction process,	Y	rs174546, rs174556, rs1535	0.000779265	rs1535	-3.60575	A	G	GWAS catalog	C-reactive protein levels or LDL-cholesterol levels (pleiotropy) (Ligthart S. BMC Genomics) | HDL cholesterol (Teslovich TM. Nature) | LDL cholesterol (Teslovich TM. Nature) | Triglycerides (Teslovich TM. Nature) | Cholesterol, total (Teslovich TM. Nature) | Lipid metabolism phenotypes (Kettunen J. Nat Genet) | Sphingolipid levels (Demirkan A. PLoS Genet) | Phospholipid levels (plasma) (Demirkan …	www.ncbi.nlm.nih.gov/pubmed/27286809 | www.ncbi.nlm.nih.gov/pubmed/20686565 | www.ncbi.nlm.nih.gov/pubmed/20686565 | www.ncbi.nlm.nih.gov/pubmed/20686565 | www.ncbi.nlm.nih.gov/pubmed/20686565 | www.ncbi.nlm.nih.gov/pubmed/22286219 | www.ncbi.nlm.nih.gov/pubmed/22359512 | www.ncbi.nlm.nih.gov/pubmed/22359512 | www.ncbi.nlm.nih.gov/pubmed/27005778 | www.ncbi.nlm.nih.gov/pubmed/28334899 | www.ncbi.…
	tg	NFBC	745	myelin regulatory factor(MYRF)	-	-	GO:0006351~transcription, DNA-templated,GO:0006508~proteolysis,GO:0014003~oligodendrocyte development,GO:0022010~central nervous system myelination,GO:0031643~positive regulation of myelination,GO:0032286~central nervous system myelin maintenance,GO:0045893~positive regulation of transcription, DNA-templated,GO:0048709~oligodendrocyte differentiation,	Y	rs174537	0.000779265	rs174537	-3.60947	G	T	GWAS catalog	HDL cholesterol (Surakka I. Nat Genet) | Triglycerides (Surakka I. Nat Genet) | LDL cholesterol levels (Spracklen CN. Hum Mol Genet) | Total cholesterol levels (Spracklen CN. Hum Mol Genet)	www.ncbi.nlm.nih.gov/pubmed/25961943 | www.ncbi.nlm.nih.gov/pubmed/25961943 | www.ncbi.nlm.nih.gov/pubmed/28334899 | www.ncbi.nlm.nih.gov/pubmed/28334899
	tg	NFBC	3992	fatty acid desaturase 1(FADS1)	-	hsa01040:Biosynthesis of unsaturated fatty acids,hsa01212:Fatty acid metabolism,	GO:0006355~regulation of transcription, DNA-templated,GO:0006629~lipid metabolic process,GO:0006636~unsaturated fatty acid biosynthetic process,GO:0007267~cell-cell signaling,GO:0007568~aging,GO:0008654~phospholipid biosynthetic process,GO:0009267~cellular response to starvation,GO:0009744~response to sucrose,GO:0014070~response to organic cyclic compound,GO:0019369~arachidonic acid metabolic pro…	Y	rs174546, rs174556	0.000953281	rs174556	-3.53271	C	T	GWAS catalog	HDL cholesterol (Waterworth DM. Arterioscler Thromb Vasc Biol) | Triglycerides (Waterworth DM. Arterioscler Thromb Vasc Biol) | C-reactive protein levels or triglyceride levels (pleiotropy) (Ligthart S. BMC Genomics) | C-reactive protein levels or HDL-cholesterol levels (pleiotropy) (Ligthart S. BMC Genomics) | Total cholesterol levels (Kulminski AM. Aging (Albany NY)) | High density lipoprotein …	www.ncbi.nlm.nih.gov/pubmed/20864672 | www.ncbi.nlm.nih.gov/pubmed/20864672 | www.ncbi.nlm.nih.gov/pubmed/27286809 | www.ncbi.nlm.nih.gov/pubmed/27286809 | www.ncbi.nlm.nih.gov/pubmed/29615537 | www.ncbi.nlm.nih.gov/pubmed/29615537 | www.ncbi.nlm.nih.gov/pubmed/20686565 | www.ncbi.nlm.nih.gov/pubmed/20686565 | www.ncbi.nlm.nih.gov/pubmed/22286219 | www.ncbi.nlm.nih.gov/pubmed/22359512 | www.ncbi.…
	tg	NFBC	100302263	-	-	-	-	Y	rs174546, rs174556	0.000953281	rs174556	-3.53271	C	T	GWAS catalog	HDL cholesterol (Waterworth DM. Arterioscler Thromb Vasc Biol) | Triglycerides (Waterworth DM. Arterioscler Thromb Vasc Biol) | C-reactive protein levels or triglyceride levels (pleiotropy) (Ligthart S. BMC Genomics) | C-reactive protein levels or HDL-cholesterol levels (pleiotropy) (Ligthart S. BMC Genomics) | Total cholesterol levels (Kulminski AM. Aging (Albany NY)) | High density lipoprotein …	www.ncbi.nlm.nih.gov/pubmed/20864672 | www.ncbi.nlm.nih.gov/pubmed/20864672 | www.ncbi.nlm.nih.gov/pubmed/27286809 | www.ncbi.nlm.nih.gov/pubmed/27286809 | www.ncbi.nlm.nih.gov/pubmed/29615537 | www.ncbi.nlm.nih.gov/pubmed/29615537 | www.ncbi.nlm.nih.gov/pubmed/20686565 | www.ncbi.nlm.nih.gov/pubmed/20686565 | www.ncbi.nlm.nih.gov/pubmed/22286219 | www.ncbi.nlm.nih.gov/pubmed/22359512 | www.ncbi.…
	tg	NFBC	100420668	-	-	-	-	Y	rs1260333	0.00110394	rs1260333	3.30893	A	G	GWAS catalog	Triglycerides (Waterworth DM. Arterioscler Thromb Vasc Biol) | Cholesterol, total (Lu X. Circ Cardiovasc Genet)	www.ncbi.nlm.nih.gov/pubmed/20864672 | www.ncbi.nlm.nih.gov/pubmed/26582766
	tg	NFBC	23042	pyridoxal dependent decarboxylase domain containing 1(PDXDC1)	-	-	GO:0019752~carboxylic acid metabolic process,GO:0098609~cell-cell adhesion,	Y	rs4985124, rs4985155, rs1135999, rs1136001	0.00153989	rs4985155	-3.33586	A	G	GWAS catalog	Phospholipid levels (plasma) (Demirkan A. PLoS Genet) | Triglycerides (Willer CJ. Nat Genet) | Triglyceride levels (Spracklen CN. Hum Mol Genet) | Lipid metabolism phenotypes (Kettunen J. Nat Genet) | Metabolite levels (lipid measures) (Kettunen J. Nat Commun)	www.ncbi.nlm.nih.gov/pubmed/22359512 | www.ncbi.nlm.nih.gov/pubmed/24097068 | www.ncbi.nlm.nih.gov/pubmed/28334899 | www.ncbi.nlm.nih.gov/pubmed/22286219 | www.ncbi.nlm.nih.gov/pubmed/27005778
	tg	NFBC	2099	estrogen receptor 1(ESR1)	114480~Breast cancer,157300~Migraine, susceptibility to,608446~Myocardial infarction, susceptibility to,615363~Estrogen resistance,Atherosclerosis, susceptibility to~Atherosclerosis, susceptibility to,HDL response to hormone replacement, augmented~HDL response to hormone replacement, augmented,	hsa04915:Estrogen signaling pathway,hsa04917:Prolactin signaling pathway,hsa04919:Thyroid hormone signaling pathway,hsa04961:Endocrine and other factor-regulated calcium reabsorption,hsa05205:Proteoglycans in cancer,	GO:0000122~negative regulation of transcription from RNA polymerase II promoter,GO:0001547~antral ovarian follicle growth,GO:0002064~epithelial cell development,GO:0006338~chromatin remodeling,GO:0006351~transcription, DNA-templated,GO:0006355~regulation of transcription, DNA-templated,GO:0006366~transcription from RNA polymerase II promoter,GO:0006367~transcription initiation from RNA polymerase…	-	rs722208, rs3020411	0.00193596	rs3020411	-3.24205	A	G	GO	Biological Process: go:0007200~phospholipase c-activating g-protein coupled receptor signaling pathway, | Biological Process: go:0010863~positive regulation of phospholipase c activity,	http://geneontology.org
	tg	NFBC	7804	LDL receptor related protein 8(LRP8)	608446~Myocardial infarction, susceptibility to,	-	GO:0000122~negative regulation of transcription from RNA polymerase II promoter,GO:0001523~retinoid metabolic process,GO:0006508~proteolysis,GO:0006629~lipid metabolic process,GO:0006897~endocytosis,GO:0006898~receptor-mediated endocytosis,GO:0007165~signal transduction,GO:0019221~cytokine-mediated signaling pathway,GO:0021541~ammon gyrus development,GO:0021987~cerebral cortex development,GO:0032…	-	rs867884	0.00218556	rs867884	-3.19167	A	G	GO	Biological Process: go:0006629~lipid metabolic process, | Biological Process: go:0071397~cellular response to cholesterol,	http://geneontology.org
	tg	NFBC	577	adhesion G protein-coupled receptor B3(ADGRB3)	-	-	GO:0007166~cell surface receptor signaling pathway,GO:0007186~G-protein coupled receptor signaling pathway,GO:0007520~myoblast fusion,GO:0016322~neuron remodeling,GO:0016525~negative regulation of angiogenesis,GO:0043547~positive regulation of GTPase activity,GO:0048814~regulation of dendrite morphogenesis,GO:0051965~positive regulation of synapse assembly,GO:0061743~motor learning,GO:0099558~mai…	Y	rs2585622, rs2802684, rs10484791, rs779484	0.00234357	rs2802684	-3.15885	G	A	GWAS catalog	Triglycerides (Ko A. Nat Commun) | LDL cholesterol (Willer CJ. Nat Genet) | Cholesterol, total (Willer CJ. Nat Genet) | LDL cholesterol levels (Spracklen CN. Hum Mol Genet)	www.ncbi.nlm.nih.gov/pubmed/24886709 | www.ncbi.nlm.nih.gov/pubmed/24097068 | www.ncbi.nlm.nih.gov/pubmed/24097068 | www.ncbi.nlm.nih.gov/pubmed/28334899
	tg	NFBC	5747	protein tyrosine kinase 2(PTK2)	-	hsa04012:ErbB signaling pathway,hsa04062:Chemokine signaling pathway,hsa04151:PI3K-Akt signaling pathway,hsa04360:Axon guidance,hsa04370:VEGF signaling pathway,hsa04510:Focal adhesion,hsa04670:Leukocyte transendothelial migration,hsa04810:Regulation of actin cytoskeleton,hsa05100:Bacterial invasion of epithelial cells,hsa05146:Amoebiasis,hsa05200:Pathways in cancer,hsa05202:Transcriptional misreg…	GO:0000165~MAPK cascade,GO:0000226~microtubule cytoskeleton organization,GO:0001525~angiogenesis,GO:0001570~vasculogenesis,GO:0001764~neuron migration,GO:0001890~placenta development,GO:0001932~regulation of protein phosphorylation,GO:0001934~positive regulation of protein phosphorylation,GO:0003007~heart morphogenesis,GO:0006921~cellular component disassembly involved in execution phase of apopt…	-	rs11997161, rs6994744, rs1868280, rs11167018, rs7816620, rs7813058	0.00247139	rs11997161	-3.13751	T	C	PubMed	Lipid metabolism [ This protein is an integrin and is also known as FAK. LDL-C or HDL-C metabolism impact this kind of integrins. ]	https://www.ncbi.nlm.nih.gov/m/pubmed/26366834/
	tg	NFBC	7436	very low density lipoprotein receptor(VLDLR)	224050~Cerebellar hypoplasia and mental retardation with or without quadrupedal locomotion 1,	-	GO:0000122~negative regulation of transcription from RNA polymerase II promoter,GO:0006869~lipid transport,GO:0006898~receptor-mediated endocytosis,GO:0007165~signal transduction,GO:0007399~nervous system development,GO:0007613~memory,GO:0008203~cholesterol metabolic process,GO:0021517~ventral spinal cord development,GO:0034436~glycoprotein transport,GO:0034447~very-low-density lipoprotein partic…	-	rs2375994	0.00296194	rs2375994	2.92863	T	C	GWAS catalog	LDL cholesterol (Willer CJ. Nat Genet) | Cholesterol, total (Willer CJ. Nat Genet) | LDL cholesterol levels (Spracklen CN. Hum Mol Genet)	www.ncbi.nlm.nih.gov/pubmed/24097068 | www.ncbi.nlm.nih.gov/pubmed/24097068 | www.ncbi.nlm.nih.gov/pubmed/28334899
	tg	NFBC	101928635	-	-	-	-	Y	rs10518966	0.00363648	rs10518966	-2.96602	T	C	GWAS catalog	HDL cholesterol (Nagy R. Genome Med) | Triglycerides (Teslovich TM. Nature) | Cholesterol, total (Teslovich TM. Nature) | Lipid metabolism phenotypes (Kettunen J. Nat Genet) | Phospholipid levels (plasma) (Demirkan A. PLoS Genet) | Lipid traits (Zhou L. PLoS One) | HDL cholesterol levels (Spracklen CN. Hum Mol Genet) | Metabolite levels (lipoprotein measures) (Kettunen J. Nat Commun) | Triglyceri…	www.ncbi.nlm.nih.gov/pubmed/28270201 | www.ncbi.nlm.nih.gov/pubmed/20686565 | www.ncbi.nlm.nih.gov/pubmed/20686565 | www.ncbi.nlm.nih.gov/pubmed/22286219 | www.ncbi.nlm.nih.gov/pubmed/22359512 | www.ncbi.nlm.nih.gov/pubmed/24386095 | www.ncbi.nlm.nih.gov/pubmed/28334899 | www.ncbi.nlm.nih.gov/pubmed/27005778 | www.ncbi.nlm.nih.gov/pubmed/28334899 | www.ncbi.nlm.nih.gov/pubmed/27286809 | www.ncbi.…
	tg	NFBC	2887	growth factor receptor bound protein 10(GRB10)	-	-	GO:0007165~signal transduction,GO:0008286~insulin receptor signaling pathway,GO:0030178~negative regulation of Wnt signaling pathway,GO:0030949~positive regulation of vascular endothelial growth factor receptor signaling pathway,GO:0032868~response to insulin,GO:0042326~negative regulation of phosphorylation,GO:0042327~positive regulation of phosphorylation,GO:0045719~negative regulation of glyco…	-	rs3819428	0.00397139	rs3819428	-2.93007	A	G	PubMed	Lipid homeostasis [ This gene is an mTORC1 substrate. mTORC1 as a regulator of lipid homeostasis. ]	https://www.ncbi.nlm.nih.gov/m/pubmed/21876130/
	tg	NFBC	100533183	filamin-interacting protein FAM101A(ZNF664-FAM101A)	-	-	GO:0048705~skeletal system morphogenesis,GO:0061182~negative regulation of chondrocyte development,GO:0061572~actin filament bundle organization,GO:1900158~negative regulation of bone mineralization involved in bone maturation,	Y	rs7972182	0.00397139	rs7972182	-2.92728	G	A	GWAS catalog	Triglyceride levels (Spracklen CN. Hum Mol Genet) | HDL cholesterol (Teslovich TM. Nature) | Triglycerides (Teslovich TM. Nature)	www.ncbi.nlm.nih.gov/pubmed/28334899 | www.ncbi.nlm.nih.gov/pubmed/20686565 | www.ncbi.nlm.nih.gov/pubmed/20686565
	tg	NFBC	8632	dynein axonemal heavy chain 17(DNAH17)	-	hsa05016:Huntington's disease,	GO:0007018~microtubule-based movement,GO:0060285~cilium-dependent cell motility,	Y	rs1473312	0.00425984	rs1473312	-2.89969	A	G	GWAS catalog	Triglycerides (Ko A. Nat Commun)	www.ncbi.nlm.nih.gov/pubmed/24886709
	tg	NFBC	3995	fatty acid desaturase 3(FADS3)	-	-	GO:0006629~lipid metabolic process,GO:0006636~unsaturated fatty acid biosynthetic process,GO:0055114~oxidation-reduction process,	Y	rs174546	0.00477349	rs174546	-2.85299	C	T	GWAS catalog	Sphingolipid levels (Hicks AA. PLoS Genet) | HDL cholesterol (Teslovich TM. Nature) | LDL cholesterol (Teslovich TM. Nature) | Triglycerides (Teslovich TM. Nature) | Cholesterol, total (Teslovich TM. Nature) | Lipid metabolism phenotypes (Kettunen J. Nat Genet) | Phospholipid levels (plasma) (Demirkan A. PLoS Genet) | LDL cholesterol levels (Spracklen CN. Hum Mol Genet) | HDL cholesterol levels (…	www.ncbi.nlm.nih.gov/pubmed/19798445 | www.ncbi.nlm.nih.gov/pubmed/20686565 | www.ncbi.nlm.nih.gov/pubmed/20686565 | www.ncbi.nlm.nih.gov/pubmed/20686565 | www.ncbi.nlm.nih.gov/pubmed/20686565 | www.ncbi.nlm.nih.gov/pubmed/22286219 | www.ncbi.nlm.nih.gov/pubmed/22359512 | www.ncbi.nlm.nih.gov/pubmed/28334899 | www.ncbi.nlm.nih.gov/pubmed/28334899 | www.ncbi.nlm.nih.gov/pubmed/28334899 | www.ncbi.…
	ldl	eMERGE	107985940	-	-	-	-	Y	rs10490626	0.00012945	rs10490626	-4.61216	G	A	GWAS catalog	LDL cholesterol (Willer CJ. Nat Genet) | Cholesterol, total (Willer CJ. Nat Genet)	www.ncbi.nlm.nih.gov/pubmed/24097068 | www.ncbi.nlm.nih.gov/pubmed/24097068
	ldl	eMERGE	51141	insulin induced gene 2(INSIG2)	-	-	GO:0006641~triglyceride metabolic process,GO:0006695~cholesterol biosynthetic process,GO:0006991~response to sterol depletion,GO:0008203~cholesterol metabolic process,GO:0010894~negative regulation of steroid biosynthetic process,GO:0032868~response to insulin,GO:0032933~SREBP signaling pathway,GO:0042472~inner ear morphogenesis,GO:0042474~middle ear morphogenesis,GO:0045717~negative regulation o…	Y	rs10490626	0.00012945	rs10490626	-4.61216	G	A	GWAS catalog	LDL cholesterol (Willer CJ. Nat Genet) | Cholesterol, total (Willer CJ. Nat Genet)	www.ncbi.nlm.nih.gov/pubmed/24097068 | www.ncbi.nlm.nih.gov/pubmed/24097068
	ldl	eMERGE	329	baculoviral IAP repeat containing 2(BIRC2)	-	hsa04064:NF-kappa B signaling pathway,hsa04120:Ubiquitin mediated proteolysis,hsa04210:Apoptosis,hsa04510:Focal adhesion,hsa04621:NOD-like receptor signaling pathway,hsa04668:TNF signaling pathway,hsa05145:Toxoplasmosis,hsa05200:Pathways in cancer,hsa05222:Small cell lung cancer,	GO:0000209~protein polyubiquitination,GO:0001666~response to hypoxia,GO:0001890~placenta development,GO:0006351~transcription, DNA-templated,GO:0006355~regulation of transcription, DNA-templated,GO:0006921~cellular component disassembly involved in execution phase of apoptosis,GO:0007166~cell surface receptor signaling pathway,GO:0007249~I-kappaB kinase/NF-kappaB signaling,GO:0010803~regulation o…	-	rs12275349	0.000252629	rs12275349	4.40829	G	A	-	-	-
	ldl	eMERGE	10351	ATP binding cassette subfamily A member 8(ABCA8)	-	hsa02010:ABC transporters,	GO:0006810~transport,GO:0006855~drug transmembrane transport,GO:0006869~lipid transport,GO:0042908~xenobiotic transport,GO:0055085~transmembrane transport,	Y	rs4147979	0.000499595	rs4147979	4.01545	A	G	GWAS catalog	HDL cholesterol (Teslovich TM. Nature) | Cholesterol, total (Lu X. Circ Cardiovasc Genet) | HDL cholesterol levels (Spracklen CN. Hum Mol Genet) | LDL cholesterol (Surakka I. Nat Genet)	www.ncbi.nlm.nih.gov/pubmed/20686565 | www.ncbi.nlm.nih.gov/pubmed/26582766 | www.ncbi.nlm.nih.gov/pubmed/28334899 | www.ncbi.nlm.nih.gov/pubmed/25961943
	ldl	eMERGE	64240	ATP binding cassette subfamily G member 5(ABCG5)	210250~Sitosterolemia,	hsa02010:ABC transporters,hsa04975:Fat digestion and absorption,hsa04976:Bile secretion,	GO:0007584~response to nutrient,GO:0007588~excretion,GO:0010212~response to ionizing radiation,GO:0010949~negative regulation of intestinal phytosterol absorption,GO:0015918~sterol transport,GO:0030299~intestinal cholesterol absorption,GO:0033344~cholesterol efflux,GO:0042493~response to drug,GO:0042632~cholesterol homeostasis,GO:0045796~negative regulation of intestinal cholesterol absorption,GO…	Y	rs4148188, rs4148187, rs4148184, rs4148183, rs4148182, rs4148181, rs4148180, rs4148179, rs4148178, rs3923911, rs4131229	0.000604167	rs4148188	-3.81185	C	T	GWAS catalog	Cholesterol, total (Aulchenko YS. Nat Genet) | LDL cholesterol (Aulchenko YS. Nat Genet) | Metabolite levels (lipoprotein measures) (Kettunen J. Nat Commun) | C-reactive protein levels or total cholesterol levels (pleiotropy) (Ligthart S. BMC Genomics) | Lipid metabolism phenotypes (Chasman DI. PLoS Genet)	www.ncbi.nlm.nih.gov/pubmed/19060911 | www.ncbi.nlm.nih.gov/pubmed/19060911 | www.ncbi.nlm.nih.gov/pubmed/27005778 | www.ncbi.nlm.nih.gov/pubmed/27286809 | www.ncbi.nlm.nih.gov/pubmed/19936222
	ldl	eMERGE	10516	fibulin 5(FBLN5)	219100~Cutis laxa, autosomal recessive, type IA,608895~Macular degeneration, age-related, 3,608895~Neuropathy, hereditary, with or without age-related macular degeneration,614434~Cutis laxa, autosomal dominant 2,	-	GO:0001558~regulation of cell growth,GO:0007160~cell-matrix adhesion,GO:0030198~extracellular matrix organization,GO:0034394~protein localization to cell surface,GO:0046903~secretion,GO:0048251~elastic fiber assembly,GO:2000121~regulation of removal of superoxide radicals,	-	rs2254320, rs1861087, rs2160080, rs2284340	0.0006786	rs2254320	-3.74589	A	G	-	-	-
	ldl	eMERGE	9325	thyroid hormone receptor interactor 4(TRIP4)	-	-	GO:0006351~transcription, DNA-templated,GO:0006355~regulation of transcription, DNA-templated,GO:0030520~intracellular estrogen receptor signaling pathway,GO:0045893~positive regulation of transcription, DNA-templated,GO:1901998~toxin transport,	-	rs4776494	0.000768002	rs4776494	3.78378	T	C	PubMed	Lipid droplet formation. [ Interacts with FTO which increases lipid accumulation. ]	https://www.sciencedirect.com/science/article/pii/S1388198118300234
	ldl	eMERGE	6421	splicing factor proline and glutamine rich(SFPQ)	-	-	GO:0000122~negative regulation of transcription from RNA polymerase II promoter,GO:0000380~alternative mRNA splicing, via spliceosome,GO:0000724~double-strand break repair via homologous recombination,GO:0006351~transcription, DNA-templated,GO:0006397~mRNA processing,GO:0008380~RNA splicing,GO:0042752~regulation of circadian rhythm,GO:0042754~negative regulation of circadian rhythm,GO:0045876~pos…	-	rs10493066	0.000811286	rs10493066	3.74663	C	T	-	-	-
	ldl	eMERGE	114881	oxysterol binding protein like 7(OSBPL7)	-	-	GO:0006869~lipid transport,GO:0010506~regulation of autophagy,GO:0071397~cellular response to cholesterol,GO:1901800~positive regulation of proteasomal protein catabolic process,	Y	rs2301690	0.000811691	rs2301690	-3.65999	C	T	GWAS catalog	LDL cholesterol (Teslovich TM. Nature) | Cholesterol, total (Teslovich TM. Nature)	www.ncbi.nlm.nih.gov/pubmed/20686565 | www.ncbi.nlm.nih.gov/pubmed/20686565
	ldl	eMERGE	2073	ERCC excision repair 5, endonuclease(ERCC5)	278780~Xeroderma pigmentosum, group G,278780~Xeroderma pigmentosum, group G/Cockayne syndrome,616570~Cerebrooculofacioskeletal syndrome 3,	hsa03420:Nucleotide excision repair,	GO:0006281~DNA repair,GO:0006283~transcription-coupled nucleotide-excision repair,GO:0006293~nucleotide-excision repair, preincision complex stabilization,GO:0006294~nucleotide-excision repair, preincision complex assembly,GO:0006295~nucleotide-excision repair, DNA incision, 3'-to lesion,GO:0006296~nucleotide-excision repair, DNA incision, 5'-to lesion,GO:0009411~response to UV,GO:0009650~UV prot…	-	rs4150263	0.000854167	rs4150263	3.71997	G	A	-	-	-
	ldl	eMERGE	1952	cadherin EGF LAG seven-pass G-type receptor 2(CELSR2)	-	-	GO:0006355~regulation of transcription, DNA-templated,GO:0007156~homophilic cell adhesion via plasma membrane adhesion molecules,GO:0007186~G-protein coupled receptor signaling pathway,GO:0016055~Wnt signaling pathway,GO:0021999~neural plate anterior/posterior regionalization,GO:0022407~regulation of cell-cell adhesion,GO:0048813~dendrite morphogenesis,GO:0060071~Wnt signaling pathway, planar cel…	Y	rs4970833, rs4970834, rs611917	0.000869943	rs4970834	3.71197	T	C	GWAS catalog	Lipoprotein-associated phospholipase A2 activity and mass (Grallert H. Eur Heart J) | LDL cholesterol (Waterworth DM. Arterioscler Thromb Vasc Biol) | Cholesterol, total (Aulchenko YS. Nat Genet) | Lipoprotein phospholipase A2 activity in cardiovascular disease (Yeo A. PLoS One) | C-reactive protein levels or total cholesterol levels (pleiotropy) (Ligthart S. BMC Genomics) | C-reactive protein le…	www.ncbi.nlm.nih.gov/pubmed/22003152 | www.ncbi.nlm.nih.gov/pubmed/20864672 | www.ncbi.nlm.nih.gov/pubmed/19060911 | www.ncbi.nlm.nih.gov/pubmed/28753643 | www.ncbi.nlm.nih.gov/pubmed/27286809 | www.ncbi.nlm.nih.gov/pubmed/27286809 | www.ncbi.nlm.nih.gov/pubmed/27286809 | www.ncbi.nlm.nih.gov/pubmed/19936222 | www.ncbi.nlm.nih.gov/pubmed/25961943 | www.ncbi.nlm.nih.gov/pubmed/27005778 | www.ncbi.…
	ldl	eMERGE	7150	topoisomerase (DNA) I(TOP1)	DNA topoisomerase I, camptothecin-resistant~DNA topoisomerase I, camptothecin-resistant,	-	GO:0006260~DNA replication,GO:0006265~DNA topological change,GO:0006338~chromatin remodeling,GO:0007059~chromosome segregation,GO:0007623~circadian rhythm,GO:0012501~programmed cell death,GO:0016032~viral process,GO:0016310~phosphorylation,GO:0016925~protein sumoylation,GO:0032922~circadian regulation of gene expression,GO:0040016~embryonic cleavage,GO:0042493~response to drug,	Y	rs1997833, rs6129760	0.000869943	rs6129760	3.70678	A	G	GWAS catalog	LDL cholesterol (Teslovich TM. Nature) | Cholesterol, total (Teslovich TM. Nature) | LDL cholesterol levels (Spracklen CN. Hum Mol Genet) | Total cholesterol levels (Spracklen CN. Hum Mol Genet)	www.ncbi.nlm.nih.gov/pubmed/20686565 | www.ncbi.nlm.nih.gov/pubmed/20686565 | www.ncbi.nlm.nih.gov/pubmed/28334899 | www.ncbi.nlm.nih.gov/pubmed/28334899
	ldl	eMERGE	8701	dynein axonemal heavy chain 11(DNAH11)	611884~Ciliary dyskinesia, primary, 7, with or without situs inversus,	hsa05016:Huntington's disease,	GO:0003341~cilium movement,GO:0003356~regulation of cilium beat frequency,GO:0007368~determination of left/right symmetry,GO:0007507~heart development,GO:0030317~sperm motility,	Y	rs2214324, rs10248618	0.000929409	rs10248618	-3.58527	C	T	GWAS catalog	LDL cholesterol (Teslovich TM. Nature) | Cholesterol, total (Teslovich TM. Nature) | Metabolite levels (lipoprotein measures) (Kettunen J. Nat Commun) | LDL cholesterol levels (Spracklen CN. Hum Mol Genet) | Total cholesterol levels (Spracklen CN. Hum Mol Genet)	www.ncbi.nlm.nih.gov/pubmed/20686565 | www.ncbi.nlm.nih.gov/pubmed/20686565 | www.ncbi.nlm.nih.gov/pubmed/27005778 | www.ncbi.nlm.nih.gov/pubmed/28334899 | www.ncbi.nlm.nih.gov/pubmed/28334899
	ldl	eMERGE	10419	protein arginine methyltransferase 5(PRMT5)	-	hsa03013:RNA transport,	GO:0000387~spliceosomal snRNP assembly,GO:0006353~DNA-templated transcription, termination,GO:0006355~regulation of transcription, DNA-templated,GO:0007088~regulation of mitotic nuclear division,GO:0008283~cell proliferation,GO:0018216~peptidyl-arginine methylation,GO:0019918~peptidyl-arginine methylation, to symmetrical-dimethyl arginine,GO:0032922~circadian regulation of gene expression,GO:0035…	-	rs8007089	0.00127751	rs8007089	-3.43008	T	C	PubMed	Lipogenesis [ Regulates the SREBP and SREBF genes, which triggers hyperactivation of lipid biosynthesis. ]	https://www.ncbi.nlm.nih.gov/pubmed/26759235
	ldl	eMERGE	64241	ATP binding cassette subfamily G member 8(ABCG8)	210250~Sitosterolemia,611465~Gallbladder disease 4,	hsa02010:ABC transporters,hsa04975:Fat digestion and absorption,hsa04976:Bile secretion,	GO:0007584~response to nutrient,GO:0007588~excretion,GO:0010949~negative regulation of intestinal phytosterol absorption,GO:0015914~phospholipid transport,GO:0015918~sterol transport,GO:0030299~intestinal cholesterol absorption,GO:0033344~cholesterol efflux,GO:0042493~response to drug,GO:0042632~cholesterol homeostasis,GO:0045796~negative regulation of intestinal cholesterol absorption,GO:0055085…	Y	rs4148202, rs4148204, rs4148206, rs4148208, rs6748810, rs4148209, rs4148210, rs4148213, rs4148214, rs4077440	0.00130117	rs6748810	-3.42493	A	G	GWAS catalog	LDL cholesterol (Kathiresan S. Nat Genet) | Cholesterol, total (Surakka I. Nat Genet) | C-reactive protein levels or LDL-cholesterol levels (pleiotropy) (Ligthart S. BMC Genomics) | Lipid metabolism phenotypes (Chasman DI. PLoS Genet) | Metabolite levels (lipoprotein measures) (Kettunen J. Nat Commun)	www.ncbi.nlm.nih.gov/pubmed/19060906 | www.ncbi.nlm.nih.gov/pubmed/25961943 | www.ncbi.nlm.nih.gov/pubmed/27286809 | www.ncbi.nlm.nih.gov/pubmed/19936222 | www.ncbi.nlm.nih.gov/pubmed/27005778
	ldl	eMERGE	3638	insulin induced gene 1(INSIG1)	-	-	GO:0006641~triglyceride metabolic process,GO:0006695~cholesterol biosynthetic process,GO:0006991~response to sterol depletion,GO:0008152~metabolic process,GO:0008203~cholesterol metabolic process,GO:0008283~cell proliferation,GO:0010894~negative regulation of steroid biosynthetic process,GO:0032933~SREBP signaling pathway,GO:0042472~inner ear morphogenesis,GO:0042474~middle ear morphogenesis,GO:0…	-	rs9769826, rs9769506	0.00136206	rs9769506	3.45648	C	A	GO	Biological Process: go:0045599~negative regulation of fat cell differentiation, | Biological Process: go:0045717~negative regulation of fatty acid biosynthetic process, | Biological Process: go:0006695~cholesterol biosynthetic process, | Biological Process: go:0008203~cholesterol metabolic process, | Biological Process: go:0006641~triglyceride metabolic process,	http://geneontology.org
	ldl	eMERGE	3660	interferon regulatory factor 2(IRF2)	-	-	GO:0000122~negative regulation of transcription from RNA polymerase II promoter,GO:0006355~regulation of transcription, DNA-templated,GO:0006366~transcription from RNA polymerase II promoter,GO:0007596~blood coagulation,GO:0008283~cell proliferation,GO:0045944~positive regulation of transcription from RNA polymerase II promoter,GO:0060333~interferon-gamma-mediated signaling pathway,GO:0060337~typ…	-	rs6827840	0.00141646	rs6827840	-3.38311	C	T	PubMed	Lipid homeostasis [ Interferon Regulatory Factors Are Transcriptional Regulators of Adipogenesis // IRF 2–binding protein 2 (IRF2BP2) is a novel regulator of macrophage inflammation and lipid homeostasis that acts by maintaining anti-inflammatory transcription factor Krüppel-like factor 2 (KLF2) expression, therefore reducing susceptibility to atherosclerosis. ]	https://www.sciencedirect.com/science/article/pii/S1550413107003373
	ldl	eMERGE	6653	sortilin related receptor 1(SORL1)	104300~Alzheimer disease, pathogenesis, association with,	-	GO:0000042~protein targeting to Golgi,GO:0006605~protein targeting,GO:0006622~protein targeting to lysosome,GO:0006810~transport,GO:0006869~lipid transport,GO:0006892~post-Golgi vesicle-mediated transport,GO:0006898~receptor-mediated endocytosis,GO:0007165~signal transduction,GO:0008203~cholesterol metabolic process,GO:0014910~regulation of smooth muscle cell migration,GO:0032091~negative regulat…	-	rs2298813, rs1790213, rs1620003, rs726601, rs1503415, rs1614735	0.00153621	rs1790213	-3.34022	A	G	GO	Biological Process: go:0006869~lipid transport, | Biological Process: go:0008203~cholesterol metabolic process,	http://geneontology.org
	ldl	eMERGE	57794	SURP and G-patch domain containing 1(SUGP1)	-	-	GO:0000398~mRNA splicing, via spliceosome,GO:0006396~RNA processing,	Y	rs8108647	0.0015979	rs8108647	-3.31915	A	G	GWAS catalog	LDL cholesterol (Teslovich TM. Nature) | Triglycerides (Teslovich TM. Nature) | Cholesterol, total (Teslovich TM. Nature) | C-reactive protein levels or triglyceride levels (pleiotropy) (Ligthart S. BMC Genomics) | LDL cholesterol levels (Spracklen CN. Hum Mol Genet) | Total cholesterol levels (Spracklen CN. Hum Mol Genet) | Triglyceride levels (Spracklen CN. Hum Mol Genet)	www.ncbi.nlm.nih.gov/pubmed/20686565 | www.ncbi.nlm.nih.gov/pubmed/20686565 | www.ncbi.nlm.nih.gov/pubmed/20686565 | www.ncbi.nlm.nih.gov/pubmed/27286809 | www.ncbi.nlm.nih.gov/pubmed/28334899 | www.ncbi.nlm.nih.gov/pubmed/28334899 | www.ncbi.nlm.nih.gov/pubmed/28334899
	ldl	eMERGE	2066	erb-b2 receptor tyrosine kinase 4(ERBB4)	615515~Amyotrophic lateral sclerosis 19,	hsa04012:ErbB signaling pathway,hsa04020:Calcium signaling pathway,hsa04144:Endocytosis,hsa05205:Proteoglycans in cancer,	GO:0000165~MAPK cascade,GO:0001755~neural crest cell migration,GO:0001934~positive regulation of protein phosphorylation,GO:0006351~transcription, DNA-templated,GO:0007165~signal transduction,GO:0007169~transmembrane receptor protein tyrosine kinase signaling pathway,GO:0007399~nervous system development,GO:0007507~heart development,GO:0007595~lactation,GO:0008283~cell proliferation,GO:0008284~po…	-	rs12162287, rs6758063, rs2043888, rs2135161	0.00170671	rs2135161	-3.28971	A	G	-	-	-
	ldl	eMERGE	3371	tenascin C(TNC)	615629~Deafness, autosomal dominant 56,	hsa04151:PI3K-Akt signaling pathway,hsa04510:Focal adhesion,hsa04512:ECM-receptor interaction,hsa05206:MicroRNAs in cancer,	GO:0001649~osteoblast differentiation,GO:0007155~cell adhesion,GO:0007162~negative regulation of cell adhesion,GO:0007528~neuromuscular junction development,GO:0008284~positive regulation of cell proliferation,GO:0009611~response to wounding,GO:0009612~response to mechanical stimulus,GO:0010628~positive regulation of gene expression,GO:0014012~peripheral nervous system axon regeneration,GO:003019…	-	rs1271449	0.00180967	rs1271449	-3.26069	T	C	PubMed	Lipid accumulation [ "High levels of Tenascin were found in lipid rich plaques, both in and around the lipid core" [PMID: 21818551]; Overproduction of Tenascin-C Driven by Lipid Accumulation in the Liver (PMID:30358115)" ]"	https://www.ncbi.nlm.nih.gov/m/pubmed/30358115/
	ldl	eMERGE	5578	protein kinase C alpha(PRKCA)	Pituitary tumor, invasive~Pituitary tumor, invasive,	hsa04010:MAPK signaling pathway,hsa04012:ErbB signaling pathway,hsa04014:Ras signaling pathway,hsa04015:Rap1 signaling pathway,hsa04020:Calcium signaling pathway,hsa04066:HIF-1 signaling pathway,hsa04070:Phosphatidylinositol signaling system,hsa04071:Sphingolipid signaling pathway,hsa04150:mTOR signaling pathway,hsa04151:PI3K-Akt signaling pathway,hsa04261:Adrenergic signaling in cardiomyocytes,h…	GO:0001525~angiogenesis,GO:0001938~positive regulation of endothelial cell proliferation,GO:0002159~desmosome assembly,GO:0006468~protein phosphorylation,GO:0007077~mitotic nuclear envelope disassembly,GO:0007155~cell adhesion,GO:0007190~activation of adenylate cyclase activity,GO:0007194~negative regulation of adenylate cyclase activity,GO:0010595~positive regulation of endothelial cell migratio…	-	rs7211269, rs8069696, rs1860985, rs7207345, rs10491200	0.00192799	rs7207345	-3.23144	T	C	KEGG/REACTOME	Lipid metabolism: hsa:04071:sphingolipid signaling pathway,	https://www.genome.jp/kegg/pathway.html#lipid
	ldl	eMERGE	4790	nuclear factor kappa B subunit 1(NFKB1)	616576~Immunodeficiency, common variable, 12,	hsa04010:MAPK signaling pathway,hsa04014:Ras signaling pathway,hsa04024:cAMP signaling pathway,hsa04062:Chemokine signaling pathway,hsa04064:NF-kappa B signaling pathway,hsa04066:HIF-1 signaling pathway,hsa04071:Sphingolipid signaling pathway,hsa04151:PI3K-Akt signaling pathway,hsa04210:Apoptosis,hsa04380:Osteoclast differentiation,hsa04620:Toll-like receptor signaling pathway,hsa04621:NOD-like r…	GO:0000122~negative regulation of transcription from RNA polymerase II promoter,GO:0002223~stimulatory C-type lectin receptor signaling pathway,GO:0006357~regulation of transcription from RNA polymerase II promoter,GO:0006366~transcription from RNA polymerase II promoter,GO:0006915~apoptotic process,GO:0006954~inflammatory response,GO:0007165~signal transduction,GO:0007249~I-kappaB kinase/NF-kapp…	-	rs230530	0.00196744	rs230530	-3.21581	A	G	KEGG/REACTOME	Lipid metabolism: hsa:04071:sphingolipid signaling pathway, | Lipid metabolism: hsa:04932:non-alcoholic fatty liver disease (nafld),	https://www.genome.jp/kegg/pathway.html#lipid
	ldl	eMERGE	9229	DLG associated protein 1(DLGAP1)	-	hsa04724:Glutamatergic synapse,	GO:0007268~chemical synaptic transmission,	-	rs16945066, rs4798142, rs1442385, rs970854, rs8087894	0.00196744	rs1442385	-3.2228	G	A	PubMed	Lipid raft protein [ Lipid raft-derived extracted protein in mice that might affect the lipid traffiking molecule APOE4 // A bioinformatics study in obese mouse found this gene be connected to cholesterol levels, weight and glucose. ]	https://www.ncbi.nlm.nih.gov/pmc/articles/PMC2997345/ ; https://www.ncbi.nlm.nih.gov/pmc/articles/PMC3338387/
	ldl	eMERGE	441024	methylenetetrahydrofolate dehydrogenase (NADP+ dependent) 2-like(MTHFD2L)	-	hsa00670:One carbon pool by folate,hsa01100:Metabolic pathways,	GO:0000105~histidine biosynthetic process,GO:0006164~purine nucleotide biosynthetic process,GO:0006730~one-carbon metabolic process,GO:0009086~methionine biosynthetic process,GO:0009256~10-formyltetrahydrofolate metabolic process,GO:0009396~folic acid-containing compound biosynthetic process,GO:0035999~tetrahydrofolate interconversion,GO:0046655~folic acid metabolic process,GO:0055114~oxidation-r…	Y	rs1460016, rs6446984	0.00238875	rs6446984	-3.13158	T	C	GWAS catalog	Cholesterol, total (Surakka I. Nat Genet) | LDL cholesterol (Surakka I. Nat Genet)	www.ncbi.nlm.nih.gov/pubmed/25961943 | www.ncbi.nlm.nih.gov/pubmed/25961943
	ldl	eMERGE	100506810	-	-	-	-	Y	rs478425	0.00241788	rs478425	3.16245	G	T	GWAS catalog	LDL cholesterol (Teslovich TM. Nature) | Cholesterol, total (Teslovich TM. Nature) | C-reactive protein levels or total cholesterol levels (pleiotropy) (Ligthart S. BMC Genomics) | C-reactive protein levels or LDL-cholesterol levels (pleiotropy) (Ligthart S. BMC Genomics) | LDL cholesterol levels (Spracklen CN. Hum Mol Genet) | Total cholesterol levels (Spracklen CN. Hum Mol Genet)	www.ncbi.nlm.nih.gov/pubmed/20686565 | www.ncbi.nlm.nih.gov/pubmed/20686565 | www.ncbi.nlm.nih.gov/pubmed/27286809 | www.ncbi.nlm.nih.gov/pubmed/27286809 | www.ncbi.nlm.nih.gov/pubmed/28334899 | www.ncbi.nlm.nih.gov/pubmed/28334899
	ldl	eMERGE	4036	LDL receptor related protein 2(LRP2)	222448~Donnai-Barrow syndrome,	hsa04340:Hedgehog signaling pathway,hsa04918:Thyroid hormone synthesis,	GO:0001523~retinoid metabolic process,GO:0003281~ventricular septum development,GO:0006486~protein glycosylation,GO:0006629~lipid metabolic process,GO:0006766~vitamin metabolic process,GO:0006897~endocytosis,GO:0006898~receptor-mediated endocytosis,GO:0008283~cell proliferation,GO:0030900~forebrain development,GO:0035904~aorta development,GO:0042359~vitamin D metabolic process,GO:0042953~lipoprot…	-	rs7578722, rs4668123, rs2302696, rs830956, rs2241190	0.00244559	rs2241190	-3.12327	T	C	GO	Biological Process: go:0006629~lipid metabolic process, | Biological Process: go:0042953~lipoprotein transport,	http://geneontology.org
	ldl	eMERGE	28	ABO blood group (transferase A, alpha 1-3-N-acetylgalactosaminyltransferase; transferase B, alpha 1-3-galactosyltransferase)(ABO)	616093~Blood group, ABO system,	hsa00601:Glycosphingolipid biosynthesis - lacto and neolacto series,hsa01100:Metabolic pathways,	GO:0005975~carbohydrate metabolic process,GO:0006486~protein glycosylation,GO:0009247~glycolipid biosynthetic process,GO:0030259~lipid glycosylation,	Y	rs2073824	0.00250324	rs2073824	-3.11252	A	G	GWAS catalog	LDL cholesterol (Teslovich TM. Nature) | Cholesterol, total (Teslovich TM. Nature) | Lipid traits (Zhou L. PLoS One) | Metabolite levels (lipoprotein measures) (Kettunen J. Nat Commun) | LDL cholesterol levels (Spracklen CN. Hum Mol Genet) | Total cholesterol levels (Spracklen CN. Hum Mol Genet)	www.ncbi.nlm.nih.gov/pubmed/20686565 | www.ncbi.nlm.nih.gov/pubmed/20686565 | www.ncbi.nlm.nih.gov/pubmed/24386095 | www.ncbi.nlm.nih.gov/pubmed/27005778 | www.ncbi.nlm.nih.gov/pubmed/28334899 | www.ncbi.nlm.nih.gov/pubmed/28334899
	ldl	eMERGE	24148	pre-mRNA processing factor 6(PRPF6)	613983~Retinitis pigmentosa 60,	hsa03040:Spliceosome,	GO:0000244~spliceosomal tri-snRNP complex assembly,GO:0000245~spliceosomal complex assembly,GO:0000375~RNA splicing, via transesterification reactions,GO:0000398~mRNA splicing, via spliceosome,GO:0006403~RNA localization,GO:0008380~RNA splicing,GO:0045944~positive regulation of transcription from RNA polymerase II promoter,	-	rs817355	0.00268143	rs817355	3.10918	A	G	-	-	-
	ldl	eMERGE	25836	NIPBL, cohesin loading factor(NIPBL)	122470~Cornelia de Lange syndrome 1,	-	GO:0000122~negative regulation of transcription from RNA polymerase II promoter,GO:0001656~metanephros development,GO:0003007~heart morphogenesis,GO:0003151~outflow tract morphogenesis,GO:0006974~cellular response to DNA damage stimulus,GO:0007064~mitotic sister chromatid cohesion,GO:0007420~brain development,GO:0007605~sensory perception of sound,GO:0010468~regulation of gene expression,GO:00198…	-	rs3822471	0.00273341	rs3822471	-3.06523	A	G	GO	Biological Process: go:0045444~fat cell differentiation,	http://geneontology.org
	ldl	eMERGE	3156	3-hydroxy-3-methylglutaryl-CoA reductase(HMGCR)	Low density lipoprotein cholesterol level QTL 3~Low density lipoprotein cholesterol level QTL 3,Statins, attenuated cholesterol lowering by~Statins, attenuated cholesterol lowering by,	hsa00900:Terpenoid backbone biosynthesis,hsa01100:Metabolic pathways,hsa01130:Biosynthesis of antibiotics,hsa04152:AMPK signaling pathway,hsa04976:Bile secretion,	GO:0006695~cholesterol biosynthetic process,GO:0006743~ubiquinone metabolic process,GO:0007568~aging,GO:0007584~response to nutrient,GO:0008299~isoprenoid biosynthetic process,GO:0008542~visual learning,GO:0010664~negative regulation of striated muscle cell apoptotic process,GO:0010666~positive regulation of cardiac muscle cell apoptotic process,GO:0015936~coenzyme A metabolic process,GO:0032874~…	Y	rs2303152	0.00273726	rs2303152	3.0951	G	A	GWAS catalog	LDL cholesterol (Teslovich TM. Nature) | Cholesterol, total (Teslovich TM. Nature) | Lipid traits (Zhou L. PLoS One) | Metabolite levels (lipoprotein measures) (Kettunen J. Nat Commun) | LDL cholesterol levels (Spracklen CN. Hum Mol Genet) | Total cholesterol levels (Spracklen CN. Hum Mol Genet)	www.ncbi.nlm.nih.gov/pubmed/20686565 | www.ncbi.nlm.nih.gov/pubmed/20686565 | www.ncbi.nlm.nih.gov/pubmed/24386095 | www.ncbi.nlm.nih.gov/pubmed/27005778 | www.ncbi.nlm.nih.gov/pubmed/28334899 | www.ncbi.nlm.nih.gov/pubmed/28334899
	ldl	eMERGE	5360	phospholipid transfer protein(PLTP)	High density lipoprotein cholesterol level QTL 9~High density lipoprotein cholesterol level QTL 9,	hsa03320:PPAR signaling pathway,	GO:0006629~lipid metabolic process,GO:0006869~lipid transport,GO:0010189~vitamin E biosynthetic process,GO:0010875~positive regulation of cholesterol efflux,GO:0030317~sperm motility,GO:0034375~high-density lipoprotein particle remodeling,	-	rs1736493	0.00304693	rs1736493	3.04781	A	G	GWAS catalog	HDL cholesterol (Teslovich TM. Nature) | Triglycerides (Teslovich TM. Nature) | Lipid metabolism phenotypes (Kettunen J. Nat Genet) | HDL cholesterol levels (Spracklen CN. Hum Mol Genet) | Metabolite levels (lipoprotein measures) (Kettunen J. Nat Commun) | C-reactive protein levels or HDL-cholesterol levels (pleiotropy) (Ligthart S. BMC Genomics) | Triglyceride levels (Spracklen CN. Hum Mol Genet…	www.ncbi.nlm.nih.gov/pubmed/20686565 | www.ncbi.nlm.nih.gov/pubmed/20686565 | www.ncbi.nlm.nih.gov/pubmed/22286219 | www.ncbi.nlm.nih.gov/pubmed/28334899 | www.ncbi.nlm.nih.gov/pubmed/27005778 | www.ncbi.nlm.nih.gov/pubmed/27286809 | www.ncbi.nlm.nih.gov/pubmed/28334899 | www.ncbi.nlm.nih.gov/pubmed/27286809 | www.ncbi.nlm.nih.gov/pubmed/29084231
	ldl	eMERGE	23383	MAU2 sister chromatid cohesion factor(MAU2)	-	-	GO:0007064~mitotic sister chromatid cohesion,GO:0034088~maintenance of mitotic sister chromatid cohesion,GO:0051301~cell division,	Y	rs968525	0.00305239	rs968525	-3.01548	C	T	GWAS catalog	Triglycerides (Below JE. Sci Rep) | LDL cholesterol (Surakka I. Nat Genet)	www.ncbi.nlm.nih.gov/pubmed/26780889 | www.ncbi.nlm.nih.gov/pubmed/25961943
	ldl	eMERGE	53616	ADAM metallopeptidase domain 22(ADAM22)	-	-	GO:0006508~proteolysis,GO:0007155~cell adhesion,GO:0007162~negative regulation of cell adhesion,GO:0007229~integrin-mediated signaling pathway,GO:0007417~central nervous system development,GO:0008344~adult locomotory behavior,GO:0022011~myelination in peripheral nervous system,	-	rs917205	0.0031163	rs917205	3.04464	G	A	-	-	-
	ldl	eMERGE	60526	lipid droplet associated hydrolase(LDAH)	-	-	GO:0016042~lipid catabolic process,GO:0019915~lipid storage,	Y	rs340596	0.0031163	rs340596	3.03979	C	T	GWAS catalog	LDL cholesterol (Shen H. Arch Intern Med)	www.ncbi.nlm.nih.gov/pubmed/21059979
	ldl	eMERGE	2078	ERG, ETS transcription factor(ERG)	-	hsa05202:Transcriptional misregulation in cancer,	GO:0003197~endocardial cushion development,GO:0003199~endocardial cushion to mesenchymal transition involved in heart valve formation,GO:0006351~transcription, DNA-templated,GO:0006357~regulation of transcription from RNA polymerase II promoter,GO:0006468~protein phosphorylation,GO:0007165~signal transduction,GO:0007275~multicellular organism development,GO:0008283~cell proliferation,GO:0016477~c…	-	rs2836415	0.00312035	rs2836415	-3.01179	C	T	-	-	-
	ldl	eMERGE	7329	ubiquitin conjugating enzyme E2 I(UBE2I)	-	hsa03013:RNA transport,hsa04064:NF-kappa B signaling pathway,hsa04120:Ubiquitin mediated proteolysis,hsa05206:MicroRNAs in cancer,	GO:0000122~negative regulation of transcription from RNA polymerase II promoter,GO:0006464~cellular protein modification process,GO:0006511~ubiquitin-dependent protein catabolic process,GO:0007059~chromosome segregation,GO:0007067~mitotic nuclear division,GO:0016032~viral process,GO:0016925~protein sumoylation,GO:0043123~positive regulation of I-kappaB kinase/NF-kappaB signaling,GO:0045892~negati…	-	rs2268049, rs8063	0.00319418	rs2268049	-2.997	T	C	KEGG/REACTOME	Lipid metabolic pathway.	https://reactome.org
	ldl	eMERGE	1581	cytochrome P450 family 7 subfamily A member 1(CYP7A1)	-	hsa00120:Primary bile acid biosynthesis,hsa00140:Steroid hormone biosynthesis,hsa01100:Metabolic pathways,hsa03320:PPAR signaling pathway,hsa04976:Bile secretion,	GO:0006699~bile acid biosynthetic process,GO:0006707~cholesterol catabolic process,GO:0016125~sterol metabolic process,GO:0042632~cholesterol homeostasis,GO:0055114~oxidation-reduction process,GO:0070857~regulation of bile acid biosynthetic process,GO:0071333~cellular response to glucose stimulus,GO:0071397~cellular response to cholesterol,	Y	rs8192879, rs4738687	0.00326416	rs4738687	-2.98736	C	T	GWAS catalog	LDL cholesterol (Teslovich TM. Nature) | Cholesterol, total (Teslovich TM. Nature) | LDL cholesterol levels (Spracklen CN. Hum Mol Genet) | Total cholesterol levels (Spracklen CN. Hum Mol Genet)	www.ncbi.nlm.nih.gov/pubmed/20686565 | www.ncbi.nlm.nih.gov/pubmed/20686565 | www.ncbi.nlm.nih.gov/pubmed/28334899 | www.ncbi.nlm.nih.gov/pubmed/28334899
	ldl	eMERGE	2950	glutathione S-transferase pi 1(GSTP1)	-	hsa00480:Glutathione metabolism,hsa00980:Metabolism of xenobiotics by cytochrome P450,hsa00982:Drug metabolism - cytochrome P450,hsa05204:Chemical carcinogenesis,	GO:0000302~response to reactive oxygen species,GO:0002674~negative regulation of acute inflammatory response,GO:0006469~negative regulation of protein kinase activity,GO:0006749~glutathione metabolic process,GO:0006805~xenobiotic metabolic process,GO:0007417~central nervous system development,GO:0008152~metabolic process,GO:0009636~response to toxic substance,GO:0009890~negative regulation of bio…	-	rs4147581, rs1138272	0.00347957	rs4147581	-2.96261	G	C	GO	Biological Process: go:0071222~cellular response to lipopolysaccharide,	http://geneontology.org
	ldl	eMERGE	1600	DAB1, reelin adaptor protein(DAB1)	-	-	GO:0007162~negative regulation of cell adhesion,GO:0007264~small GTPase mediated signal transduction,GO:0007494~midgut development,GO:0007628~adult walking behavior,GO:0016358~dendrite development,GO:0021517~ventral spinal cord development,GO:0021589~cerebellum structural organization,GO:0021813~cell-cell adhesion involved in neuronal-glial interactions involved in cerebral cortex radial glia gui…	-	rs3131755, rs12094742	0.00348139	rs3131755	2.98734	A	G	PubMed	Interaction with APOE/LDLR [ "Dab1 phosphotyrosine binding domain can interact simultaneously with membrane lipids and with the intracellular domains of apolipoprotein E receptor 2 and very low density lipoprotein receptor" ]"	https://www.ncbi.nlm.nih.gov/m/pubmed/12882964/
	ldl	eMERGE	6310	ataxin 1(ATXN1)	164400~Spinocerebellar ataxia 1,	-	GO:0006351~transcription, DNA-templated,GO:0006396~RNA processing,GO:0045892~negative regulation of transcription, DNA-templated,GO:0051168~nuclear export,	-	rs179981, rs10484361	0.00363228	rs10484361	2.97393	G	A	-	-	-
	ldl	eMERGE	2099	estrogen receptor 1(ESR1)	114480~Breast cancer,157300~Migraine, susceptibility to,608446~Myocardial infarction, susceptibility to,615363~Estrogen resistance,Atherosclerosis, susceptibility to~Atherosclerosis, susceptibility to,HDL response to hormone replacement, augmented~HDL response to hormone replacement, augmented,	hsa04915:Estrogen signaling pathway,hsa04917:Prolactin signaling pathway,hsa04919:Thyroid hormone signaling pathway,hsa04961:Endocrine and other factor-regulated calcium reabsorption,hsa05205:Proteoglycans in cancer,	GO:0000122~negative regulation of transcription from RNA polymerase II promoter,GO:0001547~antral ovarian follicle growth,GO:0002064~epithelial cell development,GO:0006338~chromatin remodeling,GO:0006351~transcription, DNA-templated,GO:0006355~regulation of transcription, DNA-templated,GO:0006366~transcription from RNA polymerase II promoter,GO:0006367~transcription initiation from RNA polymerase…	-	rs9479122	0.00387379	rs9479122	2.94396	A	G	GO	Biological Process: go:0007200~phospholipase c-activating g-protein coupled receptor signaling pathway, | Biological Process: go:0010863~positive regulation of phospholipase c activity,	http://geneontology.org
	ldl	eMERGE	7157	tumor protein p53(TP53)	114480~Breast cancer,114500~Colorectal cancer,114550~Hepatocellular carcinoma,137800~Glioma susceptibility 1,151623~Li-Fraumeni syndrome,202300~Adrenal cortical carcinoma,259500~Osteosarcoma,260350~Pancreatic cancer,260500~Choroid plexus papilloma,607107~Nasopharyngeal carcinoma,614740~Basal cell carcinoma 7,	hsa04010:MAPK signaling pathway,hsa04071:Sphingolipid signaling pathway,hsa04110:Cell cycle,hsa04115:p53 signaling pathway,hsa04151:PI3K-Akt signaling pathway,hsa04210:Apoptosis,hsa04310:Wnt signaling pathway,hsa04722:Neurotrophin signaling pathway,hsa04919:Thyroid hormone signaling pathway,hsa05014:Amyotrophic lateral sclerosis (ALS),hsa05016:Huntington's disease,hsa05160:Hepatitis C,hsa05161:He…	GO:0000122~negative regulation of transcription from RNA polymerase II promoter,GO:0000733~DNA strand renaturation,GO:0006284~base-excision repair,GO:0006289~nucleotide-excision repair,GO:0006351~transcription, DNA-templated,GO:0006355~regulation of transcription, DNA-templated,GO:0006366~transcription from RNA polymerase II promoter,GO:0006461~protein complex assembly,GO:0006915~apoptotic proces…	-	rs2078486	0.00388532	rs2078486	-2.91495	G	A	KEGG/REACTOME	Lipid metabolism: hsa:04071:sphingolipid signaling pathway,	https://www.genome.jp/kegg/pathway.html#lipid
	ldl	eMERGE	931	membrane spanning 4-domains A1(MS4A1)	613495~Immunodeficiency, common variable, 5,	hsa04640:Hematopoietic cell lineage,	GO:0006959~humoral immune response,GO:0042100~B cell proliferation,	-	rs34920821, rs35870624, rs35930599, rs35080829	0.00395894	rs34920821	2.93158	C	T	-	-	-
	ldl	eMERGE	2904	glutamate ionotropic receptor NMDA type subunit 2B(GRIN2B)	613970~Mental retardation, autosomal dominant 6,616139~Epileptic encephalopathy, early infantile, 27,	hsa04014:Ras signaling pathway,hsa04015:Rap1 signaling pathway,hsa04024:cAMP signaling pathway,hsa04080:Neuroactive ligand-receptor interaction,hsa04713:Circadian entrainment,hsa04720:Long-term potentiation,hsa04724:Glutamatergic synapse,hsa04728:Dopaminergic synapse,hsa05010:Alzheimer's disease,hsa05014:Amyotrophic lateral sclerosis (ALS),hsa05016:Huntington's disease,hsa05030:Cocaine addiction,…	GO:0000165~MAPK cascade,GO:0006810~transport,GO:0007215~glutamate receptor signaling pathway,GO:0007268~chemical synaptic transmission,GO:0007611~learning or memory,GO:0034220~ion transmembrane transport,GO:0035235~ionotropic glutamate receptor signaling pathway,GO:0043547~positive regulation of GTPase activity,GO:0045471~response to ethanol,GO:0048013~ephrin receptor signaling pathway,	-	rs7958180	0.00404328	rs7958180	2.91542	T	C	KEGG/REACTOME	Lipid metabolic pathway.	https://reactome.org
	ldl	eMERGE	580	BRCA1 associated RING domain 1(BARD1)	114480~Breast cancer, susceptibility to,	-	GO:0000729~DNA double-strand break processing,GO:0000731~DNA synthesis involved in DNA repair,GO:0000732~strand displacement,GO:0001894~tissue homeostasis,GO:0006260~DNA replication,GO:0006303~double-strand break repair via nonhomologous end joining,GO:0006974~cellular response to DNA damage stimulus,GO:0007050~cell cycle arrest,GO:0016567~protein ubiquitination,GO:0031441~negative regulation of …	-	rs6715570	0.00404328	rs6715570	2.91605	T	C	-	-	-
	ldl	eMERGE	2903	glutamate ionotropic receptor NMDA type subunit 2A(GRIN2A)	245570~Epilepsy, focal, with speech disorder and with or without mental retardation,	hsa04014:Ras signaling pathway,hsa04015:Rap1 signaling pathway,hsa04020:Calcium signaling pathway,hsa04024:cAMP signaling pathway,hsa04080:Neuroactive ligand-receptor interaction,hsa04713:Circadian entrainment,hsa04720:Long-term potentiation,hsa04724:Glutamatergic synapse,hsa04728:Dopaminergic synapse,hsa05010:Alzheimer's disease,hsa05014:Amyotrophic lateral sclerosis (ALS),hsa05030:Cocaine addic…	GO:0000165~MAPK cascade,GO:0001964~startle response,GO:0001975~response to amphetamine,GO:0006810~transport,GO:0007215~glutamate receptor signaling pathway,GO:0007268~chemical synaptic transmission,GO:0007611~learning or memory,GO:0007613~memory,GO:0008104~protein localization,GO:0008542~visual learning,GO:0009611~response to wounding,GO:0019233~sensory perception of pain,GO:0022008~neurogenesis,…	-	rs844395	0.00416505	rs844395	-2.88355	T	C	PubMed	Response to lipids [ Gene ontology term for "cellular response to lipid" in rat orthologue ]"	https://www.ncbi.nlm.nih.gov/gene?Db=gene&Cmd=DetailsSearch&Term=24409
	ldl	eMERGE	1665	DEAH-box helicase 15(DHX15)	-	hsa03040:Spliceosome,	GO:0000398~mRNA splicing, via spliceosome,GO:0006397~mRNA processing,GO:0008380~RNA splicing,GO:0009636~response to toxic substance,GO:0043279~response to alkaloid,	-	rs2048026	0.0042229	rs2048026	2.90441	T	C	-	-	-
	ldl	eMERGE	60412	exocyst complex component 4(EXOC4)	-	hsa04530:Tight junction,	GO:0006904~vesicle docking involved in exocytosis,GO:0015031~protein transport,GO:0016241~regulation of macroautophagy,GO:0048341~paraxial mesoderm formation,	-	rs2042000	0.0043568	rs2042000	-2.85583	T	C	PubMed	Free fatty acid uptake [ Regulation of adipocytes during the free fatty acid uptake. ]	https://www.ncbi.nlm.nih.gov/m/pubmed/25768116/
	ldl	eMERGE	2064	erb-b2 receptor tyrosine kinase 2(ERBB2)	137800~Glioblastoma, somatic,211980~Adenocarcinoma of lung, somatic,613659~Gastric cancer, somatic,Ovarian cancer, somatic,~Ovarian cancer, somatic,,	hsa04012:ErbB signaling pathway,hsa04020:Calcium signaling pathway,hsa04066:HIF-1 signaling pathway,hsa04510:Focal adhesion,hsa04520:Adherens junction,hsa05200:Pathways in cancer,hsa05205:Proteoglycans in cancer,hsa05206:MicroRNAs in cancer,hsa05212:Pancreatic cancer,hsa05213:Endometrial cancer,hsa05215:Prostate cancer,hsa05219:Bladder cancer,hsa05223:Non-small cell lung cancer,hsa05230:Central c…	GO:0000165~MAPK cascade,GO:0001934~positive regulation of protein phosphorylation,GO:0006351~transcription, DNA-templated,GO:0006468~protein phosphorylation,GO:0007165~signal transduction,GO:0007166~cell surface receptor signaling pathway,GO:0007167~enzyme linked receptor protein signaling pathway,GO:0007169~transmembrane receptor protein tyrosine kinase signaling pathway,GO:0007422~peripheral ne…	-	rs35757908	0.0044019	rs35757908	2.8827	T	C	PubMed	Cholesterol [ ErbB2 resides in lipid rafts . Cholesteryl esters are induced after downregulation of ERBB2. ]	https://www.ncbi.nlm.nih.gov/pubmed/25889637
	ldl	eMERGE	4087	SMAD family member 2(SMAD2)	-	hsa04068:FoxO signaling pathway,hsa04110:Cell cycle,hsa04144:Endocytosis,hsa04350:TGF-beta signaling pathway,hsa04390:Hippo signaling pathway,hsa04520:Adherens junction,hsa04550:Signaling pathways regulating pluripotency of stem cells,hsa05142:Chagas disease (American trypanosomiasis),hsa05166:HTLV-I infection,hsa05200:Pathways in cancer,hsa05210:Colorectal cancer,hsa05212:Pancreatic cancer,hsa05…	GO:0000122~negative regulation of transcription from RNA polymerase II promoter,GO:0001657~ureteric bud development,GO:0001701~in utero embryonic development,GO:0001706~endoderm formation,GO:0001707~mesoderm formation,GO:0006351~transcription, DNA-templated,GO:0006366~transcription from RNA polymerase II promoter,GO:0006468~protein phosphorylation,GO:0007179~transforming growth factor beta recept…	-	rs4940086	0.00465878	rs4940086	-2.8257	T	C	GO	Biological Process: go:0070723~response to cholesterol,	http://geneontology.org
	ldl	eMERGE	8856	nuclear receptor subfamily 1 group I member 2(NR1I2)	-	-	GO:0006351~transcription, DNA-templated,GO:0006367~transcription initiation from RNA polymerase II promoter,GO:0006805~xenobiotic metabolic process,GO:0007165~signal transduction,GO:0008202~steroid metabolic process,GO:0010628~positive regulation of gene expression,GO:0030522~intracellular receptor signaling pathway,GO:0042738~exogenous drug catabolic process,GO:0042908~xenobiotic transport,GO:00…	-	rs7623520	0.00470247	rs7623520	2.84832	T	C	-	-	-
	ldl	eMERGE	23224	spectrin repeat containing nuclear envelope protein 2(SYNE2)	612999~Emery-Dreifuss muscular dystrophy 5, autosomal dominant,	-	GO:0006998~nuclear envelope organization,GO:0007097~nuclear migration,GO:0007163~establishment or maintenance of cell polarity,GO:0010761~fibroblast migration,GO:0030335~positive regulation of cell migration,GO:0031022~nuclear migration along microfilament,GO:0034504~protein localization to nucleus,GO:0051642~centrosome localization,GO:0090286~cytoskeletal anchoring at nuclear membrane,	-	rs8016917	0.00486367	rs8016917	-2.80545	A	C	GWAS catalog	Sphingolipid levels (Demirkan A. PLoS Genet)	www.ncbi.nlm.nih.gov/pubmed/22359512
	ldl	eMERGE	6580	solute carrier family 22 member 1(SLC22A1)	-	hsa04976:Bile secretion,hsa05231:Choline metabolism in cancer,	GO:0006836~neurotransmitter transport,GO:0006855~drug transmembrane transport,GO:0010248~establishment or maintenance of transmembrane electrochemical gradient,GO:0015695~organic cation transport,GO:0015697~quaternary ammonium group transport,GO:0015872~dopamine transport,GO:0015874~norepinephrine transport,GO:0048241~epinephrine transport,GO:0051260~protein homooligomerization,GO:0072488~ammoniu…	Y	rs10455862, rs4646278	0.00490676	rs10455862	2.83376	0	G	GWAS catalog	Lipoprotein (a) levels (Li J. J Hum Genet) | LDL cholesterol (Teslovich TM. Nature) | Cholesterol, total (Teslovich TM. Nature) | Lipoprotein(a) levels adjusted for apolipoprotein(a) isoforms (Mack S. J Lipid Res)	www.ncbi.nlm.nih.gov/pubmed/26377243 | www.ncbi.nlm.nih.gov/pubmed/20686565 | www.ncbi.nlm.nih.gov/pubmed/20686565 | www.ncbi.nlm.nih.gov/pubmed/28512139
	hdl	eMERGE	1071	cholesteryl ester transfer protein(CETP)	143470~High density lipoprotein cholesterol level QTL 10,143470~Hyperalphalipoproteinemia,	-	GO:0006641~triglyceride metabolic process,GO:0006869~lipid transport,GO:0006898~receptor-mediated endocytosis,GO:0008203~cholesterol metabolic process,GO:0010745~negative regulation of macrophage derived foam cell differentiation,GO:0010874~regulation of cholesterol efflux,GO:0015914~phospholipid transport,GO:0030301~cholesterol transport,GO:0034197~triglyceride transport,GO:0034372~very-low-dens…	Y	rs3764261, rs1532624, rs7499892, rs1864163, rs708272, rs12597002, rs4784744, rs5882	0	rs708272	7.83213	T	C	GWAS catalog	HDL cholesterol (Kim YJ. Nat Genet) | Lipoprotein-associated phospholipase A2 activity and mass (Grallert H. Eur Heart J) | LDL cholesterol (Teslovich TM. Nature) | Triglycerides (Teslovich TM. Nature) | Cholesterol, total (Teslovich TM. Nature) | Lipid metabolism phenotypes (Kettunen J. Nat Genet) | HDL Cholesterol - Triglycerides (HDLC-TG) (Kraja AT. Diabetes) | Lipid traits (Wu Y. J Lipid Res)…	www.ncbi.nlm.nih.gov/pubmed/21909109 | www.ncbi.nlm.nih.gov/pubmed/22003152 | www.ncbi.nlm.nih.gov/pubmed/20686565 | www.ncbi.nlm.nih.gov/pubmed/20686565 | www.ncbi.nlm.nih.gov/pubmed/20686565 | www.ncbi.nlm.nih.gov/pubmed/22286219 | www.ncbi.nlm.nih.gov/pubmed/21386085 | www.ncbi.nlm.nih.gov/pubmed/24023260 | www.ncbi.nlm.nih.gov/pubmed/20066028 | www.ncbi.nlm.nih.gov/pubmed/26879886 | www.ncbi.…
	hdl	eMERGE	19	ATP binding cassette subfamily A member 1(ABCA1)	143890~Coronary artery disease in familial hypercholesterolemia, protection against,205400~Tangier disease,604091~HDL deficiency, type 2,	hsa02010:ABC transporters,hsa04975:Fat digestion and absorption,	GO:0002790~peptide secretion,GO:0006497~protein lipidation,GO:0006911~phagocytosis, engulfment,GO:0007040~lysosome organization,GO:0007186~G-protein coupled receptor signaling pathway,GO:0007584~response to nutrient,GO:0008203~cholesterol metabolic process,GO:0010745~negative regulation of macrophage derived foam cell differentiation,GO:0010875~positive regulation of cholesterol efflux,GO:0010887…	Y	rs2297406, rs4743764, rs2000069, rs4149274, rs4149273, rs4149272, rs2275542, rs4149269, rs10115928, rs4149267, rs2575875, rs2791950, rs2777788, rs4149266, rs2777791, rs2777792	0.000115496	rs2000069	4.21443	C	T	GWAS catalog	HDL cholesterol (Kim YJ. Nat Genet) | Cholesterol, total (Teslovich TM. Nature) | Lipid metabolism phenotypes (Kettunen J. Nat Genet) | Low high density lipoprotein cholesterol levels (Wakil SM. Clin Genet) | HDL cholesterol levels (Spracklen CN. Hum Mol Genet) | Metabolite levels (lipoprotein measures) (Kettunen J. Nat Commun) | Total cholesterol levels (Spracklen CN. Hum Mol Genet) | High densi…	www.ncbi.nlm.nih.gov/pubmed/21909109 | www.ncbi.nlm.nih.gov/pubmed/20686565 | www.ncbi.nlm.nih.gov/pubmed/22286219 | www.ncbi.nlm.nih.gov/pubmed/26879886 | www.ncbi.nlm.nih.gov/pubmed/28334899 | www.ncbi.nlm.nih.gov/pubmed/27005778 | www.ncbi.nlm.nih.gov/pubmed/28334899 | www.ncbi.nlm.nih.gov/pubmed/29615537
	hdl	eMERGE	101928635	-	-	-	-	Y	rs1532085, rs10468017, rs11855284, rs487766, rs11856159	0.00012496	rs11855284	4.17898	C	T	GWAS catalog	HDL cholesterol (Nagy R. Genome Med) | Triglycerides (Teslovich TM. Nature) | Cholesterol, total (Teslovich TM. Nature) | Lipid metabolism phenotypes (Kettunen J. Nat Genet) | Phospholipid levels (plasma) (Demirkan A. PLoS Genet) | Lipid traits (Zhou L. PLoS One) | HDL cholesterol levels (Spracklen CN. Hum Mol Genet) | Metabolite levels (lipoprotein measures) (Kettunen J. Nat Commun) | Triglyceri…	www.ncbi.nlm.nih.gov/pubmed/28270201 | www.ncbi.nlm.nih.gov/pubmed/20686565 | www.ncbi.nlm.nih.gov/pubmed/20686565 | www.ncbi.nlm.nih.gov/pubmed/22286219 | www.ncbi.nlm.nih.gov/pubmed/22359512 | www.ncbi.nlm.nih.gov/pubmed/24386095 | www.ncbi.nlm.nih.gov/pubmed/28334899 | www.ncbi.nlm.nih.gov/pubmed/27005778 | www.ncbi.nlm.nih.gov/pubmed/28334899 | www.ncbi.nlm.nih.gov/pubmed/27286809 | www.ncbi.…
	hdl	eMERGE	8854	aldehyde dehydrogenase 1 family member A2(ALDH1A2)	-	hsa00830:Retinol metabolism,hsa01100:Metabolic pathways,	GO:0001568~blood vessel development,GO:0001822~kidney development,GO:0001889~liver development,GO:0001936~regulation of endothelial cell proliferation,GO:0002138~retinoic acid biosynthetic process,GO:0003007~heart morphogenesis,GO:0006776~vitamin A metabolic process,GO:0007494~midgut development,GO:0008284~positive regulation of cell proliferation,GO:0008285~negative regulation of cell proliferat…	Y	rs10468017, rs1532085, rs11855284, rs487766, rs11856159	0.00012496	rs11855284	4.17898	C	T	GWAS catalog	HDL cholesterol (Nagy R. Genome Med)	www.ncbi.nlm.nih.gov/pubmed/28270201
	hdl	eMERGE	23161	sorting nexin 13(SNX13)	-	-	GO:0006886~intracellular protein transport,GO:0009968~negative regulation of signal transduction,GO:0043547~positive regulation of GTPase activity,	Y	rs2714872	0.000196343	rs2714872	-4.07807	C	T	GWAS catalog	HDL cholesterol (Willer CJ. Nat Genet) | HDL cholesterol levels (Spracklen CN. Hum Mol Genet)	www.ncbi.nlm.nih.gov/pubmed/24097068 | www.ncbi.nlm.nih.gov/pubmed/28334899
	hdl	eMERGE	55366	leucine rich repeat containing G protein-coupled receptor 4(LGR4)	615311~Bone mineral density, low, susceptibility to,	-	GO:0001649~osteoblast differentiation,GO:0001942~hair follicle development,GO:0007186~G-protein coupled receptor signaling pathway,GO:0007283~spermatogenesis,GO:0030282~bone mineralization,GO:0030539~male genitalia development,GO:0032922~circadian regulation of gene expression,GO:0034122~negative regulation of toll-like receptor signaling pathway,GO:0036335~intestinal stem cell homeostasis,GO:004…	-	rs10835171, rs2472625, rs2127062, rs7936621	0.000208694	rs7936621	3.98149	G	A	PubMed	Alters Cyrcadian rythms of Triglycerides. [ Regulates MTTP gene. Impaired plasma was detected in triglyceride rhythms in Lgr4m/m mice. ]	https://jme.bioscientifica.com/abstract/journals/jme/52/2/133.xml
	hdl	eMERGE	10221	tribbles pseudokinase 1(TRIB1)	-	-	GO:0006468~protein phosphorylation,GO:0006469~negative regulation of protein kinase activity,GO:0007254~JNK cascade,GO:0014912~negative regulation of smooth muscle cell migration,GO:0031665~negative regulation of lipopolysaccharide-mediated signaling pathway,GO:0032436~positive regulation of proteasomal ubiquitin-dependent protein catabolic process,GO:0032496~response to lipopolysaccharide,GO:004…	Y	rs10808546, rs2385114	0.000326115	rs2385114	3.81067	C	T	GWAS catalog	HDL cholesterol (Teslovich TM. Nature) | LDL cholesterol (Teslovich TM. Nature) | Triglycerides (Teslovich TM. Nature) | Cholesterol, total (Teslovich TM. Nature) | HDL Cholesterol - Triglycerides (HDLC-TG) (Kraja AT. Diabetes) | Lipid metabolism phenotypes (Chasman DI. PLoS Genet) | Lipid traits (Zhou L. PLoS One) | Hypertriglyceridemia (Ram R. Clin Genet) | Metabolite levels (lipoprotein measur…	www.ncbi.nlm.nih.gov/pubmed/20686565 | www.ncbi.nlm.nih.gov/pubmed/20686565 | www.ncbi.nlm.nih.gov/pubmed/20686565 | www.ncbi.nlm.nih.gov/pubmed/20686565 | www.ncbi.nlm.nih.gov/pubmed/21386085 | www.ncbi.nlm.nih.gov/pubmed/19936222 | www.ncbi.nlm.nih.gov/pubmed/24386095 | www.ncbi.nlm.nih.gov/pubmed/27599772 | www.ncbi.nlm.nih.gov/pubmed/27005778 | www.ncbi.nlm.nih.gov/pubmed/27286809 | www.ncbi.…
	hdl	eMERGE	54622	ADP ribosylation factor like GTPase 15(ARL15)	-	-	GO:0007264~small GTPase mediated signal transduction,	Y	rs271247, rs3756481, rs11949800, rs11739911	0.000342156	rs11949800	3.79154	C	T	GWAS catalog	HDL cholesterol (Teslovich TM. Nature) | HDL cholesterol levels (Spracklen CN. Hum Mol Genet)	www.ncbi.nlm.nih.gov/pubmed/20686565 | www.ncbi.nlm.nih.gov/pubmed/28334899
	hdl	eMERGE	10512	semaphorin 3C(SEMA3C)	-	hsa04360:Axon guidance,	GO:0001755~neural crest cell migration,GO:0001756~somitogenesis,GO:0001974~blood vessel remodeling,GO:0003151~outflow tract morphogenesis,GO:0003215~cardiac right ventricle morphogenesis,GO:0003350~pulmonary myocardium development,GO:0006955~immune response,GO:0007411~axon guidance,GO:0009791~post-embryonic development,GO:0021915~neural tube development,GO:0030335~positive regulation of cell migr…	Y	rs3778677, rs12670551, rs2040908	0.000369426	rs3778677	-3.84059	C	T	GWAS catalog	HDL cholesterol (van Leeuwen EM. J Med Genet)	www.ncbi.nlm.nih.gov/pubmed/27036123
	hdl	eMERGE	5071	parkin RBR E3 ubiquitin protein ligase(PARK2)	167000~Adenocarcinoma, ovarian, somatic,211980~Adenocarcinoma of lung, somatic,600116~Parkinson disease, juvenile, type 2,607572~Leprosy, susceptibility to,	hsa04120:Ubiquitin mediated proteolysis,hsa04141:Protein processing in endoplasmic reticulum,hsa05012:Parkinson's disease,	GO:0000122~negative regulation of transcription from RNA polymerase II promoter,GO:0000209~protein polyubiquitination,GO:0000266~mitochondrial fission,GO:0000422~mitophagy,GO:0000423~macromitophagy,GO:0001933~negative regulation of protein phosphorylation,GO:0001964~startle response,GO:0006351~transcription, DNA-templated,GO:0006513~protein monoubiquitination,GO:0006979~response to oxidative stre…	-	rs9295181, rs2849576, rs952901, rs9456749, rs4709579, rs6914284, rs4709619	0.000400545	rs6914284	3.72841	A	C	GWAS catalog	Lipoprotein (a) levels (Li J. J Hum Genet)	www.ncbi.nlm.nih.gov/pubmed/26377243
	hdl	eMERGE	949	scavenger receptor class B member 1(SCARB1)	610762~High density lipoprotein cholesterol level QTL6,	hsa04145:Phagosome,hsa04913:Ovarian steroidogenesis,hsa04925:Aldosterone synthesis and secretion,hsa04975:Fat digestion and absorption,hsa04976:Bile secretion,hsa04977:Vitamin digestion and absorption,hsa05160:Hepatitis C,	GO:0001935~endothelial cell proliferation,GO:0006702~androgen biosynthetic process,GO:0006707~cholesterol catabolic process,GO:0006898~receptor-mediated endocytosis,GO:0010595~positive regulation of endothelial cell migration,GO:0010867~positive regulation of triglyceride biosynthetic process,GO:0010886~positive regulation of cholesterol storage,GO:0010899~regulation of phosphatidylcholine catabo…	Y	rs4765622, rs3924313, rs7954697	0.000422361	rs3924313	3.70793	G	A	GWAS catalog	HDL cholesterol (Teslovich TM. Nature) | Lipoprotein-associated phospholipase A2 activity and mass (Suchindran S. PLoS Genet) | Lipoprotein phospholipase A2 activity in cardiovascular disease (Yeo A. PLoS One) | Metabolite levels (lipoprotein measures) (Kettunen J. Nat Commun) | HDL cholesterol levels (Spracklen CN. Hum Mol Genet)	www.ncbi.nlm.nih.gov/pubmed/20686565 | www.ncbi.nlm.nih.gov/pubmed/20442857 | www.ncbi.nlm.nih.gov/pubmed/28753643 | www.ncbi.nlm.nih.gov/pubmed/27005778 | www.ncbi.nlm.nih.gov/pubmed/28334899
	hdl	eMERGE	8379	MAD1 mitotic arrest deficient like 1(MAD1L1)	176807~Prostate cancer, somatic,Lymphoma, somatic~Lymphoma, somatic,	hsa04110:Cell cycle,hsa04914:Progesterone-mediated oocyte maturation,hsa05203:Viral carcinogenesis,	GO:0007062~sister chromatid cohesion,GO:0007093~mitotic cell cycle checkpoint,GO:0007094~mitotic spindle assembly checkpoint,GO:0042130~negative regulation of T cell proliferation,GO:0048538~thymus development,GO:0051301~cell division,GO:0051315~attachment of mitotic spindle microtubules to kinetochore,GO:0090235~regulation of metaphase plate congression,	-	rs10950503, rs6944660, rs3778969, rs3800924, rs10257990	0.000475297	rs10950503	3.67423	A	C	-	-	-
	hdl	eMERGE	1952	cadherin EGF LAG seven-pass G-type receptor 2(CELSR2)	-	-	GO:0006355~regulation of transcription, DNA-templated,GO:0007156~homophilic cell adhesion via plasma membrane adhesion molecules,GO:0007186~G-protein coupled receptor signaling pathway,GO:0016055~Wnt signaling pathway,GO:0021999~neural plate anterior/posterior regionalization,GO:0022407~regulation of cell-cell adhesion,GO:0048813~dendrite morphogenesis,GO:0060071~Wnt signaling pathway, planar cel…	Y	rs4970834	0.000657363	rs4970834	3.55185	T	C	GWAS catalog	Lipoprotein-associated phospholipase A2 activity and mass (Grallert H. Eur Heart J) | LDL cholesterol (Waterworth DM. Arterioscler Thromb Vasc Biol) | Cholesterol, total (Aulchenko YS. Nat Genet) | Lipoprotein phospholipase A2 activity in cardiovascular disease (Yeo A. PLoS One) | C-reactive protein levels or total cholesterol levels (pleiotropy) (Ligthart S. BMC Genomics) | C-reactive protein le…	www.ncbi.nlm.nih.gov/pubmed/22003152 | www.ncbi.nlm.nih.gov/pubmed/20864672 | www.ncbi.nlm.nih.gov/pubmed/19060911 | www.ncbi.nlm.nih.gov/pubmed/28753643 | www.ncbi.nlm.nih.gov/pubmed/27286809 | www.ncbi.nlm.nih.gov/pubmed/27286809 | www.ncbi.nlm.nih.gov/pubmed/27286809 | www.ncbi.nlm.nih.gov/pubmed/19936222 | www.ncbi.nlm.nih.gov/pubmed/25961943 | www.ncbi.nlm.nih.gov/pubmed/27005778 | www.ncbi.…
	hdl	eMERGE	22919	microtubule associated protein RP/EB family member 1(MAPRE1)	-	-	GO:0000086~G2/M transition of mitotic cell cycle,GO:0007062~sister chromatid cohesion,GO:0007067~mitotic nuclear division,GO:0008283~cell proliferation,GO:0030335~positive regulation of cell migration,GO:0031115~negative regulation of microtubule polymerization,GO:0035372~protein localization to microtubule,GO:0051301~cell division,GO:0098609~cell-cell adhesion,GO:1903033~positive regulation of m…	-	rs410488	0.000698749	rs410488	-3.59396	A	G	-	-	-
	hdl	eMERGE	220972	membrane associated ring-CH-type finger 8(MARCH8)	-	-	GO:0000209~protein polyubiquitination,GO:0002250~adaptive immune response,GO:0002495~antigen processing and presentation of peptide antigen via MHC class II,GO:0045347~negative regulation of MHC class II biosynthetic process,	Y	rs970548, rs10466245, rs7086046	0.000770934	rs10466245	-3.54826	G	A	GWAS catalog	Cholesterol, total (Surakka I. Nat Genet) | HDL cholesterol (Willer CJ. Nat Genet) | HDL cholesterol levels (Spracklen CN. Hum Mol Genet) | Total cholesterol levels (Spracklen CN. Hum Mol Genet)	www.ncbi.nlm.nih.gov/pubmed/25961943 | www.ncbi.nlm.nih.gov/pubmed/24097068 | www.ncbi.nlm.nih.gov/pubmed/28334899 | www.ncbi.nlm.nih.gov/pubmed/28334899
	hdl	eMERGE	100507053	-	-	-	-	Y	rs4148883	0.000879532	rs4148883	3.43689	A	G	GWAS catalog	HDL cholesterol (Surakka I. Nat Genet) | HDL cholesterol levels (Spracklen CN. Hum Mol Genet)	www.ncbi.nlm.nih.gov/pubmed/25961943 | www.ncbi.nlm.nih.gov/pubmed/28334899
	hdl	eMERGE	26043	UBX domain protein 7(UBXN7)	-	-	-	-	rs4459932, rs9841810	0.000928778	rs9841810	3.42491	C	T	PubMed	Regulation of membrane lipid biosynthesis. [ "Mutant ubx2_ cells are deficient in both cleaving the ubiquitinated 120 kDa precursor of Spt23 to form active p90 and in localizing p90 to the nucleus, resulting in reduced expression of the target gene OLE1, which encodes fatty acid desaturase" ]"	https://www.ncbi.nlm.nih.gov/pmc/articles/PMC3790291/
	hdl	eMERGE	10351	ATP binding cassette subfamily A member 8(ABCA8)	-	hsa02010:ABC transporters,	GO:0006810~transport,GO:0006855~drug transmembrane transport,GO:0006869~lipid transport,GO:0042908~xenobiotic transport,GO:0055085~transmembrane transport,	Y	rs4148005, rs1373068	0.00100481	rs4148005	3.38716	T	G	GWAS catalog	HDL cholesterol (Teslovich TM. Nature) | Cholesterol, total (Lu X. Circ Cardiovasc Genet) | HDL cholesterol levels (Spracklen CN. Hum Mol Genet) | LDL cholesterol (Surakka I. Nat Genet)	www.ncbi.nlm.nih.gov/pubmed/20686565 | www.ncbi.nlm.nih.gov/pubmed/26582766 | www.ncbi.nlm.nih.gov/pubmed/28334899 | www.ncbi.nlm.nih.gov/pubmed/25961943
	hdl	eMERGE	6599	SWI/SNF related, matrix associated, actin dependent regulator of chromatin subfamily c member 1(SMARCC1)	-	-	GO:0006337~nucleosome disassembly,GO:0006338~chromatin remodeling,GO:0006351~transcription, DNA-templated,GO:0006357~regulation of transcription from RNA polymerase II promoter,GO:0007399~nervous system development,GO:0008286~insulin receptor signaling pathway,GO:0009887~organ morphogenesis,GO:0016569~covalent chromatin modification,GO:0030850~prostate gland development,GO:0032435~negative regula…	-	rs17785248	0.00100481	rs17785248	3.38674	G	A	-	-	-
	hdl	eMERGE	9709	homocysteine inducible ER protein with ubiquitin like domain 1(HERPUD1)	-	hsa04141:Protein processing in endoplasmic reticulum,	GO:0006511~ubiquitin-dependent protein catabolic process,GO:0006986~response to unfolded protein,GO:0030970~retrograde protein transport, ER to cytosol,GO:0031396~regulation of protein ubiquitination,GO:0032092~positive regulation of protein binding,GO:0032469~endoplasmic reticulum calcium ion homeostasis,GO:0034976~response to endoplasmic reticulum stress,GO:0036499~PERK-mediated unfolded protei…	Y	rs3764261, rs1532624	0.00110202	rs1532624	-3.40737	C	A	GWAS catalog	HDL cholesterol (Weissglas-Volkov D. J Med Genet) | HDL cholesterol levels (Kurano M. J Hum Genet) | Lipoprotein-associated phospholipase A2 activity and mass (Grallert H. Eur Heart J) | LDL cholesterol (Teslovich TM. Nature) | Triglycerides (Teslovich TM. Nature) | Cholesterol, total (Teslovich TM. Nature) | Lipid metabolism phenotypes (Kettunen J. Nat Genet) | HDL Cholesterol - Triglycerides (H…	www.ncbi.nlm.nih.gov/pubmed/23505323 | www.ncbi.nlm.nih.gov/pubmed/26763881 | www.ncbi.nlm.nih.gov/pubmed/22003152 | www.ncbi.nlm.nih.gov/pubmed/20686565 | www.ncbi.nlm.nih.gov/pubmed/20686565 | www.ncbi.nlm.nih.gov/pubmed/20686565 | www.ncbi.nlm.nih.gov/pubmed/22286219 | www.ncbi.nlm.nih.gov/pubmed/21386085 | www.ncbi.nlm.nih.gov/pubmed/24023260 | www.ncbi.nlm.nih.gov/pubmed/26879886 | www.ncbi.…
	hdl	eMERGE	6559	solute carrier family 12 member 3(SLC12A3)	263800~Gitelman syndrome,	-	GO:0006810~transport,GO:0006811~ion transport,GO:0006814~sodium ion transport,GO:0035725~sodium ion transmembrane transport,GO:1902476~chloride transmembrane transport,	Y	rs1532624, rs3764261	0.00110202	rs1532624	-3.40737	C	A	GWAS catalog	HDL cholesterol (Weissglas-Volkov D. J Med Genet) | HDL cholesterol levels (Kurano M. J Hum Genet)	www.ncbi.nlm.nih.gov/pubmed/23505323 | www.ncbi.nlm.nih.gov/pubmed/26763881
	hdl	eMERGE	84166	NLR family CARD domain containing 5(NLRC5)	-	-	GO:0032088~negative regulation of NF-kappaB transcription factor activity,GO:0032480~negative regulation of type I interferon production,GO:0043549~regulation of kinase activity,GO:0045087~innate immune response,GO:0045345~positive regulation of MHC class I biosynthetic process,GO:0045944~positive regulation of transcription from RNA polymerase II promoter,GO:0051607~defense response to virus,GO:…	Y	rs1532624	0.00110202	rs1532624	-3.40737	C	A	GWAS catalog	HDL cholesterol (Weissglas-Volkov D. J Med Genet)	www.ncbi.nlm.nih.gov/pubmed/23505323
	hdl	eMERGE	5581	protein kinase C epsilon(PRKCE)	-	hsa04022:cGMP-PKG signaling pathway,hsa04071:Sphingolipid signaling pathway,hsa04270:Vascular smooth muscle contraction,hsa04530:Tight junction,hsa04666:Fc gamma R-mediated phagocytosis,hsa04750:Inflammatory mediator regulation of TRP channels,hsa04925:Aldosterone synthesis and secretion,hsa04930:Type II diabetes mellitus,hsa04931:Insulin resistance,hsa05206:MicroRNAs in cancer,	GO:0002281~macrophage activation involved in immune response,GO:0006468~protein phosphorylation,GO:0006915~apoptotic process,GO:0007049~cell cycle,GO:0007155~cell adhesion,GO:0007165~signal transduction,GO:0007202~activation of phospholipase C activity,GO:0010634~positive regulation of epithelial cell migration,GO:0010763~positive regulation of fibroblast migration,GO:0010811~positive regulation …	-	rs11890554, rs4953245, rs2595204	0.00124751	rs4953245	-3.3561	A	G	KEGG/REACTOME	Lipid metabolism: hsa:04071:sphingolipid signaling pathway,	https://www.genome.jp/kegg/pathway.html#lipid
	hdl	eMERGE	3990	lipase C, hepatic type(LIPC)	125853~Diabetes mellitus, noninsulin-dependent,612797~High density lipoprotein cholesterol level QTL 12,614025~Hepatic lipase deficiency,	hsa00561:Glycerolipid metabolism,hsa01100:Metabolic pathways,	GO:0006629~lipid metabolic process,GO:0006633~fatty acid biosynthetic process,GO:0008203~cholesterol metabolic process,GO:0019433~triglyceride catabolic process,GO:0034372~very-low-density lipoprotein particle remodeling,GO:0034373~intermediate-density lipoprotein particle remodeling,GO:0034374~low-density lipoprotein particle remodeling,GO:0034375~high-density lipoprotein particle remodeling,GO:…	Y	rs1532085, rs10468017	0.0012735	rs10468017	3.29535	T	C	GWAS catalog	HDL cholesterol (Teslovich TM. Nature) | Triglycerides (Teslovich TM. Nature) | Cholesterol, total (Teslovich TM. Nature) | Lipid metabolism phenotypes (Kettunen J. Nat Genet) | Phospholipid levels (plasma) (Demirkan A. PLoS Genet) | Lipid traits (Wu Y. J Lipid Res) | HDL cholesterol levels (Spracklen CN. Hum Mol Genet) | Metabolite levels (lipoprotein measures) (Kettunen J. Nat Commun) | C-react…	www.ncbi.nlm.nih.gov/pubmed/20686565 | www.ncbi.nlm.nih.gov/pubmed/20686565 | www.ncbi.nlm.nih.gov/pubmed/20686565 | www.ncbi.nlm.nih.gov/pubmed/22286219 | www.ncbi.nlm.nih.gov/pubmed/22359512 | www.ncbi.nlm.nih.gov/pubmed/24023260 | www.ncbi.nlm.nih.gov/pubmed/28334899 | www.ncbi.nlm.nih.gov/pubmed/27005778 | www.ncbi.nlm.nih.gov/pubmed/27286809 | www.ncbi.nlm.nih.gov/pubmed/28334899 | www.ncbi.…
	hdl	eMERGE	2175	Fanconi anemia complementation group A(FANCA)	227650~Fanconi anemia, complementation group A,	hsa03460:Fanconi anemia pathway,	GO:0006281~DNA repair,GO:0006461~protein complex assembly,GO:0007140~male meiosis,GO:0008584~male gonad development,GO:0008585~female gonad development,GO:0036297~interstrand cross-link repair,GO:0042127~regulation of cell proliferation,GO:0045589~regulation of regulatory T cell differentiation,GO:0050727~regulation of inflammatory response,GO:0051090~regulation of sequence-specific DNA binding t…	-	rs2011877	0.00133895	rs2011877	3.28295	T	G	PubMed	Lipid metabolism [ "Altered lipid metabolism could drive the bone marrow failure in fanconi anaemia. Lipid metabolism of FA cells has not been investigated to date. In this study they evaluated how the synthesis and beta_oxidation of fatty acids are modulated in FA cells." ]"	https://onlinelibrary.wiley.com/doi/full/10.1111/bjh.15171
	hdl	eMERGE	57521	regulatory associated protein of MTOR complex 1(RPTOR)	-	hsa04150:mTOR signaling pathway,hsa04151:PI3K-Akt signaling pathway,hsa04152:AMPK signaling pathway,hsa04910:Insulin signaling pathway,hsa05206:MicroRNAs in cancer,	GO:0001938~positive regulation of endothelial cell proliferation,GO:0007050~cell cycle arrest,GO:0008361~regulation of cell size,GO:0010800~positive regulation of peptidyl-threonine phosphorylation,GO:0016049~cell growth,GO:0016236~macroautophagy,GO:0030307~positive regulation of cell growth,GO:0031669~cellular response to nutrient levels,GO:0031929~TOR signaling,GO:0032008~positive regulation of…	-	rs7225574, rs7221948	0.00133895	rs7221948	3.28329	T	C	-	-	-
	hdl	eMERGE	79068	FTO, alpha-ketoglutarate dependent dioxygenase(FTO)	612460~Obesity, susceptibility to, BMIQ14,612938~Growth retardation, developmental delay, facial dysmorphism,	-	GO:0001659~temperature homeostasis,GO:0006307~DNA dealkylation involved in DNA repair,GO:0010883~regulation of lipid storage,GO:0035552~oxidative single-stranded DNA demethylation,GO:0035553~oxidative single-stranded RNA demethylation,GO:0040014~regulation of multicellular organism growth,GO:0042245~RNA repair,GO:0044065~regulation of respiratory system process,GO:0060612~adipose tissue developme…	Y	rs4784335	0.00138162	rs4784335	-3.32158	G	T	GWAS catalog	Triglycerides (Willer CJ. Nat Genet) | HDL cholesterol (Willer CJ. Nat Genet) | C-reactive protein levels or HDL-cholesterol levels (pleiotropy) (Ligthart S. BMC Genomics) | HDL cholesterol levels (Spracklen CN. Hum Mol Genet) | Triglyceride levels (Spracklen CN. Hum Mol Genet)	www.ncbi.nlm.nih.gov/pubmed/24097068 | www.ncbi.nlm.nih.gov/pubmed/24097068 | www.ncbi.nlm.nih.gov/pubmed/27286809 | www.ncbi.nlm.nih.gov/pubmed/28334899 | www.ncbi.nlm.nih.gov/pubmed/28334899
	hdl	eMERGE	51185	cereblon(CRBN)	607417~Mental retardation, autosomal recessive 2,	-	GO:0016567~protein ubiquitination,GO:0032463~negative regulation of protein homooligomerization,GO:0034766~negative regulation of ion transmembrane transport,GO:0043161~proteasome-mediated ubiquitin-dependent protein catabolic process,GO:0090073~positive regulation of protein homodimerization activity,	-	rs1045433, rs1669338	0.00141514	rs1045433	-3.31102	T	C	-	-	-
	hdl	eMERGE	1742	discs large MAGUK scaffold protein 4(DLG4)	-	hsa04390:Hippo signaling pathway,hsa04724:Glutamatergic synapse,hsa05016:Huntington's disease,hsa05030:Cocaine addiction,	GO:0000165~MAPK cascade,GO:0002091~negative regulation of receptor internalization,GO:0006461~protein complex assembly,GO:0007165~signal transduction,GO:0007204~positive regulation of cytosolic calcium ion concentration,GO:0007268~chemical synaptic transmission,GO:0007399~nervous system development,GO:0007612~learning,GO:0016188~synaptic vesicle maturation,GO:0034220~ion transmembrane transport,G…	-	rs3826408, rs390200	0.00153786	rs3826408	3.23214	C	T	GWAS catalog	LDL cholesterol (Willer CJ. Nat Genet) | Cholesterol, total (Willer CJ. Nat Genet) | LDL cholesterol levels (Spracklen CN. Hum Mol Genet)	www.ncbi.nlm.nih.gov/pubmed/24097068 | www.ncbi.nlm.nih.gov/pubmed/24097068 | www.ncbi.nlm.nih.gov/pubmed/28334899
	hdl	eMERGE	4773	nuclear factor of activated T-cells 2(NFATC2)	-	hsa04022:cGMP-PKG signaling pathway,hsa04310:Wnt signaling pathway,hsa04360:Axon guidance,hsa04370:VEGF signaling pathway,hsa04380:Osteoclast differentiation,hsa04650:Natural killer cell mediated cytotoxicity,hsa04660:T cell receptor signaling pathway,hsa04662:B cell receptor signaling pathway,hsa04921:Oxytocin signaling pathway,hsa05161:Hepatitis B,hsa05166:HTLV-I infection,	GO:0000122~negative regulation of transcription from RNA polymerase II promoter,GO:0001816~cytokine production,GO:0006355~regulation of transcription, DNA-templated,GO:0006366~transcription from RNA polymerase II promoter,GO:0006974~cellular response to DNA damage stimulus,GO:0014904~myotube cell development,GO:0016477~cell migration,GO:0030890~positive regulation of B cell proliferation,GO:00331…	-	rs6067805, rs6021266, rs6067809, rs8119787	0.00155855	rs6021266	-3.26971	A	G	GO	Biological Process: go:0033173~calcineurin-nfat signaling cascade,	http://geneontology.org
	hdl	eMERGE	57082	kinetochore scaffold 1(KNL1)	604321~Microcephaly 4, primary, autosomal recessive,	-	GO:0001675~acrosome assembly,GO:0007062~sister chromatid cohesion,GO:0007067~mitotic nuclear division,GO:0008608~attachment of spindle microtubules to kinetochore,GO:0010923~negative regulation of phosphatase activity,GO:0034080~CENP-A containing nucleosome assembly,GO:0034501~protein localization to kinetochore,GO:0051301~cell division,GO:0071173~spindle assembly checkpoint,	-	rs10518697, rs7165509	0.00172024	rs7165509	-3.22707	C	T	-	-	-
	hdl	eMERGE	8626	tumor protein p63(TP63)	103285~ADULT syndrome,106260~Hay-Wells syndrome,129400~Orofacial cleft 8,129400~Rapp-Hodgkin syndrome,603543~Limb-mammary syndrome,604292~Ectrodactyly, ectodermal dysplasia, and cleft lip/palate syndrome 3,605289~Split-hand/foot malformation 4,	hsa05206:MicroRNAs in cancer,	GO:0000122~negative regulation of transcription from RNA polymerase II promoter,GO:0001302~replicative cell aging,GO:0001501~skeletal system development,GO:0001736~establishment of planar polarity,GO:0002053~positive regulation of mesenchymal cell proliferation,GO:0002064~epithelial cell development,GO:0006338~chromatin remodeling,GO:0006351~transcription, DNA-templated,GO:0006366~transcription f…	-	rs7619526	0.00198572	rs7619526	3.13346	G	A	PubMed	Lipid metbolism [ Regulates hepatic lipid metabolism. P63 down-regulation attenuates liver steatosis. ]	https://www.ncbi.nlm.nih.gov/pubmed/28480888
	hdl	eMERGE	6850	spleen associated tyrosine kinase(SYK)	-	hsa04064:NF-kappa B signaling pathway,hsa04151:PI3K-Akt signaling pathway,hsa04380:Osteoclast differentiation,hsa04611:Platelet activation,hsa04650:Natural killer cell mediated cytotoxicity,hsa04662:B cell receptor signaling pathway,hsa04664:Fc epsilon RI signaling pathway,hsa04666:Fc gamma R-mediated phagocytosis,hsa05152:Tuberculosis,hsa05169:Epstein-Barr virus infection,hsa05203:Viral carcinog…	GO:0001525~angiogenesis,GO:0001945~lymph vessel development,GO:0002092~positive regulation of receptor internalization,GO:0002223~stimulatory C-type lectin receptor signaling pathway,GO:0002250~adaptive immune response,GO:0002281~macrophage activation involved in immune response,GO:0002283~neutrophil activation involved in immune response,GO:0002366~leukocyte activation involved in immune respons…	-	rs290212	0.00199503	rs290212	-3.17154	T	C	GO	Biological Process: go:0071404~cellular response to low-density lipoprotein particle stimulus,	http://geneontology.org
	hdl	eMERGE	80314	enhancer of polycomb homolog 1(EPC1)	-	-	GO:0000122~negative regulation of transcription from RNA polymerase II promoter,GO:0006351~transcription, DNA-templated,GO:0035886~vascular smooth muscle cell differentiation,GO:0040008~regulation of growth,GO:0043967~histone H4 acetylation,GO:0043968~histone H2A acetylation,GO:0045814~negative regulation of gene expression, epigenetic,GO:0045892~negative regulation of transcription, DNA-template…	-	rs2505366	0.00203625	rs2505366	3.12296	T	C	-	-	-
	hdl	eMERGE	9688	nucleoporin 93(NUP93)	-	hsa03013:RNA transport,	GO:0006406~mRNA export from nucleus,GO:0006409~tRNA export from nucleus,GO:0006606~protein import into nucleus,GO:0006810~transport,GO:0006998~nuclear envelope organization,GO:0007077~mitotic nuclear envelope disassembly,GO:0010827~regulation of glucose transport,GO:0016032~viral process,GO:0016925~protein sumoylation,GO:0016973~poly(A)+ mRNA export from nucleus,GO:0019083~viral transcription,GO:…	Y	rs3764261	0.0021933	rs3764261	-3.13431	C	A	GWAS catalog	HDL cholesterol levels (Kurano M. J Hum Genet) | HDL cholesterol (Ridker PM. Circ Cardiovasc Genet)	www.ncbi.nlm.nih.gov/pubmed/26763881 | www.ncbi.nlm.nih.gov/pubmed/20031564
	hdl	eMERGE	9415	fatty acid desaturase 2(FADS2)	-	hsa00592:alpha-Linolenic acid metabolism,hsa01040:Biosynthesis of unsaturated fatty acids,hsa01212:Fatty acid metabolism,hsa03320:PPAR signaling pathway,	GO:0006629~lipid metabolic process,GO:0006636~unsaturated fatty acid biosynthetic process,GO:0036109~alpha-linolenic acid metabolic process,GO:0043651~linoleic acid metabolic process,GO:0055114~oxidation-reduction process,	Y	rs174611	0.00220148	rs174611	3.09393	T	C	GWAS catalog	C-reactive protein levels or LDL-cholesterol levels (pleiotropy) (Ligthart S. BMC Genomics) | HDL cholesterol (Teslovich TM. Nature) | LDL cholesterol (Teslovich TM. Nature) | Triglycerides (Teslovich TM. Nature) | Cholesterol, total (Teslovich TM. Nature) | Lipid metabolism phenotypes (Kettunen J. Nat Genet) | Sphingolipid levels (Demirkan A. PLoS Genet) | Phospholipid levels (plasma) (Demirkan …	www.ncbi.nlm.nih.gov/pubmed/27286809 | www.ncbi.nlm.nih.gov/pubmed/20686565 | www.ncbi.nlm.nih.gov/pubmed/20686565 | www.ncbi.nlm.nih.gov/pubmed/20686565 | www.ncbi.nlm.nih.gov/pubmed/20686565 | www.ncbi.nlm.nih.gov/pubmed/22286219 | www.ncbi.nlm.nih.gov/pubmed/22359512 | www.ncbi.nlm.nih.gov/pubmed/22359512 | www.ncbi.nlm.nih.gov/pubmed/27005778 | www.ncbi.nlm.nih.gov/pubmed/28334899 | www.ncbi.…
	hdl	eMERGE	79109	mitogen-activated protein kinase associated protein 1(MAPKAP1)	-	-	GO:0021762~substantia nigra development,GO:0030950~establishment or maintenance of actin cytoskeleton polarity,GO:0031098~stress-activated protein kinase signaling cascade,GO:0031295~T cell costimulation,GO:0038203~TORC2 signaling,GO:0046580~negative regulation of Ras protein signal transduction,GO:0048015~phosphatidylinositol-mediated signaling,	-	rs7022356	0.00254411	rs7022356	-3.06926	T	C	PubMed	Expression profile is affected in obese subjects. [ Gene expression is correlated with the visceral fat area (VFA) and subcutaneous fat area (SFA) in peripheral blood cells of obese subjects. ]	https://www.ncbi.nlm.nih.gov/pmc/articles/PMC5129204/
	hdl	eMERGE	2104	estrogen related receptor gamma(ESRRG)	-	-	GO:0006351~transcription, DNA-templated,GO:0006355~regulation of transcription, DNA-templated,GO:0006367~transcription initiation from RNA polymerase II promoter,GO:0043401~steroid hormone mediated signaling pathway,GO:0045893~positive regulation of transcription, DNA-templated,GO:0045944~positive regulation of transcription from RNA polymerase II promoter,GO:0048384~retinoic acid receptor signal…	-	rs1556891	0.00267565	rs1556891	3.01282	A	C	PubMed	Regulates the ESRRG gene (lipid metabolism) [ "The estrogen receptor-related gamma gene was upregulated 2.36-fold and had a significant positive correlation with genes of lipid and lipoprotein metabolism and mitochondrial functions." ]"	https://www.ncbi.nlm.nih.gov/m/pubmed/19949424/
	hdl	eMERGE	6203	ribosomal protein S9(RPS9)	-	hsa03010:Ribosome,	GO:0000184~nuclear-transcribed mRNA catabolic process, nonsense-mediated decay,GO:0006364~rRNA processing,GO:0006412~translation,GO:0006413~translational initiation,GO:0006614~SRP-dependent cotranslational protein targeting to membrane,GO:0008284~positive regulation of cell proliferation,GO:0019083~viral transcription,GO:0045903~positive regulation of translational fidelity,	-	rs422948	0.00280655	rs422948	-3.02559	C	A	-	-	-
	hdl	eMERGE	56341	protein arginine methyltransferase 8(PRMT8)	-	-	GO:0006355~regulation of transcription, DNA-templated,GO:0006479~protein methylation,GO:0016571~histone methylation,GO:0018216~peptidyl-arginine methylation,GO:0019919~peptidyl-arginine methylation, to asymmetrical-dimethyl arginine,GO:0034969~histone arginine methylation,GO:0043393~regulation of protein binding,	Y	rs11062658	0.00301925	rs11062658	2.95855	C	T	GWAS catalog	HDL cholesterol (Aulchenko YS. Nat Genet)	www.ncbi.nlm.nih.gov/pubmed/19060911
	hdl	eMERGE	5024	purinergic receptor P2X 3(P2RX3)	-	hsa04020:Calcium signaling pathway,hsa04080:Neuroactive ligand-receptor interaction,	GO:0001666~response to hypoxia,GO:0006810~transport,GO:0007165~signal transduction,GO:0007274~neuromuscular synaptic transmission,GO:0007596~blood coagulation,GO:0009408~response to heat,GO:0009409~response to cold,GO:0009612~response to mechanical stimulus,GO:0009743~response to carbohydrate,GO:0010524~positive regulation of calcium ion transport into cytosol,GO:0014832~urinary bladder smooth mu…	Y	rs3781902	0.00308646	rs3781902	-2.99318	A	G	GWAS catalog	Low high density lipoprotein cholesterol levels (Wakil SM. Clin Genet)	www.ncbi.nlm.nih.gov/pubmed/26879886
	hdl	eMERGE	105369688	-	-	-	-	Y	rs7134375	0.00323211	rs7134375	-2.96586	C	A	GWAS catalog	HDL cholesterol levels (Spracklen CN. Hum Mol Genet) | HDL cholesterol (Teslovich TM. Nature)	www.ncbi.nlm.nih.gov/pubmed/28334899 | www.ncbi.nlm.nih.gov/pubmed/20686565
	hdl	eMERGE	5139	phosphodiesterase 3A(PDE3A)	112410~Hypertension and brachydactyly syndrome,	hsa00230:Purine metabolism,hsa04022:cGMP-PKG signaling pathway,hsa04024:cAMP signaling pathway,hsa04924:Renin secretion,hsa05032:Morphine addiction,	GO:0001556~oocyte maturation,GO:0006198~cAMP catabolic process,GO:0006629~lipid metabolic process,GO:0016101~diterpenoid metabolic process,GO:0019933~cAMP-mediated signaling,GO:0019934~cGMP-mediated signaling,GO:0040020~regulation of meiotic nuclear division,GO:0042493~response to drug,GO:0043066~negative regulation of apoptotic process,GO:0043116~negative regulation of vascular permeability,GO:0…	Y	rs7134375	0.00323211	rs7134375	-2.96586	C	A	GWAS catalog	HDL cholesterol (Teslovich TM. Nature) | HDL cholesterol levels (Spracklen CN. Hum Mol Genet)	www.ncbi.nlm.nih.gov/pubmed/20686565 | www.ncbi.nlm.nih.gov/pubmed/28334899
	hdl	eMERGE	29761	ubiquitin specific peptidase 25(USP25)	-	-	GO:0006464~cellular protein modification process,GO:0006508~proteolysis,GO:0006511~ubiquitin-dependent protein catabolic process,GO:0016579~protein deubiquitination,GO:0070536~protein K63-linked deubiquitination,GO:0071108~protein K48-linked deubiquitination,GO:1904293~negative regulation of ERAD pathway,	-	rs2248859	0.00323211	rs2248859	-2.97231	A	G	PubMed	Regulates IL17A (atheroslcerosis) [ "Growing evidence shows that IL-17A is involved in lipid metabolism and the pathogenesis of atherosclerosis, a chronic inflammatory arterial disease driven by both innate and adaptive immune responses to modified lipoproteins. Overexpression of the ubiquitin-specific protease (USP) 25, one subfamily member of deubiquitinating enzymes, is found to prevent IL-17A…	https://www.sciencedirect.com/science/article/pii/S0009898114000291
	hdl	eMERGE	23327	neural precursor cell expressed, developmentally down-regulated 4-like, E3 ubiquitin protein ligase(NEDD4L)	-	hsa04120:Ubiquitin mediated proteolysis,hsa04144:Endocytosis,hsa04960:Aldosterone-regulated sodium reabsorption,	GO:0000122~negative regulation of transcription from RNA polymerase II promoter,GO:0000209~protein polyubiquitination,GO:0003254~regulation of membrane depolarization,GO:0006513~protein monoubiquitination,GO:0006814~sodium ion transport,GO:0006883~cellular sodium ion homeostasis,GO:0007588~excretion,GO:0010038~response to metal ion,GO:0016567~protein ubiquitination,GO:0019058~viral life cycle,GO:…	-	rs4940647	0.00333943	rs4940647	2.91756	G	A	PubMed	Lipid metbolism [ Regulator of CRTC3 which expresses in adipose tissues and is involved in lipid metabolism. ]	https://www.ncbi.nlm.nih.gov/m/pubmed/29505301/
	hdl	eMERGE	100288428	-	-	-	-	Y	rs359006	0.003765	rs359006	2.86876	C	T	GWAS catalog	Low high density lipoprotein cholesterol levels (Wakil SM. Clin Genet)	www.ncbi.nlm.nih.gov/pubmed/26879886
	hdl	eMERGE	101927394	-	-	-	-	Y	rs359006	0.003765	rs359006	2.86876	C	T	GWAS catalog	Low high density lipoprotein cholesterol levels (Wakil SM. Clin Genet)	www.ncbi.nlm.nih.gov/pubmed/26879886
	hdl	eMERGE	23281	microtubule associated tumor suppressor candidate 2(MTUS2)	-	-	-	-	rs1335656	0.003765	rs1335656	2.86587	A	G	-	-	-
	hdl	eMERGE	56034	platelet derived growth factor C(PDGFC)	-	hsa04014:Ras signaling pathway,hsa04015:Rap1 signaling pathway,hsa04060:Cytokine-cytokine receptor interaction,hsa04151:PI3K-Akt signaling pathway,hsa04510:Focal adhesion,hsa04540:Gap junction,hsa04810:Regulation of actin cytoskeleton,hsa05215:Prostate cancer,hsa05218:Melanoma,hsa05231:Choline metabolism in cancer,	GO:0007171~activation of transmembrane receptor protein tyrosine kinase activity,GO:0007417~central nervous system development,GO:0007596~blood coagulation,GO:0008284~positive regulation of cell proliferation,GO:0009790~embryo development,GO:0009887~organ morphogenesis,GO:0014068~positive regulation of phosphatidylinositol 3-kinase signaling,GO:0030335~positive regulation of cell migration,GO:003…	Y	rs10517660	0.003765	rs10517660	2.86904	A	G	GWAS catalog	HDL cholesterol levels (Spracklen CN. Hum Mol Genet)	www.ncbi.nlm.nih.gov/pubmed/28334899
	hdl	eMERGE	240	arachidonate 5-lipoxygenase(ALOX5)	600807~Asthma, diminished response to antileukotriene treatment in,Atherosclerosis, susceptibility to~Atherosclerosis, susceptibility to,	hsa00590:Arachidonic acid metabolism,hsa01100:Metabolic pathways,hsa04726:Serotonergic synapse,hsa04913:Ovarian steroidogenesis,hsa05145:Toxoplasmosis,	GO:0002540~leukotriene production involved in inflammatory response,GO:0006691~leukotriene metabolic process,GO:0019370~leukotriene biosynthetic process,GO:0019372~lipoxygenase pathway,GO:0055114~oxidation-reduction process,GO:2001300~lipoxin metabolic process,	Y	rs970548, rs1059696, rs10751383	0.00381601	rs1059696	-2.89866	G	A	GWAS catalog	HDL cholesterol (Willer CJ. Nat Genet) | Cholesterol, total (Willer CJ. Nat Genet) | HDL cholesterol levels (Spracklen CN. Hum Mol Genet) | Total cholesterol levels (Spracklen CN. Hum Mol Genet) | LDL cholesterol (Aulchenko YS. Nat Genet) | Metabolite levels (lipoprotein measures) (Kettunen J. Nat Commun)	www.ncbi.nlm.nih.gov/pubmed/24097068 | www.ncbi.nlm.nih.gov/pubmed/24097068 | www.ncbi.nlm.nih.gov/pubmed/28334899 | www.ncbi.nlm.nih.gov/pubmed/28334899 | www.ncbi.nlm.nih.gov/pubmed/19060911 | www.ncbi.nlm.nih.gov/pubmed/27005778
	hdl	eMERGE	9531	BCL2 associated athanogene 3(BAG3)	612954~Myopathy, myofibrillar, 6,613881~Cardiomyopathy, dilated, 1HH,	-	GO:0006457~protein folding,GO:0007420~brain development,GO:0008625~extrinsic apoptotic signaling pathway via death domain receptors,GO:0010664~negative regulation of striated muscle cell apoptotic process,GO:0021510~spinal cord development,GO:0043066~negative regulation of apoptotic process,GO:0050790~regulation of catalytic activity,GO:0050821~protein stabilization,GO:0071260~cellular response t…	-	rs196325	0.00381601	rs196325	-2.89641	A	G	PubMed	Cholesterol and Triglycerides [ BAG3-deficient mice have shown decrease in triglyceride and cholesterol levels and hypoglycemia. ]	https://www.ncbi.nlm.nih.gov/pubmed/21472004
	hdl	eMERGE	9589	Wilms tumor 1 associated protein(WTAP)	-	-	GO:0000381~regulation of alternative mRNA splicing, via spliceosome,GO:0006397~mRNA processing,GO:0007049~cell cycle,GO:0008380~RNA splicing,GO:0010467~gene expression,GO:0080009~mRNA methylation,	-	rs4709364	0.00381601	rs4709364	-2.90263	C	T	PubMed	Modulates the m6A methylation and lipid accumulation [ "N6-methyladenosine (m6A), the most prevalent mRNA modification, is involved in diverse biological processes including lipid accumulation and energy metabolism. The m6A modification can be dynamically modulated by several genes, including the methyltransferases." ]"	https://www.ncbi.nlm.nih.gov/pubmed/24407421
	hdl	eMERGE	2321	fms related tyrosine kinase 1(FLT1)	-	hsa04014:Ras signaling pathway,hsa04015:Rap1 signaling pathway,hsa04060:Cytokine-cytokine receptor interaction,hsa04066:HIF-1 signaling pathway,hsa04144:Endocytosis,hsa04151:PI3K-Akt signaling pathway,hsa04510:Focal adhesion,hsa05202:Transcriptional misregulation in cancer,hsa05323:Rheumatoid arthritis,	GO:0001525~angiogenesis,GO:0002548~monocyte chemotaxis,GO:0007169~transmembrane receptor protein tyrosine kinase signaling pathway,GO:0008284~positive regulation of cell proliferation,GO:0010863~positive regulation of phospholipase C activity,GO:0014068~positive regulation of phosphatidylinositol 3-kinase signaling,GO:0016477~cell migration,GO:0018108~peptidyl-tyrosine phosphorylation,GO:0030154~…	-	rs9319427	0.00395316	rs9319427	2.84955	A	G	GO	Biological Process: go:0010863~positive regulation of phospholipase c activity,	http://geneontology.org
	hdl	eMERGE	10301	deleted in lymphocytic leukemia 1(DLEU1)	-	-	-	-	rs201789	0.0040016	rs201789	-2.87665	T	C	-	-	-
	hdl	eMERGE	5321	phospholipase A2 group IVA(PLA2G4A)	Phospholipase A2, group IV A, deficiency of~Phospholipase A2, group IV A, deficiency of,	hsa00564:Glycerophospholipid metabolism,hsa00565:Ether lipid metabolism,hsa00590:Arachidonic acid metabolism,hsa00591:Linoleic acid metabolism,hsa00592:alpha-Linolenic acid metabolism,hsa01100:Metabolic pathways,hsa04010:MAPK signaling pathway,hsa04014:Ras signaling pathway,hsa04270:Vascular smooth muscle contraction,hsa04370:VEGF signaling pathway,hsa04611:Platelet activation,hsa04664:Fc epsilon…	GO:0006644~phospholipid metabolic process,GO:0006654~phosphatidic acid biosynthetic process,GO:0006663~platelet activating factor biosynthetic process,GO:0006690~icosanoid metabolic process,GO:0009395~phospholipid catabolic process,GO:0019369~arachidonic acid metabolic process,GO:0035965~cardiolipin acyl-chain remodeling,GO:0036148~phosphatidylglycerol acyl-chain remodeling,GO:0036149~phosphatidy…	-	rs3820185	0.0040016	rs3820185	-2.88261	G	T	KEGG/REACTOME	Lipid metabolism: hsa:00564:glycerophospholipid metabolism, | Lipid metabolism: hsa:00565:ether lipid metabolism, | Lipid metabolism: hsa:00590:arachidonic acid metabolism, | Lipid metabolism: hsa:00591:linoleic acid metabolism, | Lipid metabolism: hsa:00592:alpha-linolenic acid metabolism,	https://www.genome.jp/kegg/pathway.html#lipid
	hdl	eMERGE	84811	BUD13 homolog(BUD13)	-	-	GO:0000398~mRNA splicing, via spliceosome,GO:0006406~mRNA export from nucleus,	Y	rs180326	0.0040016	rs180326	-2.88094	C	A	GWAS catalog	HDL Cholesterol - Triglycerides (HDLC-TG) (Kraja AT. Diabetes) | Lipid traits (Keller M. J Lipid Res) | Triglyceride levels (Zhu Y. J Cell Mol Med) | Hypertriglyceridemia (Weissglas-Volkov D. J Med Genet) | Triglycerides (Kim YJ. Nat Genet) | LDL cholesterol (Waterworth DM. Arterioscler Thromb Vasc Biol) | HDL cholesterol (Kim YJ. Nat Genet) | Cholesterol, total (Aulchenko YS. Nat Genet)	www.ncbi.nlm.nih.gov/pubmed/21386085 | www.ncbi.nlm.nih.gov/pubmed/24023261 | www.ncbi.nlm.nih.gov/pubmed/28371326 | www.ncbi.nlm.nih.gov/pubmed/23505323 | www.ncbi.nlm.nih.gov/pubmed/21909109 | www.ncbi.nlm.nih.gov/pubmed/20864672 | www.ncbi.nlm.nih.gov/pubmed/21909109 | www.ncbi.nlm.nih.gov/pubmed/19060911
	hdl	eMERGE	9368	SLC9A3 regulator 1(SLC9A3R1)	612287~Nephrolithiasis/osteoporosis, hypophosphatemic, 2,	-	GO:0003096~renal sodium ion transport,GO:0006461~protein complex assembly,GO:0007191~adenylate cyclase-activating dopamine receptor signaling pathway,GO:0007605~sensory perception of sound,GO:0008285~negative regulation of cell proliferation,GO:0008360~regulation of cell shape,GO:0008361~regulation of cell size,GO:0010642~negative regulation of platelet-derived growth factor receptor signaling pa…	-	rs745318	0.00404042	rs745318	2.83798	C	T	GO	Biological Process: go:0060158~phospholipase c-activating dopamine receptor signaling pathway, | Biological Process: go:0032782~bile acid secretion,	http://geneontology.org
	hdl	eMERGE	1373	carbamoyl-phosphate synthase 1(CPS1)	237300~Carbamoylphosphate synthetase I deficiency,615371~Pulmonary hypertension, neonatal, susceptibility to,Venoocclusive disease after bone marrow transplantation~Venoocclusive disease after bone marrow transplantation,	hsa00220:Arginine biosynthesis,hsa00250:Alanine, aspartate and glutamate metabolism,hsa00910:Nitrogen metabolism,hsa01100:Metabolic pathways,hsa01200:Carbon metabolism,hsa01230:Biosynthesis of amino acids,	GO:0000050~urea cycle,GO:0005980~glycogen catabolic process,GO:0006207~'de novo' pyrimidine nucleobase biosynthetic process,GO:0006508~proteolysis,GO:0006526~arginine biosynthetic process,GO:0006541~glutamine metabolic process,GO:0006807~nitrogen compound metabolic process,GO:0007494~midgut development,GO:0009636~response to toxic substance,GO:0010043~response to zinc ion,GO:0014075~response to a…	Y	rs4672587	0.004282	rs4672587	-2.8462	A	G	GWAS catalog	HDL cholesterol (Willer CJ. Nat Genet)	www.ncbi.nlm.nih.gov/pubmed/24097068
	hdl	eMERGE	6645	syntrophin beta 2(SNTB2)	-	-	-	-	rs8057271	0.00434376	rs8057271	2.81108	A	G	PubMed	Stabilize ABCA1 (HDL-C) [ "The syntrophins alpha (SNTA) and beta 2 (SNTB2) are molecular adaptor proteins shown to stabilize ABCA1, an essential regulator of HDL cholesterol. Furthermore, SNTB2 is involved in glucose stimulated insulin release. Liver cholesterol is reduced, and expression of SREBP2 and HMG-CoA-R is increased in the knockout mice. " ]"	https://www.sciencedirect.com/science/article/pii/S1388198115000244
	hdl	eMERGE	1600	DAB1, reelin adaptor protein(DAB1)	-	-	GO:0007162~negative regulation of cell adhesion,GO:0007264~small GTPase mediated signal transduction,GO:0007494~midgut development,GO:0007628~adult walking behavior,GO:0016358~dendrite development,GO:0021517~ventral spinal cord development,GO:0021589~cerebellum structural organization,GO:0021813~cell-cell adhesion involved in neuronal-glial interactions involved in cerebral cortex radial glia gui…	-	rs1213650	0.00460186	rs1213650	-2.82184	G	A	PubMed	Interaction with APOE/LDLR [ "Dab1 phosphotyrosine binding domain can interact simultaneously with membrane lipids and with the intracellular domains of apolipoprotein E receptor 2 and very low density lipoprotein receptor" ]"	https://www.ncbi.nlm.nih.gov/m/pubmed/12882964/
	hdl	eMERGE	105375746	-	-	-	-	Y	rs10808546	0.00471271	rs10808546	-2.80582	C	T	GWAS catalog	Triglycerides (Kim YJ. Nat Genet) | HDL cholesterol (Teslovich TM. Nature) | LDL cholesterol (Teslovich TM. Nature) | Cholesterol, total (Teslovich TM. Nature) | HDL Cholesterol - Triglycerides (HDLC-TG) (Kraja AT. Diabetes) | Lipid metabolism phenotypes (Chasman DI. PLoS Genet) | Lipid traits (Zhou L. PLoS One) | Hypertriglyceridemia (Ram R. Clin Genet) | Metabolite levels (lipoprotein measures)…	www.ncbi.nlm.nih.gov/pubmed/21909109 | www.ncbi.nlm.nih.gov/pubmed/20686565 | www.ncbi.nlm.nih.gov/pubmed/20686565 | www.ncbi.nlm.nih.gov/pubmed/20686565 | www.ncbi.nlm.nih.gov/pubmed/21386085 | www.ncbi.nlm.nih.gov/pubmed/19936222 | www.ncbi.nlm.nih.gov/pubmed/24386095 | www.ncbi.nlm.nih.gov/pubmed/27599772 | www.ncbi.nlm.nih.gov/pubmed/27005778 | www.ncbi.nlm.nih.gov/pubmed/27286809 | www.ncbi.…
	hdl	eMERGE	255488	ring finger protein 144B(RNF144B)	-	-	GO:0000209~protein polyubiquitination,GO:0006915~apoptotic process,GO:0032436~positive regulation of proteasomal ubiquitin-dependent protein catabolic process,GO:0042787~protein ubiquitination involved in ubiquitin-dependent protein catabolic process,	-	rs7752879	0.00471271	rs7752879	-2.81057	C	A	-	-	-
	hdl	eMERGE	745	myelin regulatory factor(MYRF)	-	-	GO:0006351~transcription, DNA-templated,GO:0006508~proteolysis,GO:0014003~oligodendrocyte development,GO:0022010~central nervous system myelination,GO:0031643~positive regulation of myelination,GO:0032286~central nervous system myelin maintenance,GO:0045893~positive regulation of transcription, DNA-templated,GO:0048709~oligodendrocyte differentiation,	Y	rs174534	0.00471271	rs174534	-2.81234	G	A	GWAS catalog	HDL cholesterol (Surakka I. Nat Genet) | Triglycerides (Surakka I. Nat Genet) | LDL cholesterol levels (Spracklen CN. Hum Mol Genet) | Total cholesterol levels (Spracklen CN. Hum Mol Genet)	www.ncbi.nlm.nih.gov/pubmed/25961943 | www.ncbi.nlm.nih.gov/pubmed/25961943 | www.ncbi.nlm.nih.gov/pubmed/28334899 | www.ncbi.nlm.nih.gov/pubmed/28334899
	hdl	eMERGE	3064	huntingtin(HTT)	143100~Huntington disease,	hsa05016:Huntington's disease,	GO:0000132~establishment of mitotic spindle orientation,GO:0006890~retrograde vesicle-mediated transport, Golgi to ER,GO:0006915~apoptotic process,GO:0007030~Golgi organization,GO:0031587~positive regulation of inositol 1,4,5-trisphosphate-sensitive calcium-release channel activity,GO:0034047~regulation of protein phosphatase type 2A activity,GO:0042297~vocal learning,GO:0045724~positive regulati…	-	rs363102	0.00482595	rs363102	-2.80365	A	G	GO	Biological Process: go:1904504~positive regulation of lipophagy,	http://geneontology.org
	hdl	eMERGE	2099	estrogen receptor 1(ESR1)	114480~Breast cancer,157300~Migraine, susceptibility to,608446~Myocardial infarction, susceptibility to,615363~Estrogen resistance,Atherosclerosis, susceptibility to~Atherosclerosis, susceptibility to,HDL response to hormone replacement, augmented~HDL response to hormone replacement, augmented,	hsa04915:Estrogen signaling pathway,hsa04917:Prolactin signaling pathway,hsa04919:Thyroid hormone signaling pathway,hsa04961:Endocrine and other factor-regulated calcium reabsorption,hsa05205:Proteoglycans in cancer,	GO:0000122~negative regulation of transcription from RNA polymerase II promoter,GO:0001547~antral ovarian follicle growth,GO:0002064~epithelial cell development,GO:0006338~chromatin remodeling,GO:0006351~transcription, DNA-templated,GO:0006355~regulation of transcription, DNA-templated,GO:0006366~transcription from RNA polymerase II promoter,GO:0006367~transcription initiation from RNA polymerase…	-	rs4870053	0.00488402	rs4870053	2.76069	A	G	GO	Biological Process: go:0007200~phospholipase c-activating g-protein coupled receptor signaling pathway, | Biological Process: go:0010863~positive regulation of phospholipase c activity,	http://geneontology.org
	tg	eMERGE	4298	MLLT1, super elongation complex subunit(MLLT1)	-	hsa05202:Transcriptional misregulation in cancer,	GO:0006355~regulation of transcription, DNA-templated,GO:0006366~transcription from RNA polymerase II promoter,GO:0006469~negative regulation of protein kinase activity,	-	rs8099971, rs1560694	0.000137875	rs8099971	4.03829	T	C	-	-	-
	tg	eMERGE	2646	glucokinase regulator(GCKR)	613463~Fasting plasma glucose level QTL 5,	-	GO:0000060~protein import into nucleus, translocation,GO:0001678~cellular glucose homeostasis,GO:0005975~carbohydrate metabolic process,GO:0009750~response to fructose,GO:0010827~regulation of glucose transport,GO:0033132~negative regulation of glucokinase activity,GO:0033133~positive regulation of glucokinase activity,GO:0046415~urate metabolic process,GO:0070328~triglyceride homeostasis,	Y	rs1260326, rs1260333, rs780094	0.000411316	rs780094	3.6641	T	C	GWAS catalog	Triglycerides (Kim YJ. Nat Genet) | Cholesterol, total (Teslovich TM. Nature) | Hypertriglyceridemia (Johansen CT. Nat Genet) | LDL cholesterol (Wallace C. Am J Hum Genet) | Phospholipid levels (plasma) (Demirkan A. PLoS Genet) | Lipid metabolism phenotypes (Chasman DI. PLoS Genet) | Lipid traits (Zhou L. PLoS One) | Lipoprotein-associated phospholipase A2 activity and mass (Chu AY. Circ Cardiova…	www.ncbi.nlm.nih.gov/pubmed/21909109 | www.ncbi.nlm.nih.gov/pubmed/20686565 | www.ncbi.nlm.nih.gov/pubmed/20657596 | www.ncbi.nlm.nih.gov/pubmed/18179892 | www.ncbi.nlm.nih.gov/pubmed/22359512 | www.ncbi.nlm.nih.gov/pubmed/19936222 | www.ncbi.nlm.nih.gov/pubmed/24386095 | www.ncbi.nlm.nih.gov/pubmed/23118302 | www.ncbi.nlm.nih.gov/pubmed/27286809 | www.ncbi.nlm.nih.gov/pubmed/27286809 | www.ncbi.…
	tg	eMERGE	2	alpha-2-macroglobulin(A2M)	104300~Alzheimer disease, susceptibility to,614036~Alpha-2-macroglobulin deficiency,	hsa04610:Complement and coagulation cascades,	GO:0001869~negative regulation of complement activation, lectin pathway,GO:0002576~platelet degranulation,GO:0007597~blood coagulation, intrinsic pathway,GO:0010951~negative regulation of endopeptidase activity,GO:0022617~extracellular matrix disassembly,GO:0043547~positive regulation of GTPase activity,GO:0048863~stem cell differentiation,GO:0051056~regulation of small GTPase mediated signal tra…	-	rs1805664, rs1805662, rs11048789, rs1805654, rs669, rs226384	0.000533718	rs1805662	3.56505	T	C	GWAS catalog	Total cholesterol levels (Spracklen CN. Hum Mol Genet) | Lipid metabolism phenotypes (Kettunen J. Nat Genet) | Phospholipid levels (plasma) (Demirkan A. PLoS Genet) | Lipoprotein (a) - cholesterol levels (Lu W. Hum Mol Genet) | LDL cholesterol levels (Spracklen CN. Hum Mol Genet) | LDL cholesterol (Lettre G. PLoS Genet) | Metabolite levels (lipid measures) (Kettunen J. Nat Commun) | HDL cholester…	www.ncbi.nlm.nih.gov/pubmed/28334899 | www.ncbi.nlm.nih.gov/pubmed/22286219 | www.ncbi.nlm.nih.gov/pubmed/22359512 | www.ncbi.nlm.nih.gov/pubmed/25575512 | www.ncbi.nlm.nih.gov/pubmed/28334899 | www.ncbi.nlm.nih.gov/pubmed/21347282 | www.ncbi.nlm.nih.gov/pubmed/27005778 | www.ncbi.nlm.nih.gov/pubmed/28270201
	tg	eMERGE	23387	SIK family kinase 3(SIK3)	-	-	GO:0006468~protein phosphorylation,GO:0010906~regulation of glucose metabolic process,	Y	rs533556, rs482371, rs4938316, rs518181, rs10892052, rs10892063, rs11216267	0.000725635	rs482371	3.4586	T	C	GWAS catalog	Triglycerides (Ko A. Nat Commun) | HDL cholesterol (Ko A. Nat Commun) | Triglyceride levels (Kulminski AM. Aging (Albany NY))	www.ncbi.nlm.nih.gov/pubmed/24886709 | www.ncbi.nlm.nih.gov/pubmed/24886709 | www.ncbi.nlm.nih.gov/pubmed/29615537
	tg	eMERGE	100420668	-	-	-	-	Y	rs1260333	0.000835104	rs1260333	3.4146	A	G	GWAS catalog	Triglycerides (Waterworth DM. Arterioscler Thromb Vasc Biol) | Cholesterol, total (Lu X. Circ Cardiovasc Genet)	www.ncbi.nlm.nih.gov/pubmed/20864672 | www.ncbi.nlm.nih.gov/pubmed/26582766
	tg	eMERGE	5295	phosphoinositide-3-kinase regulatory subunit 1(PIK3R1)	269880~SHORT syndrome,615214~Agammaglobulinemia 7, autosomal recessive,616005~Immunodeficiency 36,	hsa04012:ErbB signaling pathway,hsa04014:Ras signaling pathway,hsa04015:Rap1 signaling pathway,hsa04022:cGMP-PKG signaling pathway,hsa04024:cAMP signaling pathway,hsa04062:Chemokine signaling pathway,hsa04066:HIF-1 signaling pathway,hsa04068:FoxO signaling pathway,hsa04070:Phosphatidylinositol signaling system,hsa04071:Sphingolipid signaling pathway,hsa04150:mTOR signaling pathway,hsa04151:PI3K-A…	GO:0001678~cellular glucose homeostasis,GO:0001953~negative regulation of cell-matrix adhesion,GO:0006468~protein phosphorylation,GO:0006661~phosphatidylinositol biosynthetic process,GO:0007165~signal transduction,GO:0007173~epidermal growth factor receptor signaling pathway,GO:0008286~insulin receptor signaling pathway,GO:0008625~extrinsic apoptotic signaling pathway via death domain receptors,G…	-	rs863818, rs34309	0.000860046	rs34309	3.39933	G	A	KEGG/REACTOME	Lipid metabolism: hsa:04071:sphingolipid signaling pathway, | Lipid metabolism: hsa:04932:non-alcoholic fatty liver disease (nafld), | Lipid metabolism: hsa:04923:regulation of lipolysis in adipocytes,	https://www.genome.jp/kegg/pathway.html#lipid
	tg	eMERGE	7804	LDL receptor related protein 8(LRP8)	608446~Myocardial infarction, susceptibility to,	-	GO:0000122~negative regulation of transcription from RNA polymerase II promoter,GO:0001523~retinoid metabolic process,GO:0006508~proteolysis,GO:0006629~lipid metabolic process,GO:0006897~endocytosis,GO:0006898~receptor-mediated endocytosis,GO:0007165~signal transduction,GO:0019221~cytokine-mediated signaling pathway,GO:0021541~ammon gyrus development,GO:0021987~cerebral cortex development,GO:0032…	-	rs1288516, rs12035926	0.00100716	rs12035926	3.3409	G	A	GO	Biological Process: go:0006629~lipid metabolic process, | Biological Process: go:0071397~cellular response to cholesterol,	http://geneontology.org
	tg	eMERGE	101928635	-	-	-	-	Y	rs3858890	0.00103603	rs3858890	3.32767	A	G	GWAS catalog	HDL cholesterol (Nagy R. Genome Med) | Triglycerides (Teslovich TM. Nature) | Cholesterol, total (Teslovich TM. Nature) | Lipid metabolism phenotypes (Kettunen J. Nat Genet) | Phospholipid levels (plasma) (Demirkan A. PLoS Genet) | Lipid traits (Zhou L. PLoS One) | HDL cholesterol levels (Spracklen CN. Hum Mol Genet) | Metabolite levels (lipoprotein measures) (Kettunen J. Nat Commun) | Triglyceri…	www.ncbi.nlm.nih.gov/pubmed/28270201 | www.ncbi.nlm.nih.gov/pubmed/20686565 | www.ncbi.nlm.nih.gov/pubmed/20686565 | www.ncbi.nlm.nih.gov/pubmed/22286219 | www.ncbi.nlm.nih.gov/pubmed/22359512 | www.ncbi.nlm.nih.gov/pubmed/24386095 | www.ncbi.nlm.nih.gov/pubmed/28334899 | www.ncbi.nlm.nih.gov/pubmed/27005778 | www.ncbi.nlm.nih.gov/pubmed/28334899 | www.ncbi.nlm.nih.gov/pubmed/27286809 | www.ncbi.…
	tg	eMERGE	7013	telomeric repeat binding factor 1(TERF1)	-	-	GO:0000086~G2/M transition of mitotic cell cycle,GO:0000723~telomere maintenance,GO:0007004~telomere maintenance via telomerase,GO:0007067~mitotic nuclear division,GO:0007094~mitotic spindle assembly checkpoint,GO:0008156~negative regulation of DNA replication,GO:0016233~telomere capping,GO:0031116~positive regulation of microtubule polymerization,GO:0031627~telomeric loop formation,GO:0032211~ne…	-	rs2975842, rs2929580	0.00106374	rs2975842	3.3246	T	C	PubMed	Interaction with PINX1 (blood lipid levels) [ Probable interaction of the PINX1 and NAT2 SNPs on blood lipid levels. PINX1 is the PIN2/TERF1-interacting telomerase inhibitor. ]	https://www.ncbi.nlm.nih.gov/pmc/articles/PMC5768388/
	tg	eMERGE	1488	C-terminal binding protein 2(CTBP2)	-	hsa04310:Wnt signaling pathway,hsa04330:Notch signaling pathway,hsa05200:Pathways in cancer,hsa05220:Chronic myeloid leukemia,	GO:0000122~negative regulation of transcription from RNA polymerase II promoter,GO:0006351~transcription, DNA-templated,GO:0008285~negative regulation of cell proliferation,GO:0019079~viral genome replication,GO:0035563~positive regulation of chromatin binding,GO:0045892~negative regulation of transcription, DNA-templated,GO:0045944~positive regulation of transcription from RNA polymerase II prom…	-	rs1561589, rs7086797, rs893857, rs3012064	0.00139977	rs7086797	3.21894	C	T	GO	Biological Process: go:0050872~white fat cell differentiation,	http://geneontology.org
	tg	eMERGE	3708	inositol 1,4,5-trisphosphate receptor type 1(ITPR1)	117360~Spinocerebellar ataxia 29, congenital nonprogressive,606658~Spinocerebellar ataxia 15,	hsa04020:Calcium signaling pathway,hsa04022:cGMP-PKG signaling pathway,hsa04070:Phosphatidylinositol signaling system,hsa04114:Oocyte meiosis,hsa04270:Vascular smooth muscle contraction,hsa04540:Gap junction,hsa04611:Platelet activation,hsa04713:Circadian entrainment,hsa04720:Long-term potentiation,hsa04723:Retrograde endocannabinoid signaling,hsa04724:Glutamatergic synapse,hsa04725:Cholinergic s…	GO:0001666~response to hypoxia,GO:0006816~calcium ion transport,GO:0007165~signal transduction,GO:0009791~post-embryonic development,GO:0010506~regulation of autophagy,GO:0030168~platelet activation,GO:0032469~endoplasmic reticulum calcium ion homeostasis,GO:0042045~epithelial fluid transport,GO:0048016~inositol phosphate-mediated signaling,GO:0050796~regulation of insulin secretion,GO:0050849~ne…	-	rs13092274	0.00149446	rs13092274	-3.42054	T	C	-	-	-
	tg	eMERGE	23705	cell adhesion molecule 1(CADM1)	-	hsa04514:Cell adhesion molecules (CAMs),	GO:0001889~liver development,GO:0001913~T cell mediated cytotoxicity,GO:0002376~immune system process,GO:0006915~apoptotic process,GO:0007156~homophilic cell adhesion via plasma membrane adhesion molecules,GO:0007157~heterophilic cell-cell adhesion via plasma membrane cell adhesion molecules,GO:0007283~spermatogenesis,GO:0007420~brain development,GO:0008037~cell recognition,GO:0030154~cell differ…	-	rs7949084, rs183395, rs220847, rs7122693	0.00154988	rs7949084	3.17984	C	A	-	-	-
	tg	eMERGE	5496	protein phosphatase, Mg2+/Mn2+ dependent 1G(PPM1G)	-	-	GO:0006470~protein dephosphorylation,GO:0007050~cell cycle arrest,GO:0035970~peptidyl-threonine dephosphorylation,	Y	rs1260326	0.0015843	rs1260326	3.17154	T	C	GWAS catalog	Hypertriglyceridemia (Weissglas-Volkov D. J Med Genet)	www.ncbi.nlm.nih.gov/pubmed/23505323
	tg	eMERGE	29959	nuclear receptor binding protein 1(NRBP1)	-	-	GO:0006367~transcription initiation from RNA polymerase II promoter,GO:0006468~protein phosphorylation,GO:0006888~ER to Golgi vesicle-mediated transport,GO:0035556~intracellular signal transduction,	Y	rs1260326	0.0015843	rs1260326	3.17154	T	C	GWAS catalog	Hypertriglyceridemia (Weissglas-Volkov D. J Med Genet)	www.ncbi.nlm.nih.gov/pubmed/23505323
	tg	eMERGE	200634	keratinocyte associated protein 3(KRTCAP3)	-	-	-	Y	rs1260326	0.0015843	rs1260326	3.17154	T	C	GWAS catalog	Hypertriglyceridemia (Weissglas-Volkov D. J Med Genet)	www.ncbi.nlm.nih.gov/pubmed/23505323
	tg	eMERGE	26160	intraflagellar transport 172(IFT172)	615630~Short-rib thoracic dysplasia 10 with or without polydactyly,616394~Retinitis pigmentosa 71,	-	GO:0001843~neural tube closure,GO:0001947~heart looping,GO:0007219~Notch signaling pathway,GO:0007224~smoothened signaling pathway,GO:0007420~brain development,GO:0008544~epidermis development,GO:0009953~dorsal/ventral pattern formation,GO:0016485~protein processing,GO:0021522~spinal cord motor neuron differentiation,GO:0031122~cytoplasmic microtubule organization,GO:0042384~cilium assembly,GO:00…	Y	rs1260326, rs780106, rs1647276, rs1647266	0.0015843	rs1260326	3.17154	T	C	GWAS catalog	Hypertriglyceridemia (Weissglas-Volkov D. J Med Genet)	www.ncbi.nlm.nih.gov/pubmed/23505323
	tg	eMERGE	64838	fibronectin type III domain containing 4(FNDC4)	-	-	-	Y	rs1260326	0.0015843	rs1260326	3.17154	T	C	GWAS catalog	Hypertriglyceridemia (Weissglas-Volkov D. J Med Genet)	www.ncbi.nlm.nih.gov/pubmed/23505323
	tg	eMERGE	84226	chromosome 2 open reading frame 16(C2orf16)	-	-	-	Y	rs1260326	0.0015843	rs1260326	3.17154	T	C	GWAS catalog	Hypertriglyceridemia (Weissglas-Volkov D. J Med Genet)	www.ncbi.nlm.nih.gov/pubmed/23505323
	tg	eMERGE	84450	zinc finger protein 512(ZNF512)	-	-	GO:0006351~transcription, DNA-templated,GO:0006355~regulation of transcription, DNA-templated,	Y	rs1260326	0.0015843	rs1260326	3.17154	T	C	GWAS catalog	Hypertriglyceridemia (Weissglas-Volkov D. J Med Genet) | Phospholipid levels (plasma) (Demirkan A. PLoS Genet)	www.ncbi.nlm.nih.gov/pubmed/23505323 | www.ncbi.nlm.nih.gov/pubmed/22359512
	tg	eMERGE	6256	retinoid X receptor alpha(RXRA)	-	hsa03320:PPAR signaling pathway,hsa04151:PI3K-Akt signaling pathway,hsa04919:Thyroid hormone signaling pathway,hsa04920:Adipocytokine signaling pathway,hsa04932:Non-alcoholic fatty liver disease (NAFLD),hsa04976:Bile secretion,hsa05160:Hepatitis C,hsa05200:Pathways in cancer,hsa05202:Transcriptional misregulation in cancer,hsa05216:Thyroid cancer,hsa05222:Small cell lung cancer,hsa05223:Non-small…	GO:0000122~negative regulation of transcription from RNA polymerase II promoter,GO:0001701~in utero embryonic development,GO:0001893~maternal placenta development,GO:0006351~transcription, DNA-templated,GO:0006367~transcription initiation from RNA polymerase II promoter,GO:0006766~vitamin metabolic process,GO:0007566~embryo implantation,GO:0008203~cholesterol metabolic process,GO:0015721~bile aci…	-	rs1805352, rs4240705, rs3118571, rs877954, rs1805343	0.00163695	rs877954	-3.38404	A	G	KEGG/REACTOME	Lipid metabolism: hsa:04932:non-alcoholic fatty liver disease (nafld), | Lipid metabolism: hsa:04976:bile secretion,	https://www.genome.jp/kegg/pathway.html#lipid
	tg	eMERGE	775	calcium voltage-gated channel subunit alpha1 C(CACNA1C)	601005~Timothy syndrome,611875~Brugada syndrome 3,	hsa04010:MAPK signaling pathway,hsa04020:Calcium signaling pathway,hsa04022:cGMP-PKG signaling pathway,hsa04024:cAMP signaling pathway,hsa04260:Cardiac muscle contraction,hsa04261:Adrenergic signaling in cardiomyocytes,hsa04270:Vascular smooth muscle contraction,hsa04713:Circadian entrainment,hsa04720:Long-term potentiation,hsa04723:Retrograde endocannabinoid signaling,hsa04724:Glutamatergic syna…	GO:0002520~immune system development,GO:0007204~positive regulation of cytosolic calcium ion concentration,GO:0007507~heart development,GO:0010881~regulation of cardiac muscle contraction by regulation of the release of sequestered calcium ion,GO:0035115~embryonic forelimb morphogenesis,GO:0035585~calcium-mediated signaling using extracellular calcium source,GO:0043010~camera-type eye development…	-	rs17801265	0.00179746	rs17801265	3.12121	A	G	KEGG/REACTOME	Lipid metabolic pathway.	https://reactome.org
	tg	eMERGE	29993	protein kinase C and casein kinase substrate in neurons 1(PACSIN1)	-	-	GO:0007015~actin filament organization,GO:0030100~regulation of endocytosis,GO:0045806~negative regulation of endocytosis,GO:0048488~synaptic vesicle endocytosis,GO:0048666~neuron development,GO:0048812~neuron projection morphogenesis,GO:0072657~protein localization to membrane,GO:0090002~establishment of protein localization to plasma membrane,GO:0097320~membrane tubulation,GO:1900006~positive r…	-	rs11759825	0.00185012	rs11759825	3.1069	A	G	GO	Molecular Function: GO:0005543~phospholipid binding,	http://geneontology.org
	tg	eMERGE	7184	heat shock protein 90 beta family member 1(HSP90B1)	-	hsa04141:Protein processing in endoplasmic reticulum,hsa04151:PI3K-Akt signaling pathway,hsa04621:NOD-like receptor signaling pathway,hsa04915:Estrogen signaling pathway,hsa04918:Thyroid hormone synthesis,hsa05200:Pathways in cancer,hsa05215:Prostate cancer,	GO:0001666~response to hypoxia,GO:0002224~toll-like receptor signaling pathway,GO:0006457~protein folding,GO:0006898~receptor-mediated endocytosis,GO:0006950~response to stress,GO:0015031~protein transport,GO:0030433~ER-associated ubiquitin-dependent protein catabolic process,GO:0030970~retrograde protein transport, ER to cytosol,GO:0031247~actin rod assembly,GO:0034975~protein folding in endopla…	-	rs10861147, rs1165687	0.00195774	rs1165687	3.09152	A	C	GO	Molecular Function: GO:0050750~low-density lipoprotein particle receptor binding,	http://geneontology.org
	tg	eMERGE	55016	membrane associated ring-CH-type finger 1(MARCH1)	-	-	GO:0000209~protein polyubiquitination,GO:0002495~antigen processing and presentation of peptide antigen via MHC class II,GO:0006955~immune response,	-	rs10857362	0.00207621	rs10857362	-3.2819	T	C	PubMed	Regulates glucose-tolerance and lipid storage. (BMI, diabetes) [ "MARCH1-deficient (knockout; KO) female mice exhibit excessive weight gain and excessive visceral adiposity" ]"	https://www.ncbi.nlm.nih.gov/pmc/articles/PMC6200199/
	tg	eMERGE	286046	XK related 6(XKR6)	-	-	-	Y	rs7821914, rs3885690, rs6601541, rs10110123, rs9329238, rs2409722	0.00222032	rs9329238	-3.24626	A	G	GWAS catalog	Triglycerides (Teslovich TM. Nature)	www.ncbi.nlm.nih.gov/pubmed/20686565
	tg	eMERGE	5167	ectonucleotide pyrophosphatase/phosphodiesterase 1(ENPP1)	125853~Diabetes mellitus, non-insulin-dependent, susceptibility to,208000~Arterial calcification, generalized, of infancy, 1,601665~Obesity, susceptibility to,613312~Hypophosphatemic rickets, autosomal recessive, 2,615522~Cole disease,	hsa00230:Purine metabolism,hsa00500:Starch and sucrose metabolism,hsa00760:Nicotinate and nicotinamide metabolism,hsa00770:Pantothenate and CoA biosynthesis,hsa01100:Metabolic pathways,	GO:0006091~generation of precursor metabolites and energy,GO:0006771~riboflavin metabolic process,GO:0006796~phosphate-containing compound metabolic process,GO:0006898~receptor-mediated endocytosis,GO:0006955~immune response,GO:0009143~nucleoside triphosphate catabolic process,GO:0030308~negative regulation of cell growth,GO:0030500~regulation of bone mineralization,GO:0030505~inorganic diphospha…	-	rs6939185, rs7756163	0.00236374	rs6939185	3.01555	A	G	GO	Biological Process: go:0045599~negative regulation of fat cell differentiation, | Biological Process: go:0030730~sequestering of triglyceride,	http://geneontology.org
	tg	eMERGE	571	BTB domain and CNC homolog 1(BACH1)	-	-	GO:0000083~regulation of transcription involved in G1/S transition of mitotic cell cycle,GO:0000117~regulation of transcription involved in G2/M transition of mitotic cell cycle,GO:0000122~negative regulation of transcription from RNA polymerase II promoter,GO:0006281~DNA repair,GO:0006302~double-strand break repair,GO:0006310~DNA recombination,GO:0006355~regulation of transcription, DNA-template…	-	rs425989, rs2248989	0.00248776	rs2248989	-3.20151	A	G	KEGG/REACTOME	Lipid metabolic pathway.	https://reactome.org
	tg	eMERGE	57453	DS cell adhesion molecule like 1(DSCAML1)	-	-	GO:0001709~cell fate determination,GO:0007155~cell adhesion,GO:0007156~homophilic cell adhesion via plasma membrane adhesion molecules,GO:0007409~axonogenesis,GO:0007417~central nervous system development,GO:0007420~brain development,GO:0009953~dorsal/ventral pattern formation,GO:0048704~embryonic skeletal system morphogenesis,	Y	rs10892169	0.00248776	rs10892169	-3.20138	A	G	GWAS catalog	Very low density lipoprotein cholesterol levels (Southam L. Nat Commun) | Triglyceride levels (Southam L. Nat Commun) | Lipoprotein (a) - cholesterol levels (Lu W. Hum Mol Genet) | Triglycerides (Pollin TI. Science)	www.ncbi.nlm.nih.gov/pubmed/28548082 | www.ncbi.nlm.nih.gov/pubmed/28548082 | www.ncbi.nlm.nih.gov/pubmed/25575512 | www.ncbi.nlm.nih.gov/pubmed/19074352
	tg	eMERGE	23362	pleckstrin and Sec7 domain containing 3(PSD3)	-	hsa04144:Endocytosis,	GO:0032012~regulation of ARF protein signal transduction,GO:0043547~positive regulation of GTPase activity,	Y	rs901933	0.00266674	rs901933	-3.17299	T	G	GWAS catalog	Triglycerides (Teslovich TM. Nature) | Cholesterol, total (Teslovich TM. Nature) | Triglyceride levels (Spracklen CN. Hum Mol Genet)	www.ncbi.nlm.nih.gov/pubmed/20686565 | www.ncbi.nlm.nih.gov/pubmed/20686565 | www.ncbi.nlm.nih.gov/pubmed/28334899
	tg	eMERGE	165918	ring finger protein 168(RNF168)	611943~RIDDLE syndrome,	-	GO:0006302~double-strand break repair,GO:0006303~double-strand break repair via nonhomologous end joining,GO:0006511~ubiquitin-dependent protein catabolic process,GO:0006974~cellular response to DNA damage stimulus,GO:0010212~response to ionizing radiation,GO:0016567~protein ubiquitination,GO:0016925~protein sumoylation,GO:0034244~negative regulation of transcription elongation from RNA polymeras…	-	rs9869437	0.00275843	rs9869437	2.96088	A	C	-	-	-
	tg	eMERGE	5329	plasminogen activator, urokinase receptor(PLAUR)	-	hsa04610:Complement and coagulation cascades,hsa05205:Proteoglycans in cancer,	GO:0001934~positive regulation of protein phosphorylation,GO:0006928~movement of cell or subcellular component,GO:0006935~chemotaxis,GO:0007165~signal transduction,GO:0007596~blood coagulation,GO:0016255~attachment of GPI anchor to protein,GO:0030162~regulation of proteolysis,GO:0038195~urokinase plasminogen activator signaling pathway,GO:0042730~fibrinolysis,GO:0043066~negative regulation of apo…	-	rs2239374	0.00298476	rs2239374	-3.12279	C	T	PubMed	Reduces aortic atherosclerotic lesions in mice. [ Genetic deficiency for PLAUR prevents monocyte recruitment and reduces development of atherosclerotic lesions. ]	https://www.ncbi.nlm.nih.gov/pmc/articles/PMC4551736/
	tg	eMERGE	55022	phosphotyrosine interaction domain containing 1(PID1)	-	-	GO:0001933~negative regulation of protein phosphorylation,GO:0006112~energy reserve metabolic process,GO:0010628~positive regulation of gene expression,GO:0010635~regulation of mitochondrial fusion,GO:0044320~cellular response to leptin stimulus,GO:0045444~fat cell differentiation,GO:0045944~positive regulation of transcription from RNA polymerase II promoter,GO:0046627~negative regulation of ins…	-	rs13010266, rs6747101	0.0030515	rs6747101	2.91859	C	T	GO	Biological Process: go:0045444~fat cell differentiation, | Biological Process: go:0070346~positive regulation of fat cell proliferation, | Biological Process: go:0071398~cellular response to fatty acid,	http://geneontology.org
	tg	eMERGE	1600	DAB1, reelin adaptor protein(DAB1)	-	-	GO:0007162~negative regulation of cell adhesion,GO:0007264~small GTPase mediated signal transduction,GO:0007494~midgut development,GO:0007628~adult walking behavior,GO:0016358~dendrite development,GO:0021517~ventral spinal cord development,GO:0021589~cerebellum structural organization,GO:0021813~cell-cell adhesion involved in neuronal-glial interactions involved in cerebral cortex radial glia gui…	-	rs849481	0.00312679	rs849481	-3.10094	A	G	PubMed	Interaction with APOE/LDLR [ "Dab1 phosphotyrosine binding domain can interact simultaneously with membrane lipids and with the intracellular domains of apolipoprotein E receptor 2 and very low density lipoprotein receptor" ]"	https://www.ncbi.nlm.nih.gov/m/pubmed/12882964/
	tg	eMERGE	2078	ERG, ETS transcription factor(ERG)	-	hsa05202:Transcriptional misregulation in cancer,	GO:0003197~endocardial cushion development,GO:0003199~endocardial cushion to mesenchymal transition involved in heart valve formation,GO:0006351~transcription, DNA-templated,GO:0006357~regulation of transcription from RNA polymerase II promoter,GO:0006468~protein phosphorylation,GO:0007165~signal transduction,GO:0007275~multicellular organism development,GO:0008283~cell proliferation,GO:0016477~c…	-	rs2836364	0.00338268	rs2836364	2.88314	T	C	-	-	-
	tg	eMERGE	60468	BTB domain and CNC homolog 2(BACH2)	-	-	GO:0000122~negative regulation of transcription from RNA polymerase II promoter,GO:0006366~transcription from RNA polymerase II promoter,GO:0016567~protein ubiquitination,GO:1902593~single-organism nuclear import,	-	rs206916	0.00411178	rs206916	2.79961	A	G	PubMed	Fatty acide profile in bovine and mice. Bach2 KO mice have a defect in the handling of lipids by alveolar macrophages. [ Regulator of the bovine milk fatty acid profile. ]	https://www.ncbi.nlm.nih.gov/pubmed/29230020 ; https://www.ncbi.nlm.nih.gov/pubmed/27387751
	tg	eMERGE	51726	DnaJ heat shock protein family (Hsp40) member B11(DNAJB11)	-	hsa04141:Protein processing in endoplasmic reticulum,	GO:0006457~protein folding,GO:0016556~mRNA modification,GO:0032781~positive regulation of ATPase activity,GO:0036498~IRE1-mediated unfolded protein response,	-	rs6763361	0.00414157	rs6763361	-2.96903	A	G	-	-	-
	tg	eMERGE	3075	complement factor H(CFH)	126700~Basal laminar drusen,235400~Hemolytic uremic syndrome, atypical, susceptibility to, 1,609814~Complement factor H deficiency,610698~Macular degeneration, age-related, 4,	hsa04610:Complement and coagulation cascades,hsa05150:Staphylococcus aureus infection,	GO:0006956~complement activation,GO:0006957~complement activation, alternative pathway,GO:0030449~regulation of complement activation,	-	rs6677604	0.00452194	rs6677604	-2.93366	G	A	-	-	-
	tg	eMERGE	2104	estrogen related receptor gamma(ESRRG)	-	-	GO:0006351~transcription, DNA-templated,GO:0006355~regulation of transcription, DNA-templated,GO:0006367~transcription initiation from RNA polymerase II promoter,GO:0043401~steroid hormone mediated signaling pathway,GO:0045893~positive regulation of transcription, DNA-templated,GO:0045944~positive regulation of transcription from RNA polymerase II promoter,GO:0048384~retinoic acid receptor signal…	-	rs6693633	0.0045254	rs6693633	2.76425	A	C	PubMed	Regulates the ESRRG gene (lipid metabolism) [ "The estrogen receptor-related gamma gene was upregulated 2.36-fold and had a significant positive correlation with genes of lipid and lipoprotein metabolism and mitochondrial functions." ]"	https://www.ncbi.nlm.nih.gov/m/pubmed/19949424/
	tg	eMERGE	2099	estrogen receptor 1(ESR1)	114480~Breast cancer,157300~Migraine, susceptibility to,608446~Myocardial infarction, susceptibility to,615363~Estrogen resistance,Atherosclerosis, susceptibility to~Atherosclerosis, susceptibility to,HDL response to hormone replacement, augmented~HDL response to hormone replacement, augmented,	hsa04915:Estrogen signaling pathway,hsa04917:Prolactin signaling pathway,hsa04919:Thyroid hormone signaling pathway,hsa04961:Endocrine and other factor-regulated calcium reabsorption,hsa05205:Proteoglycans in cancer,	GO:0000122~negative regulation of transcription from RNA polymerase II promoter,GO:0001547~antral ovarian follicle growth,GO:0002064~epithelial cell development,GO:0006338~chromatin remodeling,GO:0006351~transcription, DNA-templated,GO:0006355~regulation of transcription, DNA-templated,GO:0006366~transcription from RNA polymerase II promoter,GO:0006367~transcription initiation from RNA polymerase…	-	rs6902771	0.00464319	rs6902771	2.74894	T	C	GO	Biological Process: go:0007200~phospholipase c-activating g-protein coupled receptor signaling pathway, | Biological Process: go:0010863~positive regulation of phospholipase c activity,	http://geneontology.org
	tg	eMERGE	799	calcitonin receptor(CALCR)	166710~Osteoporosis, postmenopausal, susceptibility,	hsa04080:Neuroactive ligand-receptor interaction,hsa04380:Osteoclast differentiation,	GO:0007166~cell surface receptor signaling pathway,GO:0007189~adenylate cyclase-activating G-protein coupled receptor signaling pathway,GO:0007190~activation of adenylate cyclase activity,GO:0007204~positive regulation of cytosolic calcium ion concentration,GO:0015031~protein transport,GO:0030279~negative regulation of ossification,GO:0030316~osteoclast differentiation,GO:0030819~positive regulat…	-	rs1548456	0.00476351	rs1548456	2.73762	T	C	PubMed	Induce dyslipidemia (HDL-C) [ CALCR-deficient mice are characterized by dyslipidemia and elevated HDL levels. ]	https://www.ncbi.nlm.nih.gov/pmc/articles/PMC5493411/
