# Supplementary material for: Identification of disease-associated loci using machine learning for genotype and network data integration
Source: Bioinformatics. 2019 May 9;35(24):5182–90. doi: 10.1093/bioinformatics/btz310 (PMC6954643; doi:10.1093/bioinformatics/btz310)
Supplement: btz310_Supplementary_Data [file btz310_supplementary_data.zip › btz310-Suppl_data/Supplementary_File_S4.xlsx]

## Sheet: genes.input
	Supplementary File S2. List of genes in the input
	This table shows the genes analysed in each trait. The genes in the input are those harbouring known SNV-trait associations (reported genes), plus their interacting partners in the first neighbourhood of the PPI network.
	entrezid	gene.symbol	gene.type	snvs.reported	consortium	trait
	3250	HPR	Reported gene (seed)	rs2000999, rs11648003	NFBC	ldl
	54957	TXNL4B	Reported gene (seed)	rs2000999	NFBC	ldl
	3240	HP	Reported gene (seed)	rs2000999, rs11648003	NFBC	ldl
	9785	DHX38	Reported gene (seed)	rs2000999, rs11648003	NFBC	ldl
	3992	FADS1	Reported gene (seed)	rs174546, rs174551, rs1535, rs174533	NFBC	ldl
	9415	FADS2	Reported gene (seed)	rs174546, rs174570, rs174551, rs1535, rs174533	NFBC	ldl
	100302263	MIR1908/FADS1	Reported gene (seed)	rs174546, rs174551, rs1535, rs174533	NFBC	ldl
	3995	FADS3	Reported gene (seed)	rs174546, rs174570, rs174551, rs1535, rs174533	NFBC	ldl
	6580	SLC22A1	Reported gene (seed)	rs1564348	NFBC	ldl
	4018	LPA	Reported gene (seed)	rs1564348, rs186696265	NFBC	ldl
	9709	HERPUD1	Reported gene (seed)	rs3764261, rs247617, rs247616	NFBC	ldl
	1071	CETP	Reported gene (seed)	rs3764261, rs247617, rs247616	NFBC	ldl
	644906	LOC644906	Reported gene (seed)	rs3757354, rs2294261	NFBC	ldl
	29116	MYLIP	Reported gene (seed)	rs3757354, rs2294261	NFBC	ldl
	57523	NYNRIN	Reported gene (seed)	rs8017377	NFBC	ldl
	643866	CBLN3	Reported gene (seed)	rs8017377	NFBC	ldl
	3077	HFE	Reported gene (seed)	rs1800562	NFBC	ldl
	554313	HIST2H4A/HIST2H4B/HIST1H4I/HIST1H4J/HIST1H4K/HIST1H4L/HIST1H4A/HIST1H4B/HIST1H4C/HIST1H4D/HIST1H4E/HIST1H4F/HIST1H4H/HIST4H4/	Reported gene (seed)	rs1800562	NFBC	ldl
	121504	HIST2H4A/HIST2H4B/HIST1H4I/HIST1H4J/HIST1H4K/HIST1H4L/HIST1H4A/HIST1H4B/HIST1H4C/HIST1H4D/HIST1H4E/HIST1H4F/HIST1H4H/HIST4H4/	Reported gene (seed)	rs1800562	NFBC	ldl
	8370	HIST2H4A/HIST2H4B/HIST1H4I/HIST1H4J/HIST1H4K/HIST1H4L/HIST1H4A/HIST1H4B/HIST1H4C/HIST1H4D/HIST1H4E/HIST1H4F/HIST1H4H/HIST4H4/	Reported gene (seed)	rs1800562	NFBC	ldl
	8368	HIST2H4A/HIST2H4B/HIST1H4I/HIST1H4J/HIST1H4K/HIST1H4L/HIST1H4A/HIST1H4B/HIST1H4C/HIST1H4D/HIST1H4E/HIST1H4F/HIST1H4H/HIST4H4/	Reported gene (seed)	rs1800562	NFBC	ldl
	8366	HIST2H4A/HIST2H4B/HIST1H4I/HIST1H4J/HIST1H4K/HIST1H4L/HIST1H4A/HIST1H4B/HIST1H4C/HIST1H4D/HIST1H4E/HIST1H4F/HIST1H4H/HIST4H4/	Reported gene (seed)	rs1800562	NFBC	ldl
	8367	HIST2H4A/HIST2H4B/HIST1H4I/HIST1H4J/HIST1H4K/HIST1H4L/HIST1H4A/HIST1H4B/HIST1H4C/HIST1H4D/HIST1H4E/HIST1H4F/HIST1H4H/HIST4H4/	Reported gene (seed)	rs1800562	NFBC	ldl
	8365	HIST2H4A/HIST2H4B/HIST1H4I/HIST1H4J/HIST1H4K/HIST1H4L/HIST1H4A/HIST1H4B/HIST1H4C/HIST1H4D/HIST1H4E/HIST1H4F/HIST1H4H/HIST4H4/	Reported gene (seed)	rs1800562	NFBC	ldl
	8364	HIST2H4A/HIST2H4B/HIST1H4I/HIST1H4J/HIST1H4K/HIST1H4L/HIST1H4A/HIST1H4B/HIST1H4C/HIST1H4D/HIST1H4E/HIST1H4F/HIST1H4H/HIST4H4/	Reported gene (seed)	rs1800562	NFBC	ldl
	8362	HIST2H4A/HIST2H4B/HIST1H4I/HIST1H4J/HIST1H4K/HIST1H4L/HIST1H4A/HIST1H4B/HIST1H4C/HIST1H4D/HIST1H4E/HIST1H4F/HIST1H4H/HIST4H4/	Reported gene (seed)	rs1800562	NFBC	ldl
	8363	HIST2H4A/HIST2H4B/HIST1H4I/HIST1H4J/HIST1H4K/HIST1H4L/HIST1H4A/HIST1H4B/HIST1H4C/HIST1H4D/HIST1H4E/HIST1H4F/HIST1H4H/HIST4H4/	Reported gene (seed)	rs1800562	NFBC	ldl
	8361	HIST2H4A/HIST2H4B/HIST1H4I/HIST1H4J/HIST1H4K/HIST1H4L/HIST1H4A/HIST1H4B/HIST1H4C/HIST1H4D/HIST1H4E/HIST1H4F/HIST1H4H/HIST4H4/	Reported gene (seed)	rs1800562	NFBC	ldl
	8360	HIST2H4A/HIST2H4B/HIST1H4I/HIST1H4J/HIST1H4K/HIST1H4L/HIST1H4A/HIST1H4B/HIST1H4C/HIST1H4D/HIST1H4E/HIST1H4F/HIST1H4H/HIST4H4/	Reported gene (seed)	rs1800562	NFBC	ldl
	8359	HIST2H4A/HIST2H4B/HIST1H4I/HIST1H4J/HIST1H4K/HIST1H4L/HIST1H4A/HIST1H4B/HIST1H4C/HIST1H4D/HIST1H4E/HIST1H4F/HIST1H4H/HIST4H4/	Reported gene (seed)	rs1800562	NFBC	ldl
	8294	HIST2H4A/HIST2H4B/HIST1H4I/HIST1H4J/HIST1H4K/HIST1H4L/HIST1H4A/HIST1H4B/HIST1H4C/HIST1H4D/HIST1H4E/HIST1H4F/HIST1H4H/HIST4H4/	Reported gene (seed)	rs1800562	NFBC	ldl
	8701	DNAH11	Reported gene (seed)	rs12670798, rs56130071	NFBC	ldl
	105375183	LOC105375183	Reported gene (seed)	rs12670798	NFBC	ldl
	157273	LOC157273	Reported gene (seed)	rs9987289, rs2126259, rs2169387	NFBC	ldl
	79660	PPP1R3B	Reported gene (seed)	rs9987289, rs2126259, rs2169387	NFBC	ldl
	64240	ABCG5	Reported gene (seed)	rs4299376, rs6756629	NFBC	ldl
	64241	ABCG8	Reported gene (seed)	rs4299376, rs6756629, rs6544713, rs4245791, rs72875462	NFBC	ldl
	1952	CELSR2	Reported gene (seed)	rs629301, rs660240, rs599839, rs646776, rs12740374	NFBC	ldl
	84722	PSRC1	Reported gene (seed)	rs629301, rs599839, rs646776, rs12740374	NFBC	ldl
	338	APOB	Reported gene (seed)	rs1367117, rs515135, rs4971516, rs562338, rs693, rs503662, rs13392272, rs10172650	NFBC	ldl
	3156	HMGCR	Reported gene (seed)	rs12916, rs7703051, rs3846662, rs3846663, rs12654264, rs3843482, rs6871667, rs4604177	NFBC	ldl
	101929011	LOC101929011	Reported gene (seed)	rs12272004	NFBC	ldl
	84811	BUD13	Reported gene (seed)	rs12272004	NFBC	ldl
	116519	APOA5	Reported gene (seed)	rs964184, rs6589566, rs12272004	NFBC	ldl
	337	APOA4	Reported gene (seed)	rs964184, rs12272004	NFBC	ldl
	345	APOC3	Reported gene (seed)	rs964184, rs6589566, rs12272004	NFBC	ldl
	335	APOA1	Reported gene (seed)	rs964184, rs6589566, rs12272004	NFBC	ldl
	3949	LDLR	Reported gene (seed)	rs6511720, rs2228671, rs17249141, rs112374545, rs7258950, rs2738452, rs2738464	NFBC	ldl
	10452	TOMM40	Reported gene (seed)	rs157580, rs1160985	NFBC	ldl
	348	APOE	Reported gene (seed)	rs4420638, rs157580, rs1160985, rs7412, rs1065853, rs445925	NFBC	ldl
	6272	SORT1	Reported gene (seed)	rs629301, rs599839, rs646776, rs12740374	NFBC	ldl
	8416	ANXA9	Reported gene (seed)	rs267733	NFBC	ldl
	29956	CERS2	Reported gene (seed)	rs267733	NFBC	ldl
	675	BRCA2	Reported gene (seed)	rs4942486, rs1799955	NFBC	ldl
	1456	CSNK1G3	Reported gene (seed)	rs4530754	NFBC	ldl
	432	ASGR1	Reported gene (seed)	rs314253, rs55714927	NFBC	ldl
	1742	DLG4	Reported gene (seed)	rs314253, rs55714927	NFBC	ldl
	107985940	LOC107985940	Reported gene (seed)	rs10490626	NFBC	ldl
	51141	INSIG2	Reported gene (seed)	rs10490626	NFBC	ldl
	105373585	LOC105373585	Reported gene (seed)	rs2030746	NFBC	ldl
	105375199	LOC105375199	Reported gene (seed)	rs4722551	NFBC	ldl
	406940	MIR148A	Reported gene (seed)	rs4722551	NFBC	ldl
	107985440	LOC107985440	Reported gene (seed)	rs2328223, rs2618568	NFBC	ldl
	105372548	LOC105372548	Reported gene (seed)	rs2328223, rs2618568	NFBC	ldl
	27131	SNX5	Reported gene (seed)	rs2328223, rs2618568	NFBC	ldl
	7436	VLDLR	Reported gene (seed)	rs3780181	NFBC	ldl
	2444	FRK	Reported gene (seed)	rs9488822, rs6909746	NFBC	ldl
	100506810	LINC01132	Reported gene (seed)	rs514230, rs2587534	NFBC	ldl
	126695	C1orf172	Reported gene (seed)	rs79598313	NFBC	ldl
	23358	USP24	Reported gene (seed)	rs17111684	NFBC	ldl
	255738	PCSK9	Reported gene (seed)	rs2479409, rs11206510, rs17111684, rs11591147, rs7525649, rs505151	NFBC	ldl
	26119	LDLRAP1	Reported gene (seed)	rs12027135, rs586178, rs11802413	NFBC	ldl
	359948	IRF2BP2	Reported gene (seed)	rs514230, rs2587534	NFBC	ldl
	55219	TMEM57	Reported gene (seed)	rs12027135, rs11802413	NFBC	ldl
	6006	RHCE	Reported gene (seed)	rs586178	NFBC	ldl
	6007	RHD/RHCE	Reported gene (seed)	rs586178	NFBC	ldl
	64757	36951	Reported gene (seed)	rs2642442, rs2642438	NFBC	ldl
	7809	BSND	Reported gene (seed)	rs2479409, rs11206510, rs7525649	NFBC	ldl
	85440	DOCK7	Reported gene (seed)	rs2131925, rs10889348, rs11485618	NFBC	ldl
	9804	TOMM20	Reported gene (seed)	rs514230	NFBC	ldl
	101928271	LOC101928271	Reported gene (seed)	rs13392272, rs10172650	NFBC	ldl
	150864	FAM117B	Reported gene (seed)	rs140244541	NFBC	ldl
	23301	EHBP1	Reported gene (seed)	rs2710642	NFBC	ldl
	2335	FN1	Reported gene (seed)	rs1250229	NFBC	ldl
	60526	C2orf43	Reported gene (seed)	rs4971516	NFBC	ldl
	79800	CARF	Reported gene (seed)	rs140244541	NFBC	ldl
	23317	DNAJC13	Reported gene (seed)	rs17404153, rs17345563	NFBC	ldl
	5468	PPARG	Reported gene (seed)	rs2920503	NFBC	ldl
	54918	CMTM6	Reported gene (seed)	rs7640978	NFBC	ldl
	84129	ACAD11	Reported gene (seed)	rs17404153, rs17345563	NFBC	ldl
	4043	LRPAP1	Reported gene (seed)	rs6818397	NFBC	ldl
	441024	MTHFD2L	Reported gene (seed)	rs182616603	NFBC	ldl
	6002	RGS12	Reported gene (seed)	rs6818397	NFBC	ldl
	256006	ANKRD31	Reported gene (seed)	rs7703051, rs6871667	NFBC	ldl
	26762	HAVCR1	Reported gene (seed)	rs6882076, rs1501908, rs1553318	NFBC	ldl
	51426	POLK	Reported gene (seed)	rs4604177	NFBC	ldl
	91937	TIMD4	Reported gene (seed)	rs6882076, rs1501908, rs1553318	NFBC	ldl
	3107	HLA-C	Reported gene (seed)	rs9357121	NFBC	ldl
	3122	HLA-DRA	Reported gene (seed)	rs3177928	NFBC	ldl
	5340	PLG	Reported gene (seed)	rs186696265	NFBC	ldl
	29881	NPC1L1	Reported gene (seed)	rs2072183, rs41279633	NFBC	ldl
	10221	TRIB1	Reported gene (seed)	rs2954029, rs112875651, rs2980869	NFBC	ldl
	137886	UBXN2B	Reported gene (seed)	rs2081687, rs9297994, rs13277801	NFBC	ldl
	1581	CYP7A1	Reported gene (seed)	rs2081687, rs9297994, rs13277801	NFBC	ldl
	5339	PLEC	Reported gene (seed)	rs11136341, rs7832643	NFBC	ldl
	6101	RP1	Reported gene (seed)	rs10102164	NFBC	ldl
	84875	PARP10	Reported gene (seed)	rs11784833	NFBC	ldl
	28	ABO	Reported gene (seed)	rs635634, rs9411489, rs579459	NFBC	ldl
	57678	GPAM	Reported gene (seed)	rs2255141, rs1129555	NFBC	ldl
	6484	ST3GAL4	Reported gene (seed)	rs11220462, rs4307732, rs17135399	NFBC	ldl
	745	MYRF	Reported gene (seed)	rs174533	NFBC	ldl
	8882	ZNF259	Reported gene (seed)	rs964184, rs6589566	NFBC	ldl
	6311	ATXN2	Reported gene (seed)	rs11065987	NFBC	ldl
	6927	HNF1A	Reported gene (seed)	rs1169288	NFBC	ldl
	8315	BRAP	Reported gene (seed)	rs11065987	NFBC	ldl
	1723	DHODH	Reported gene (seed)	rs11648003	NFBC	ldl
	10351	ABCA8	Reported gene (seed)	rs77542162	NFBC	ldl
	114881	OSBPL7	Reported gene (seed)	rs7206971	NFBC	ldl
	124989	EFCAB13	Reported gene (seed)	rs7206971	NFBC	ldl
	23460	ABCA6	Reported gene (seed)	rs77542162	NFBC	ldl
	350	APOH	Reported gene (seed)	rs1801689	NFBC	ldl
	5198	PFAS	Reported gene (seed)	rs4791641	NFBC	ldl
	10782	ZNF274	Reported gene (seed)	rs117492019	NFBC	ldl
	1463	NCAN	Reported gene (seed)	rs16996148	NFBC	ldl
	147841	SPC24	Reported gene (seed)	rs7258950	NFBC	ldl
	23383	MAU2	Reported gene (seed)	rs73001065	NFBC	ldl
	344	APOC4-APOC2/APOC2	Reported gene (seed)	rs4420638, rs7412, rs445925	NFBC	ldl
	346	APOC4-APOC2/APOC4	Reported gene (seed)	rs4420638	NFBC	ldl
	57794	SUGP1	Reported gene (seed)	rs10401969	NFBC	ldl
	6597	SMARCA4	Reported gene (seed)	rs17249141, rs11669133, rs112374545	NFBC	ldl
	79673	ZNF329	Reported gene (seed)	rs117492019	NFBC	ldl
	80714	PBX4	Reported gene (seed)	rs10401969, rs16996148	NFBC	ldl
	101929486	LOC101929486	Reported gene (seed)	rs364585	NFBC	ldl
	55304	SPTLC3	Reported gene (seed)	rs364585	NFBC	ldl
	7150	TOP1	Reported gene (seed)	rs6029526, rs6065311	NFBC	ldl
	8897	MTMR3	Reported gene (seed)	rs5763662	NFBC	ldl
	11243	PMF1	PPI network interaction		NFBC	ldl
	142	PARP1	PPI network interaction		NFBC	ldl
	1600	DAB1	PPI network interaction		NFBC	ldl
	2104	ESRRG	PPI network interaction		NFBC	ldl
	2475	MTOR	PPI network interaction		NFBC	ldl
	2494	NR5A2	PPI network interaction		NFBC	ldl
	25936	NSL1	PPI network interaction		NFBC	ldl
	2773	GNAI3	PPI network interaction		NFBC	ldl
	3020	H3F3B/H3F3A	PPI network interaction		NFBC	ldl
	3339	HSPG2	PPI network interaction		NFBC	ldl
	3737	KCNA2	PPI network interaction		NFBC	ldl
	3738	/KCNA3	PPI network interaction		NFBC	ldl
	467	ATF3	PPI network interaction		NFBC	ldl
	4678	NASP	PPI network interaction		NFBC	ldl
	5784	PTPN14	PPI network interaction		NFBC	ldl
	5928	RBBP4	PPI network interaction		NFBC	ldl
	6045	RNF2	PPI network interaction		NFBC	ldl
	6421	SFPQ	PPI network interaction		NFBC	ldl
	64326	RFWD2	PPI network interaction		NFBC	ldl
	65018	PINK1	PPI network interaction		NFBC	ldl
	713	C1QB	PPI network interaction		NFBC	ldl
	7268	TTC4	PPI network interaction		NFBC	ldl
	7804	LRP8	PPI network interaction		NFBC	ldl
	8289	ARID1A	PPI network interaction		NFBC	ldl
	83540	NUF2	PPI network interaction		NFBC	ldl
	83931	STK40	PPI network interaction		NFBC	ldl
	8543	LMO4	PPI network interaction		NFBC	ldl
	8556	CDC14A	PPI network interaction		NFBC	ldl
	9295	SRSF11	PPI network interaction		NFBC	ldl
	1058	CENPA	PPI network interaction		NFBC	ldl
	2066	ERBB4	PPI network interaction		NFBC	ldl
	23451	SF3B1	PPI network interaction		NFBC	ldl
	3329	HSPD1	PPI network interaction		NFBC	ldl
	4036	LRP2	PPI network interaction		NFBC	ldl
	4436	MSH2	PPI network interaction		NFBC	ldl
	4691	NCL	PPI network interaction		NFBC	ldl
	4760	NEUROD1	PPI network interaction		NFBC	ldl
	4929	NR4A2	PPI network interaction		NFBC	ldl
	51455	REV1	PPI network interaction		NFBC	ldl
	5495	PPM1B	PPI network interaction		NFBC	ldl
	5510	PPP1R7	PPI network interaction		NFBC	ldl
	55355	HJURP	PPI network interaction		NFBC	ldl
	56886	UGGT1	PPI network interaction		NFBC	ldl
	57405	SPC25	PPI network interaction		NFBC	ldl
	580	BARD1	PPI network interaction		NFBC	ldl
	6772	STAT1	PPI network interaction		NFBC	ldl
	8324	FZD7	PPI network interaction		NFBC	ldl
	8520	HAT1	PPI network interaction		NFBC	ldl
	8648	NCOA1	PPI network interaction		NFBC	ldl
	9577	BRE	PPI network interaction		NFBC	ldl
	9759	HDAC4	PPI network interaction		NFBC	ldl
	1294	COL7A1	PPI network interaction		NFBC	ldl
	1499	CTNNB1	PPI network interaction		NFBC	ldl
	151636	DTX3L	PPI network interaction		NFBC	ldl
	2177	FANCD2	PPI network interaction		NFBC	ldl
	22871	NLGN1	PPI network interaction		NFBC	ldl
	26043	UBXN7	PPI network interaction		NFBC	ldl
	4171	MCM2	PPI network interaction		NFBC	ldl
	56852	RAD18	PPI network interaction		NFBC	ldl
	6599	SMARCC1	PPI network interaction		NFBC	ldl
	7037	TFRC	PPI network interaction		NFBC	ldl
	7375	USP4	PPI network interaction		NFBC	ldl
	7428	VHL	PPI network interaction		NFBC	ldl
	84859	LRCH3	PPI network interaction		NFBC	ldl
	86	ACTL6A	PPI network interaction		NFBC	ldl
	8850	KAT2B	PPI network interaction		NFBC	ldl
	8856	NR1I2	PPI network interaction		NFBC	ldl
	9686	VGLL4	PPI network interaction		NFBC	ldl
	10891	PPARGC1A	PPI network interaction		NFBC	ldl
	1665	DHX15	PPI network interaction		NFBC	ldl
	2243	FGA	PPI network interaction		NFBC	ldl
	2244	FGB	PPI network interaction		NFBC	ldl
	3660	IRF2	PPI network interaction		NFBC	ldl
	4547	MTTP	PPI network interaction		NFBC	ldl
	4790	NFKB1	PPI network interaction		NFBC	ldl
	57575	PCDH10	PPI network interaction		NFBC	ldl
	57630	SH3RF1	PPI network interaction		NFBC	ldl
	5978	REST	PPI network interaction		NFBC	ldl
	7098	TLR3	PPI network interaction		NFBC	ldl
	80854	SETD7	PPI network interaction		NFBC	ldl
	8467	SMARCA5	PPI network interaction		NFBC	ldl
	92597	MOB1B	PPI network interaction		NFBC	ldl
	23197	FAF2	PPI network interaction		NFBC	ldl
	25836	NIPBL	PPI network interaction		NFBC	ldl
	2908	NR3C1	PPI network interaction		NFBC	ldl
	64324	NSD1	PPI network interaction		NFBC	ldl
	6643	SNX2	PPI network interaction		NFBC	ldl
	821	CANX	PPI network interaction		NFBC	ldl
	8841	HDAC3	PPI network interaction		NFBC	ldl
	8878	SQSTM1	PPI network interaction		NFBC	ldl
	9604	RNF14	PPI network interaction		NFBC	ldl
	1026	CDKN1A	PPI network interaction		NFBC	ldl
	114327	EFHC1	PPI network interaction		NFBC	ldl
	1616	DAXX	PPI network interaction		NFBC	ldl
	1915	EEF1A1	PPI network interaction		NFBC	ldl
	2099	ESR1	PPI network interaction		NFBC	ldl
	23097	CDK19	PPI network interaction		NFBC	ldl
	2534	FYN	PPI network interaction		NFBC	ldl
	2822	GPLD1	PPI network interaction		NFBC	ldl
	2898	GRIK2	PPI network interaction		NFBC	ldl
	3066	HDAC2	PPI network interaction		NFBC	ldl
	3109	HLA-DMB	PPI network interaction		NFBC	ldl
	3303	HSPA1A/HSPA1B	PPI network interaction		NFBC	ldl
	51053	GMNN	PPI network interaction		NFBC	ldl
	55274	PHF10	PPI network interaction		NFBC	ldl
	57492	ARID1B	PPI network interaction		NFBC	ldl
	6046	BRD2	PPI network interaction		NFBC	ldl
	6257	RXRB	PPI network interaction		NFBC	ldl
	6310	ATXN1	PPI network interaction		NFBC	ldl
	6722	SRF	PPI network interaction		NFBC	ldl
	6992	PPP1R11	PPI network interaction		NFBC	ldl
	7913	DEK	PPI network interaction		NFBC	ldl
	8350	HIST1H3H/HIST1H3I/HIST1H3J/HIST1H3A/HIST1H3B/HIST1H3C/HIST1H3D/HIST1H3E/HIST1H3F/HIST1H3G	PPI network interaction		NFBC	ldl
	8353	HIST1H3H/HIST1H3I/HIST1H3J/HIST1H3A/HIST1H3B/HIST1H3C/HIST1H3D/HIST1H3E/HIST1H3F/HIST1H3G	PPI network interaction		NFBC	ldl
	8449	DHX16	PPI network interaction		NFBC	ldl
	1020	CDK5	PPI network interaction		NFBC	ldl
	1956	EGFR	PPI network interaction		NFBC	ldl
	23386	NUDCD3	PPI network interaction		NFBC	ldl
	2770	GNAI1	PPI network interaction		NFBC	ldl
	3486	IGFBP3	PPI network interaction		NFBC	ldl
	3638	INSIG1	PPI network interaction		NFBC	ldl
	4176	MCM7	PPI network interaction		NFBC	ldl
	4846	NOS3	PPI network interaction		NFBC	ldl
	53616	ADAM22	PPI network interaction		NFBC	ldl
	5649	RELN	PPI network interaction		NFBC	ldl
	60	ACTG1/ACTB	PPI network interaction		NFBC	ldl
	60412	EXOC4	PPI network interaction		NFBC	ldl
	6604	SMARCD3	PPI network interaction		NFBC	ldl
	7979	SHFM1	PPI network interaction		NFBC	ldl
	799	CALCR	PPI network interaction		NFBC	ldl
	857	CAV1	PPI network interaction		NFBC	ldl
	8805	TRIM24	PPI network interaction		NFBC	ldl
	9031	BAZ1B	PPI network interaction		NFBC	ldl
	9601	PDIA4	PPI network interaction		NFBC	ldl
	10499	NCOA2	PPI network interaction		NFBC	ldl
	2185	PTK2B	PPI network interaction		NFBC	ldl
	26986	PABPC1	PPI network interaction		NFBC	ldl
	3297	HSF1	PPI network interaction		NFBC	ldl
	4609	MYC	PPI network interaction		NFBC	ldl
	55636	CHD7	PPI network interaction		NFBC	ldl
	575	BAI1	PPI network interaction		NFBC	ldl
	5885	RAD21	PPI network interaction		NFBC	ldl
	79139	DERL1	PPI network interaction		NFBC	ldl
	79648	MCPH1	PPI network interaction		NFBC	ldl
	7994	KAT6A	PPI network interaction		NFBC	ldl
	80124	VCPIP1	PPI network interaction		NFBC	ldl
	84955	NUDCD1	PPI network interaction		NFBC	ldl
	9228	DLGAP2	PPI network interaction		NFBC	ldl
	10210	TOPORS	PPI network interaction		NFBC	ldl
	1029	CDKN2A	PPI network interaction		NFBC	ldl
	2934	GSN	PPI network interaction		NFBC	ldl
	3301	DNAJA1	PPI network interaction		NFBC	ldl
	3309	HSPA5	PPI network interaction		NFBC	ldl
	3371	TNC	PPI network interaction		NFBC	ldl
	4851	NOTCH1	PPI network interaction		NFBC	ldl
	6256	RXRA	PPI network interaction		NFBC	ldl
	6456	SH3GL2	PPI network interaction		NFBC	ldl
	6595	SMARCA2	PPI network interaction		NFBC	ldl
	6709	SPTAN1	PPI network interaction		NFBC	ldl
	7094	TLN1	PPI network interaction		NFBC	ldl
	7186	TRAF2	PPI network interaction		NFBC	ldl
	81704	DOCK8	PPI network interaction		NFBC	ldl
	11130	ZWINT	PPI network interaction		NFBC	ldl
	2074	ERCC6/PGBD3/ERCC6-PGBD3	PPI network interaction		NFBC	ldl
	221037	JMJD1C	PPI network interaction		NFBC	ldl
	22929	SEPHS1	PPI network interaction		NFBC	ldl
	23411	SIRT1	PPI network interaction		NFBC	ldl
	2665	GDI2	PPI network interaction		NFBC	ldl
	27250	PDCD4	PPI network interaction		NFBC	ldl
	3688	ITGB1	PPI network interaction		NFBC	ldl
	3698	ITIH2	PPI network interaction		NFBC	ldl
	5092	PCBD1	PPI network interaction		NFBC	ldl
	5728	PTEN	PPI network interaction		NFBC	ldl
	7321	UBE2D1	PPI network interaction		NFBC	ldl
	7431	VIM	PPI network interaction		NFBC	ldl
	79991	OBFC1	PPI network interaction		NFBC	ldl
	8031	NCOA4	PPI network interaction		NFBC	ldl
	84991	RBM17	PPI network interaction		NFBC	ldl
	9211	LGI1	PPI network interaction		NFBC	ldl
	10062	NR1H3	PPI network interaction		NFBC	ldl
	10524	KAT5	PPI network interaction		NFBC	ldl
	1643	DDB2	PPI network interaction		NFBC	ldl
	1656	DDX6	PPI network interaction		NFBC	ldl
	22941	SHANK2/	PPI network interaction		NFBC	ldl
	23621	BACE1	PPI network interaction		NFBC	ldl
	2950	GSTP1	PPI network interaction		NFBC	ldl
	329	BIRC2	PPI network interaction		NFBC	ldl
	3312	HSPA8	PPI network interaction		NFBC	ldl
	3739	KCNA4	PPI network interaction		NFBC	ldl
	4926	NUMA1	PPI network interaction		NFBC	ldl
	5499	PPP1CA	PPI network interaction		NFBC	ldl
	56946	C11orf30	PPI network interaction		NFBC	ldl
	5970	RELA	PPI network interaction		NFBC	ldl
	5977	DPF2	PPI network interaction		NFBC	ldl
	6653	SORL1	PPI network interaction		NFBC	ldl
	6749	SSRP1	PPI network interaction		NFBC	ldl
	79829	NAA40	PPI network interaction		NFBC	ldl
	84447	SYVN1	PPI network interaction		NFBC	ldl
	931	MS4A1	PPI network interaction		NFBC	ldl
	9440	MED17	PPI network interaction		NFBC	ldl
	960	CD44	PPI network interaction		NFBC	ldl
	1017	CDK2	PPI network interaction		NFBC	ldl
	10330	CNPY2	PPI network interaction		NFBC	ldl
	10566	AKAP3	PPI network interaction		NFBC	ldl
	1108	CHD4	PPI network interaction		NFBC	ldl
	2	A2M	PPI network interaction		NFBC	ldl
	23390	ZDHHC17	PPI network interaction		NFBC	ldl
	23426	GRIP1	PPI network interaction		NFBC	ldl
	23468	CBX5	PPI network interaction		NFBC	ldl
	2597	GAPDH	PPI network interaction		NFBC	ldl
	2904	GRIN2B	PPI network interaction		NFBC	ldl
	3678	ITGA5	PPI network interaction		NFBC	ldl
	3736	KCNA1	PPI network interaction		NFBC	ldl
	3741	KCNA5	PPI network interaction		NFBC	ldl
	387893	SETD8	PPI network interaction		NFBC	ldl
	4035	LRP1	PPI network interaction		NFBC	ldl
	4193	MDM2	PPI network interaction		NFBC	ldl
	4839	NOP2	PPI network interaction		NFBC	ldl
	4842	NOS1	PPI network interaction		NFBC	ldl
	55743	CHFR	PPI network interaction		NFBC	ldl
	605	BCL7A	PPI network interaction		NFBC	ldl
	6601	SMARCC2	PPI network interaction		NFBC	ldl
	6602	SMARCD1	PPI network interaction		NFBC	ldl
	6667	SP1	PPI network interaction		NFBC	ldl
	6773	STAT2	PPI network interaction		NFBC	ldl
	6778	STAT6	PPI network interaction		NFBC	ldl
	7184	HSP90B1	PPI network interaction		NFBC	ldl
	7421	VDR	PPI network interaction		NFBC	ldl
	8655	DYNLL1	PPI network interaction		NFBC	ldl
	9612	NCOR2	PPI network interaction		NFBC	ldl
	9958	USP15	PPI network interaction		NFBC	ldl
	2073	ERCC5	PPI network interaction		NFBC	ldl
	23047	PDS5B	PPI network interaction		NFBC	ldl
	3146	HMGB1	PPI network interaction		NFBC	ldl
	3621	ING1	PPI network interaction		NFBC	ldl
	5925	RB1	PPI network interaction		NFBC	ldl
	688	KLF5	PPI network interaction		NFBC	ldl
	10516	FBLN5	PPI network interaction		NFBC	ldl
	23224	SYNE2	PPI network interaction		NFBC	ldl
	3183	HNRNPC	PPI network interaction		NFBC	ldl
	5663	PSEN1	PPI network interaction		NFBC	ldl
	7517	XRCC3	PPI network interaction		NFBC	ldl
	8110	DPF3	PPI network interaction		NFBC	ldl
	9578	CDC42BPB	PPI network interaction		NFBC	ldl
	10363	HMG20A	PPI network interaction		NFBC	ldl
	10933	MORF4L1	PPI network interaction		NFBC	ldl
	140460	ASB7	PPI network interaction		NFBC	ldl
	1445	CSK	PPI network interaction		NFBC	ldl
	23741	EID1	PPI network interaction		NFBC	ldl
	25942	SIN3A	PPI network interaction		NFBC	ldl
	3175	ONECUT1	PPI network interaction		NFBC	ldl
	4088	SMAD3	PPI network interaction		NFBC	ldl
	4130	MAP1A	PPI network interaction		NFBC	ldl
	4734	NEDD4	PPI network interaction		NFBC	ldl
	50804	MYEF2	PPI network interaction		NFBC	ldl
	53339	BTBD1	PPI network interaction		NFBC	ldl
	5597	MAPK6	PPI network interaction		NFBC	ldl
	5604	MAP2K1	PPI network interaction		NFBC	ldl
	57082	CASC5	PPI network interaction		NFBC	ldl
	5888	RAD51	PPI network interaction		NFBC	ldl
	6457	SH3GL3	PPI network interaction		NFBC	ldl
	6642	SNX1	PPI network interaction		NFBC	ldl
	701	BUB1B	PPI network interaction		NFBC	ldl
	7057	THBS1	PPI network interaction		NFBC	ldl
	7158	TP53BP1	PPI network interaction		NFBC	ldl
	8554	PIAS1	PPI network interaction		NFBC	ldl
	9325	TRIP4	PPI network interaction		NFBC	ldl
	10273	STUB1	PPI network interaction		NFBC	ldl
	1387	CREBBP	PPI network interaction		NFBC	ldl
	2175	FANCA	PPI network interaction		NFBC	ldl
	23062	GGA2	PPI network interaction		NFBC	ldl
	253980	KCTD13	PPI network interaction		NFBC	ldl
	267	AMFR	PPI network interaction		NFBC	ldl
	2903	GRIN2A	PPI network interaction		NFBC	ldl
	5531	PPP4C	PPI network interaction		NFBC	ldl
	5595	MAPK3	PPI network interaction		NFBC	ldl
	7329	UBE2I	PPI network interaction		NFBC	ldl
	7874	USP7	PPI network interaction		NFBC	ldl
	79728	PALB2	PPI network interaction		NFBC	ldl
	81620	CDT1	PPI network interaction		NFBC	ldl
	84148	KAT8	PPI network interaction		NFBC	ldl
	9274	BCL7C	PPI network interaction		NFBC	ldl
	9351	SLC9A3R2	PPI network interaction		NFBC	ldl
	11143	KAT7	PPI network interaction		NFBC	ldl
	140735	DYNLL2	PPI network interaction		NFBC	ldl
	163	AP2B1	PPI network interaction		NFBC	ldl
	2186	BPTF	PPI network interaction		NFBC	ldl
	2874	GPS2/	PPI network interaction		NFBC	ldl
	2885	GRB2	PPI network interaction		NFBC	ldl
	2905	GRIN2C	PPI network interaction		NFBC	ldl
	3768	KCNJ12	PPI network interaction		NFBC	ldl
	4137	MAPT/	PPI network interaction		NFBC	ldl
	433	ASGR2	PPI network interaction		NFBC	ldl
	5245	PHB	PPI network interaction		NFBC	ldl
	5345	SERPINF2	PPI network interaction		NFBC	ldl
	5430	POLR2A	PPI network interaction		NFBC	ldl
	5578	PRKCA	PPI network interaction		NFBC	ldl
	5705	PSMC5	PPI network interaction		NFBC	ldl
	5914	RARA	PPI network interaction		NFBC	ldl
	6117	RPA1	PPI network interaction		NFBC	ldl
	6426	SRSF1	PPI network interaction		NFBC	ldl
	6605	SMARCE1	PPI network interaction		NFBC	ldl
	672	BRCA1	PPI network interaction		NFBC	ldl
	6774	STAT3	PPI network interaction		NFBC	ldl
	6776	STAT5A	PPI network interaction		NFBC	ldl
	7157	TP53	PPI network interaction		NFBC	ldl
	79058	ASPSCR1	PPI network interaction		NFBC	ldl
	84923	FAM104A	PPI network interaction		NFBC	ldl
	9110	MTMR4	PPI network interaction		NFBC	ldl
	9146	HGS	PPI network interaction		NFBC	ldl
	9326	ZNHIT3	PPI network interaction		NFBC	ldl
	93649	MYOCD	PPI network interaction		NFBC	ldl
	9611	NCOR1	PPI network interaction		NFBC	ldl
	103910	MYL12B	PPI network interaction		NFBC	ldl
	10403	NDC80	PPI network interaction		NFBC	ldl
	23239	PHLPP1	PPI network interaction		NFBC	ldl
	4087	SMAD2	PPI network interaction		NFBC	ldl
	4772	NFATC1	PPI network interaction		NFBC	ldl
	6760	SS18	PPI network interaction		NFBC	ldl
	9229	DLGAP1	PPI network interaction		NFBC	ldl
	10155	TRIM28	PPI network interaction		NFBC	ldl
	10362	HMG20B	PPI network interaction		NFBC	ldl
	10498	CARM1	PPI network interaction		NFBC	ldl
	1050	CEBPA	PPI network interaction		NFBC	ldl
	11140	CDC37	PPI network interaction		NFBC	ldl
	11338	U2AF2	PPI network interaction		NFBC	ldl
	1786	DNMT1	PPI network interaction		NFBC	ldl
	23396	PIP5K1C	PPI network interaction		NFBC	ldl
	23476	BRD4	PPI network interaction		NFBC	ldl
	2901	GRIK5	PPI network interaction		NFBC	ldl
	3276	PRMT1	PPI network interaction		NFBC	ldl
	51129	ANGPTL4	PPI network interaction		NFBC	ldl
	5300	PIN1	PPI network interaction		NFBC	ldl
	55643	BTBD2	PPI network interaction		NFBC	ldl
	55723	ASF1B	PPI network interaction		NFBC	ldl
	6794	STK11	PPI network interaction		NFBC	ldl
	898	CCNE1	PPI network interaction		NFBC	ldl
	9149	DYRK1B	PPI network interaction		NFBC	ldl
	92609	TIMM50	PPI network interaction		NFBC	ldl
	9817	KEAP1	PPI network interaction		NFBC	ldl
	23054	NCOA6	PPI network interaction		NFBC	ldl
	23394	ADNP	PPI network interaction		NFBC	ldl
	24148	PRPF6	PPI network interaction		NFBC	ldl
	26039	SS18L1	PPI network interaction		NFBC	ldl
	3172	HNF4A	PPI network interaction		NFBC	ldl
	4773	NFATC2	PPI network interaction		NFBC	ldl
	5111	PCNA	PPI network interaction		NFBC	ldl
	5360	PLTP	PPI network interaction		NFBC	ldl
	57761	TRIB3	PPI network interaction		NFBC	ldl
	6629	SNRPB2	PPI network interaction		NFBC	ldl
	6790	AURKA	PPI network interaction		NFBC	ldl
	7052	TGM2	PPI network interaction		NFBC	ldl
	8202	NCOA3	PPI network interaction		NFBC	ldl
	1859	DYRK1A	PPI network interaction		NFBC	ldl
	2078	ERG	PPI network interaction		NFBC	ldl
	2897	GRIK1	PPI network interaction		NFBC	ldl
	8204	NRIP1	PPI network interaction		NFBC	ldl
	10369	CACNG2	PPI network interaction		NFBC	ldl
	11144	DMC1	PPI network interaction		NFBC	ldl
	11200	CHEK2	PPI network interaction		NFBC	ldl
	2033	EP300	PPI network interaction		NFBC	ldl
	2192	FBLN1	PPI network interaction		NFBC	ldl
	25813	SAMM50	PPI network interaction		NFBC	ldl
	26088	GGA1	PPI network interaction		NFBC	ldl
	3761	KCNJ4	PPI network interaction		NFBC	ldl
	4174	MCM5	PPI network interaction		NFBC	ldl
	4627	MYH9	PPI network interaction		NFBC	ldl
	51512	GTSE1	PPI network interaction		NFBC	ldl
	5594	MAPK1	PPI network interaction		NFBC	ldl
	57591	MKL1	PPI network interaction		NFBC	ldl
	6598	SMARCB1	PPI network interaction		NFBC	ldl
	6767	ST13	PPI network interaction		NFBC	ldl
	8218	CLTCL1/	PPI network interaction		NFBC	ldl
	83746	L3MBTL2	PPI network interaction		NFBC	ldl
	101928635	ALDH1A2	Reported gene (seed)	rs16940212, rs1532085, rs1800588, rs10468017, rs1077835, rs261291, rs4775041, rs261290, rs1077834	NFBC	hdl
	3990	LIPC	Reported gene (seed)	rs1532085, rs261334, rs1800588, rs10468017, rs1077835, rs8034802, rs261291, rs4775041, rs16940212, rs1077834, rs261332, rs261336	NFBC	hdl
	3992	FADS1	Reported gene (seed)	rs174546, rs174548, rs174547, rs174529, rs174550	NFBC	hdl
	9415	FADS2	Reported gene (seed)	rs174546, rs174547, rs174529, rs174550	NFBC	hdl
	100302263	MIR1908/FADS1	Reported gene (seed)	rs174546, rs174548, rs174547, rs174529, rs174550	NFBC	hdl
	3995	FADS3	Reported gene (seed)	rs174546, rs174547, rs174529, rs174550	NFBC	hdl
	5360	PLTP	Reported gene (seed)	rs6065906, rs7679, rs6073972, rs6124760	NFBC	hdl
	107985388	LOC107985388	Reported gene (seed)	rs6065906	NFBC	hdl
	3172	HNF4A	Reported gene (seed)	rs1800961	NFBC	hdl
	105375508	LOC105375508	Reported gene (seed)	rs4731702, rs13241165	NFBC	hdl
	136259	KLF14	Reported gene (seed)	rs4731702, rs13241165	NFBC	hdl
	326625	MMAB	Reported gene (seed)	rs7134594, rs2338104, rs2241208	NFBC	hdl
	4598	MVK	Reported gene (seed)	rs7134594, rs2338104, rs2241208, rs2241210	NFBC	hdl
	80790	CMIP	Reported gene (seed)	rs2925979	NFBC	hdl
	64116	SLC39A8	Reported gene (seed)	rs13107325, rs13135092	NFBC	hdl
	8761	PABPC4	Reported gene (seed)	rs4660293, rs72634501, rs2296172	NFBC	hdl
	23499	MACF1	Reported gene (seed)	rs4660293, rs72634501, rs2296172	NFBC	hdl
	100996696	PABPC4	Reported gene (seed)	rs4660293, rs72634501, rs2296172	NFBC	hdl
	57572	DOCK6	Reported gene (seed)	rs737337, rs12979813, rs2278426, rs1865063, rs3760782	NFBC	hdl
	100101247	LOC100101247	Reported gene (seed)	rs2814944	NFBC	hdl
	64771	C6orf106	Reported gene (seed)	rs2814944	NFBC	hdl
	9489	PGS1	Reported gene (seed)	rs4129767, rs4969178	NFBC	hdl
	9709	HERPUD1	Reported gene (seed)	rs3764261, rs9989419, rs1800775, rs173539, rs247617, rs1532624, rs5880, rs17231506	NFBC	hdl
	1071	CETP	Reported gene (seed)	rs12708980, rs3764261, rs9989419, rs1800775, rs1532624, rs173539, rs247617, rs5880, rs7499892, rs17231506, rs1864163, rs200751500	NFBC	hdl
	403252	LOC403252	Reported gene (seed)	rs7395662	NFBC	hdl
	390116	LOC390116	Reported gene (seed)	rs7395662	NFBC	hdl
	8567	MADD	Reported gene (seed)	rs7395662, rs7395581, rs326214	NFBC	hdl
	219595	FOLH1	Reported gene (seed)	rs7395662	NFBC	hdl
	2346	FOLH1	Reported gene (seed)	rs7395662	NFBC	hdl
	10204	NUTF2	Reported gene (seed)	rs2271293	NFBC	hdl
	128322	NUTF2	Reported gene (seed)	rs2271293	NFBC	hdl
	56341	PRMT8	Reported gene (seed)	rs2271293	NFBC	hdl
	10664	CTCF	Reported gene (seed)	rs2271293	NFBC	hdl
	4023	LPL	Reported gene (seed)	rs10503669, rs12678919, rs325, rs328, rs2083637, rs326, rs10096633, rs17482753, rs28526159, rs115849089, rs35237252, rs15285, rs9644568, rs7841189, rs11984636, rs17410962, rs17489268	NFBC	hdl
	105379311	LOC105379311	Reported gene (seed)	rs10503669, rs12678919, rs2083637, rs10096633, rs17482753, rs28526159, rs115849089, rs35237252, rs9644568, rs7841189, rs11984636, rs17410962, rs17489268	NFBC	hdl
	19	ABCA1	Reported gene (seed)	rs12686004, rs1883025, rs3890182, rs3905000, rs9282541, rs2472386, rs7024300, rs2740488, rs2575876, rs4149268	NFBC	hdl
	105372112	LOC105372112	Reported gene (seed)	rs7241918, rs2156552, rs4939883, rs7240405, rs10438978	NFBC	hdl
	9388	LIPG	Reported gene (seed)	rs7241918, rs2156552, rs4939883, rs7240405, rs10438978, rs12970066, rs149615216, rs3786247	NFBC	hdl
	3931	LCAT	Reported gene (seed)	rs16942887, rs2271293, rs3729639, rs73591976, rs1109166, rs2292318	NFBC	hdl
	158219	TTC39B	Reported gene (seed)	rs581080, rs643531, rs471364, rs540885	NFBC	hdl
	6559	SLC12A3	Reported gene (seed)	rs1532624, rs1800775, rs3764261	NFBC	hdl
	84166	NLRC5	Reported gene (seed)	rs1532624	NFBC	hdl
	55908	C19orf80	Reported gene (seed)	rs2278426	NFBC	hdl
	147841	SPC24	Reported gene (seed)	rs2278426	NFBC	hdl
	25959	KANK2	Reported gene (seed)	rs2278426	NFBC	hdl
	26526	TSPAN16	Reported gene (seed)	rs2278426	NFBC	hdl
	9545	RAB3D	Reported gene (seed)	rs2278426	NFBC	hdl
	100130988	C7orf72	Reported gene (seed)	rs4917014	NFBC	hdl
	10320	IKZF1	Reported gene (seed)	rs4917014	NFBC	hdl
	220972	39508	Reported gene (seed)	rs970548	NFBC	hdl
	240	ALOX5	Reported gene (seed)	rs970548	NFBC	hdl
	119749	OR4C46	Reported gene (seed)	rs11246602	NFBC	hdl
	79294	LOC79294	Reported gene (seed)	rs11246602	NFBC	hdl
	105369688	LOC105369688	Reported gene (seed)	rs7134375, rs11045163	NFBC	hdl
	5139	PDE3A	Reported gene (seed)	rs7134375, rs11045163	NFBC	hdl
	29072	SETD2	Reported gene (seed)	rs2290547	NFBC	hdl
	23166	STAB1	Reported gene (seed)	rs13326165	NFBC	hdl
	401708	LOC401708	Reported gene (seed)	rs7941030	NFBC	hdl
	84959	UBASH3B	Reported gene (seed)	rs7941030	NFBC	hdl
	100128927	ZBTB42	Reported gene (seed)	rs4983559, rs45490496	NFBC	hdl
	196872	LINC00638	Reported gene (seed)	rs4983559, rs45490496	NFBC	hdl
	207	AKT1	Reported gene (seed)	rs4983559, rs45490496	NFBC	hdl
	100996634	LOC100996634	Reported gene (seed)	rs884366	NFBC	hdl
	9688	NUP93	Reported gene (seed)	rs1800775, rs3764261, rs79600951	NFBC	hdl
	55206	SBNO1	Reported gene (seed)	rs4759375, rs10773003	NFBC	hdl
	144348	ZNF664	Reported gene (seed)	rs4765127, rs10773003, rs838880	NFBC	hdl
	100616171	MIR4752	Reported gene (seed)	rs386000, rs759819, rs103294	NFBC	hdl
	353514	LILRA5/	Reported gene (seed)	rs386000, rs759819, rs103294	NFBC	hdl
	11026	LILRA3	Reported gene (seed)	rs386000, rs759819, rs103294	NFBC	hdl
	10221	TRIB1	Reported gene (seed)	rs2954029, rs2954022, rs10808546	NFBC	hdl
	105375746	LOC105375746	Reported gene (seed)	rs2954029, rs2954022, rs10808546	NFBC	hdl
	127665	ZNF648	Reported gene (seed)	rs1689800, rs2489279, rs1689797	NFBC	hdl
	10948	STARD3	Reported gene (seed)	rs11869286, rs1877031	NFBC	hdl
	646736	LOC646736	Reported gene (seed)	rs2972146, rs2713536, rs2972143	NFBC	hdl
	105373915	LOC105373915	Reported gene (seed)	rs2972146, rs2713536, rs2972143	NFBC	hdl
	3667	IRS1	Reported gene (seed)	rs2972146, rs2713536, rs2972143	NFBC	hdl
	51129	ANGPTL4	Reported gene (seed)	rs2967605, rs116843064, rs2278236	NFBC	hdl
	101928694	LOC101928694	Reported gene (seed)	rs261332, rs261336	NFBC	hdl
	1952	CELSR2	Reported gene (seed)	rs6657811	NFBC	hdl
	2590	GALNT2	Reported gene (seed)	rs4846914, rs10489615, rs4846923, rs2144300	NFBC	hdl
	400798	C1orf220	Reported gene (seed)	rs4650994	NFBC	hdl
	4146	MATN1	Reported gene (seed)	rs3104435	NFBC	hdl
	6272	SORT1	Reported gene (seed)	rs6657811	NFBC	hdl
	9068	ANGPTL1	Reported gene (seed)	rs4650994	NFBC	hdl
	1373	CPS1	Reported gene (seed)	rs1047891	NFBC	hdl
	22837	COBLL1	Reported gene (seed)	rs12328675	NFBC	hdl
	338	APOB	Reported gene (seed)	rs1042034, rs2678379	NFBC	hdl
	5334	PLCL1	Reported gene (seed)	rs1147169	NFBC	hdl
	53632	PRKAG3	Reported gene (seed)	rs78058190	NFBC	hdl
	100288428	LMCD1-AS1	Reported gene (seed)	rs359027	NFBC	hdl
	10181	RBM5	Reported gene (seed)	rs2013208	NFBC	hdl
	101927394	LMCD1-AS1	Reported gene (seed)	rs359027	NFBC	hdl
	10533	ATG7	Reported gene (seed)	rs7635838	NFBC	hdl
	131034	CPNE4	Reported gene (seed)	rs13076253	NFBC	hdl
	23317	DNAJC13	Reported gene (seed)	rs17404153	NFBC	hdl
	2932	GSK3B	Reported gene (seed)	rs6805251	NFBC	hdl
	29995	LMCD1	Reported gene (seed)	rs359027	NFBC	hdl
	5096	PCCB	Reported gene (seed)	rs483465	NFBC	hdl
	84129	ACAD11	Reported gene (seed)	rs17404153, rs13076253	NFBC	hdl
	100507053	LOC100507053	Reported gene (seed)	rs13132430	NFBC	hdl
	10144	FAM13A	Reported gene (seed)	rs3822072	NFBC	hdl
	125	ADH1B	Reported gene (seed)	rs13132430	NFBC	hdl
	128	ADH5	Reported gene (seed)	rs13132430	NFBC	hdl
	56034	PDGFC	Reported gene (seed)	rs6822892	NFBC	hdl
	54622	ARL15	Reported gene (seed)	rs6450176	NFBC	hdl
	10370	CITED2	Reported gene (seed)	rs634869	NFBC	hdl
	645434	LOC645434	Reported gene (seed)	rs634869	NFBC	hdl
	6631	SNRPC	Reported gene (seed)	rs2764209	NFBC	hdl
	7422	VEGFA	Reported gene (seed)	rs998584, rs6905288	NFBC	hdl
	84870	RSPO3	Reported gene (seed)	rs1936800, rs9491696	NFBC	hdl
	10512	SEMA3C	Reported gene (seed)	rs2366858, rs60839105	NFBC	hdl
	221955	DAGLB	Reported gene (seed)	rs702485	NFBC	hdl
	23161	SNX13	Reported gene (seed)	rs4142995	NFBC	hdl
	26608	TBL2	Reported gene (seed)	rs17145738	NFBC	hdl
	4233	MET	Reported gene (seed)	rs11984636	NFBC	hdl
	948	CD36	Reported gene (seed)	rs2366858	NFBC	hdl
	157273	LOC157273	Reported gene (seed)	rs9987289, rs1461729, rs6601299, rs4841132, rs4240624	NFBC	hdl
	6641	SNTB1	Reported gene (seed)	rs4871137	NFBC	hdl
	7227	TRPS1	Reported gene (seed)	rs2293889	NFBC	hdl
	79660	PPP1R3B	Reported gene (seed)	rs9987289, rs1461729, rs6601299, rs4841132, rs4240624	NFBC	hdl
	25934	NIPSNAP3A	Reported gene (seed)	rs9282541	NFBC	hdl
	55335	NIPSNAP3B	Reported gene (seed)	rs9282541	NFBC	hdl
	57678	GPAM	Reported gene (seed)	rs77147124	NFBC	hdl
	10062	NR1H3	Reported gene (seed)	rs3136441	NFBC	hdl
	101929011	LOC101929011	Reported gene (seed)	rs11216126, rs2367970	NFBC	hdl
	10524	KAT5	Reported gene (seed)	rs12801636	NFBC	hdl
	1643	DDB2	Reported gene (seed)	rs7395581	NFBC	hdl
	2147	F2	Reported gene (seed)	rs3136441	NFBC	hdl
	22897	CEP164	Reported gene (seed)	rs192489212	NFBC	hdl
	23387	SIK3	Reported gene (seed)	rs11216230	NFBC	hdl
	335	APOA1	Reported gene (seed)	rs964184, rs662799, rs651821	NFBC	hdl
	399909	PCNXL3	Reported gene (seed)	rs12801636	NFBC	hdl
	4038	LRP4	Reported gene (seed)	rs3136441, rs326214	NFBC	hdl
	5024	P2RX3	Reported gene (seed)	rs11603691	NFBC	hdl
	51092	SIDT2	Reported gene (seed)	rs530885291	NFBC	hdl
	745	MYRF	Reported gene (seed)	rs174529	NFBC	hdl
	80168	MOGAT2	Reported gene (seed)	rs499974	NFBC	hdl
	84649	DGAT2	Reported gene (seed)	rs499974	NFBC	hdl
	84811	BUD13	Reported gene (seed)	rs11216126, rs2367970	NFBC	hdl
	8882	ZNF259	Reported gene (seed)	rs964184, rs2367970	NFBC	hdl
	100131138	LOC100131138	Reported gene (seed)	rs2188380	NFBC	hdl
	100533183	FAM101A	Reported gene (seed)	rs4765127	NFBC	hdl
	22864	R3HDM2	Reported gene (seed)	rs11613352	NFBC	hdl
	283450	HECTD4	Reported gene (seed)	rs2074356, rs11066280	NFBC	hdl
	339	APOBEC1	Reported gene (seed)	rs1419980	NFBC	hdl
	4035	LRP1	Reported gene (seed)	rs11613352	NFBC	hdl
	4633	MYL2	Reported gene (seed)	rs12229654, rs2188380	NFBC	hdl
	80212	CCDC92	Reported gene (seed)	rs4765127	NFBC	hdl
	83892	KCTD10	Reported gene (seed)	rs2338104	NFBC	hdl
	89910	UBE3B	Reported gene (seed)	rs2241208, rs2241210	NFBC	hdl
	9332	CD163	Reported gene (seed)	rs10743940, rs1419980	NFBC	hdl
	949	SCARB1	Reported gene (seed)	rs838880, rs838886	NFBC	hdl
	114294	LACTB	Reported gene (seed)	rs2652834	NFBC	hdl
	7168	TPM1	Reported gene (seed)	rs2652834	NFBC	hdl
	8854	ALDH1A2	Reported gene (seed)	rs261290	NFBC	hdl
	116028	RMI2	Reported gene (seed)	rs7188861	NFBC	hdl
	146206	RLTPR	Reported gene (seed)	rs141279119	NFBC	hdl
	1874	E2F4	Reported gene (seed)	rs3729639	NFBC	hdl
	26231	LRRC29	Reported gene (seed)	rs143264468	NFBC	hdl
	283849	EXOC3L1	Reported gene (seed)	rs3729639	NFBC	hdl
	5681	PSKH1	Reported gene (seed)	rs16942887	NFBC	hdl
	57610	RANBP10	Reported gene (seed)	rs73591976	NFBC	hdl
	64180	DPEP3	Reported gene (seed)	rs548291389	NFBC	hdl
	6560	SLC12A4	Reported gene (seed)	rs548291389, rs1109166, rs2292318	NFBC	hdl
	79068	FTO	Reported gene (seed)	rs1121980	NFBC	hdl
	10351	ABCA8	Reported gene (seed)	rs4148008, rs1373067	NFBC	hdl
	146894	CD300LG	Reported gene (seed)	rs72836561	NFBC	hdl
	50964	SOST	Reported gene (seed)	rs77697917	NFBC	hdl
	10452	TOMM40	Reported gene (seed)	rs519113	NFBC	hdl
	2359	FPR3	Reported gene (seed)	rs17695224	NFBC	hdl
	3036	HAS1	Reported gene (seed)	rs17695224	NFBC	hdl
	344	APOC4-APOC2/APOC2	Reported gene (seed)	rs4420638	NFBC	hdl
	348	APOE	Reported gene (seed)	rs519113, rs4420638, rs429358, rs7412	NFBC	hdl
	51257	37316	Reported gene (seed)	rs2967605	NFBC	hdl
	5184	PEPD	Reported gene (seed)	rs731839	NFBC	hdl
	5819	PVRL2	Reported gene (seed)	rs519113	NFBC	hdl
	9230	RAB11B	Reported gene (seed)	rs2967605	NFBC	hdl
	63925	ZNF335	Reported gene (seed)	rs6073972, rs6124760	NFBC	hdl
	63935	PCIF1	Reported gene (seed)	rs7679	NFBC	hdl
	7332	UBE2L3	Reported gene (seed)	rs181362, rs5754344, rs181360	NFBC	hdl
	10657	KHDRBS1	PPI network interaction		NFBC	hdl
	11146	GLMN	PPI network interaction		NFBC	hdl
	11243	PMF1	PPI network interaction		NFBC	hdl
	1196	CLK2	PPI network interaction		NFBC	hdl
	142	PARP1	PPI network interaction		NFBC	hdl
	1600	DAB1	PPI network interaction		NFBC	hdl
	2104	ESRRG	PPI network interaction		NFBC	hdl
	23028	KDM1A	PPI network interaction		NFBC	hdl
	23358	USP24	PPI network interaction		NFBC	hdl
	2475	MTOR	PPI network interaction		NFBC	hdl
	2494	NR5A2	PPI network interaction		NFBC	hdl
	25936	NSL1	PPI network interaction		NFBC	hdl
	2782	GNB1	PPI network interaction		NFBC	hdl
	286826	LIN9	PPI network interaction		NFBC	hdl
	3192	HNRNPU	PPI network interaction		NFBC	hdl
	3716	JAK1	PPI network interaction		NFBC	hdl
	3725	JUN	PPI network interaction		NFBC	hdl
	467	ATF3	PPI network interaction		NFBC	hdl
	4853	NOTCH2/	PPI network interaction		NFBC	hdl
	4904	YBX1	PPI network interaction		NFBC	hdl
	51177	PLEKHO1/	PPI network interaction		NFBC	hdl
	5174	PDZK1	PPI network interaction		NFBC	hdl
	5321	PLA2G4A	PPI network interaction		NFBC	hdl
	5565	PRKAB2	PPI network interaction		NFBC	hdl
	5586	PKN2	PPI network interaction		NFBC	hdl
	5590	PRKCZ	PPI network interaction		NFBC	hdl
	5784	PTPN14	PPI network interaction		NFBC	hdl
	5928	RBBP4	PPI network interaction		NFBC	hdl
	6125	RPL5	PPI network interaction		NFBC	hdl
	6146	RPL22	PPI network interaction		NFBC	hdl
	6258	RXRG	PPI network interaction		NFBC	hdl
	64326	RFWD2	PPI network interaction		NFBC	hdl
	64769	MEAF6	PPI network interaction		NFBC	hdl
	6497	SKI	PPI network interaction		NFBC	hdl
	653121	ZBTB8A	PPI network interaction		NFBC	hdl
	6944	VPS72	PPI network interaction		NFBC	hdl
	7170	TPM3	PPI network interaction		NFBC	hdl
	7203	CCT3	PPI network interaction		NFBC	hdl
	7268	TTC4	PPI network interaction		NFBC	hdl
	7804	LRP8	PPI network interaction		NFBC	hdl
	79594	MUL1	PPI network interaction		NFBC	hdl
	80232	WDR26	PPI network interaction		NFBC	hdl
	83540	NUF2	PPI network interaction		NFBC	hdl
	83931	STK40	PPI network interaction		NFBC	hdl
	8412	BCAR3	PPI network interaction		NFBC	hdl
	8503	PIK3R3	PPI network interaction		NFBC	hdl
	8915	BCL10	PPI network interaction		NFBC	hdl
	9261	MAPKAPK2	PPI network interaction		NFBC	hdl
	9722	NOS1AP	PPI network interaction		NFBC	hdl
	9804	TOMM20	PPI network interaction		NFBC	hdl
	9869	SETDB1	PPI network interaction		NFBC	hdl
	10574	CCT7	PPI network interaction		NFBC	hdl
	10971	YWHAQ	PPI network interaction		NFBC	hdl
	1385	CREB1	PPI network interaction		NFBC	hdl
	150684	COMMD1	PPI network interaction		NFBC	hdl
	22807	IKZF2	PPI network interaction		NFBC	hdl
	26056	RAB11FIP5	PPI network interaction		NFBC	hdl
	26122	EPC2	PPI network interaction		NFBC	hdl
	4084	MXD1	PPI network interaction		NFBC	hdl
	4760	NEUROD1	PPI network interaction		NFBC	hdl
	5443	POMC	PPI network interaction		NFBC	hdl
	55022	PID1	PPI network interaction		NFBC	hdl
	55233	MOB1A	PPI network interaction		NFBC	hdl
	55704	CCDC88A	PPI network interaction		NFBC	hdl
	5581	PRKCE	PPI network interaction		NFBC	hdl
	56888	KCMF1	PPI network interaction		NFBC	hdl
	57405	SPC25	PPI network interaction		NFBC	hdl
	57520	HECW2	PPI network interaction		NFBC	hdl
	5775	PTPN4	PPI network interaction		NFBC	hdl
	580	BARD1	PPI network interaction		NFBC	hdl
	5861	RAB1A	PPI network interaction		NFBC	hdl
	6160	RPL31	PPI network interaction		NFBC	hdl
	6168	RPL37A	PPI network interaction		NFBC	hdl
	6201	RPS7	PPI network interaction		NFBC	hdl
	64795	RMND5A	PPI network interaction		NFBC	hdl
	7514	XPO1	PPI network interaction		NFBC	hdl
	8452	CUL3	PPI network interaction		NFBC	hdl
	8648	NCOA1	PPI network interaction		NFBC	hdl
	9111	NMI	PPI network interaction		NFBC	hdl
	9270	ITGB1BP1	PPI network interaction		NFBC	hdl
	9475	ROCK2	PPI network interaction		NFBC	hdl
	9781	RNF144A	PPI network interaction		NFBC	hdl
	10188	TNK2	PPI network interaction		NFBC	hdl
	10425	ARIH2	PPI network interaction		NFBC	hdl
	11073	TOPBP1	PPI network interaction		NFBC	hdl
	1499	CTNNB1	PPI network interaction		NFBC	hdl
	1857	DVL3	PPI network interaction		NFBC	hdl
	2177	FANCD2	PPI network interaction		NFBC	hdl
	23350	U2SURP	PPI network interaction		NFBC	hdl
	25945	PVRL3	PPI network interaction		NFBC	hdl
	26018	LRIG1	PPI network interaction		NFBC	hdl
	26043	UBXN7	PPI network interaction		NFBC	hdl
	26060	APPL1	PPI network interaction		NFBC	hdl
	3556	IL1RAP	PPI network interaction		NFBC	hdl
	3708	ITPR1	PPI network interaction		NFBC	hdl
	51185	CRBN	PPI network interaction		NFBC	hdl
	5290	PIK3CA	PPI network interaction		NFBC	hdl
	5361	PLXNA1	PPI network interaction		NFBC	hdl
	545	ATR	PPI network interaction		NFBC	hdl
	5468	PPARG	PPI network interaction		NFBC	hdl
	5504	PPP1R2	PPI network interaction		NFBC	hdl
	5580	PRKCD	PPI network interaction		NFBC	hdl
	5894	RAF1	PPI network interaction		NFBC	hdl
	6138	RPL15	PPI network interaction		NFBC	hdl
	6161	RPL32	PPI network interaction		NFBC	hdl
	64422	ATG3	PPI network interaction		NFBC	hdl
	6599	SMARCC1	PPI network interaction		NFBC	hdl
	7029	TFDP2	PPI network interaction		NFBC	hdl
	7182	NR2C2	PPI network interaction		NFBC	hdl
	7375	USP4	PPI network interaction		NFBC	hdl
	7428	VHL	PPI network interaction		NFBC	hdl
	7508	XPC	PPI network interaction		NFBC	hdl
	7879	RAB7A	PPI network interaction		NFBC	hdl
	84859	LRCH3	PPI network interaction		NFBC	hdl
	86	ACTL6A	PPI network interaction		NFBC	hdl
	8607	RUVBL1	PPI network interaction		NFBC	hdl
	8626	TP63	PPI network interaction		NFBC	hdl
	8850	KAT2B	PPI network interaction		NFBC	hdl
	8856	NR1I2	PPI network interaction		NFBC	hdl
	9975	NR1D2	PPI network interaction		NFBC	hdl
	10891	PPARGC1A	PPI network interaction		NFBC	hdl
	132660	LIN54	PPI network interaction		NFBC	hdl
	1487	CTBP1	PPI network interaction		NFBC	hdl
	152559	PAQR3	PPI network interaction		NFBC	hdl
	1665	DHX15	PPI network interaction		NFBC	hdl
	1909	EDNRA	PPI network interaction		NFBC	hdl
	1977	EIF4E	PPI network interaction		NFBC	hdl
	2243	FGA	PPI network interaction		NFBC	hdl
	2549	GAB1	PPI network interaction		NFBC	hdl
	25898	RCHY1	PPI network interaction		NFBC	hdl
	26234	FBXL5	PPI network interaction		NFBC	hdl
	3064	HTT	PPI network interaction		NFBC	hdl
	3660	IRF2	PPI network interaction		NFBC	hdl
	3791	KDR	PPI network interaction		NFBC	hdl
	4043	LRPAP1	PPI network interaction		NFBC	hdl
	4086	SMAD1	PPI network interaction		NFBC	hdl
	4547	MTTP	PPI network interaction		NFBC	hdl
	4790	NFKB1	PPI network interaction		NFBC	hdl
	5156	PDGFRA	PPI network interaction		NFBC	hdl
	54532	USP53	PPI network interaction		NFBC	hdl
	55236	UBA6	PPI network interaction		NFBC	hdl
	57630	SH3RF1	PPI network interaction		NFBC	hdl
	6133	RPL9	PPI network interaction		NFBC	hdl
	6622	SNCA	PPI network interaction		NFBC	hdl
	7345	UCHL1	PPI network interaction		NFBC	hdl
	79960	JADE1	PPI network interaction		NFBC	hdl
	92597	MOB1B	PPI network interaction		NFBC	hdl
	10399	GNB2L1	PPI network interaction		NFBC	hdl
	10902	BRD8	PPI network interaction		NFBC	hdl
	10923	SUB1	PPI network interaction		NFBC	hdl
	154	ADRB2	PPI network interaction		NFBC	hdl
	1627	DBN1	PPI network interaction		NFBC	hdl
	23197	FAF2	PPI network interaction		NFBC	hdl
	253260	RICTOR	PPI network interaction		NFBC	hdl
	2908	NR3C1	PPI network interaction		NFBC	hdl
	324	APC	PPI network interaction		NFBC	hdl
	3308	HSPA4	PPI network interaction		NFBC	hdl
	3313	HSPA9	PPI network interaction		NFBC	hdl
	4214	MAP3K1	PPI network interaction		NFBC	hdl
	5295	PIK3R1	PPI network interaction		NFBC	hdl
	6208	RPS14	PPI network interaction		NFBC	hdl
	6228	RPS23	PPI network interaction		NFBC	hdl
	6502	SKP2	PPI network interaction		NFBC	hdl
	7015	TERT	PPI network interaction		NFBC	hdl
	821	CANX	PPI network interaction		NFBC	hdl
	83734	ATG10	PPI network interaction		NFBC	hdl
	8841	HDAC3	PPI network interaction		NFBC	hdl
	9140	ATG12	PPI network interaction		NFBC	hdl
	9627	SNCAIP	PPI network interaction		NFBC	hdl
	10048	RANBP9	PPI network interaction		NFBC	hdl
	1026	CDKN1A	PPI network interaction		NFBC	hdl
	1432	MAPK14	PPI network interaction		NFBC	hdl
	1460	CSNK2B	PPI network interaction		NFBC	hdl
	1915	EEF1A1	PPI network interaction		NFBC	hdl
	203068	TUBB	PPI network interaction		NFBC	hdl
	2099	ESR1	PPI network interaction		NFBC	hdl
	2309	FOXO3	PPI network interaction		NFBC	hdl
	23113	CUL9	PPI network interaction		NFBC	hdl
	23118	TAB2	PPI network interaction		NFBC	hdl
	2534	FYN	PPI network interaction		NFBC	hdl
	255488	RNF144B	PPI network interaction		NFBC	hdl
	26054	SENP6	PPI network interaction		NFBC	hdl
	2822	GPLD1	PPI network interaction		NFBC	hdl
	29993	PACSIN1	PPI network interaction		NFBC	hdl
	3066	HDAC2	PPI network interaction		NFBC	hdl
	3303	HSPA1A/HSPA1B	PPI network interaction		NFBC	hdl
	4188	MDFI	PPI network interaction		NFBC	hdl
	4217	MAP3K5	PPI network interaction		NFBC	hdl
	5071	PARK2	PPI network interaction		NFBC	hdl
	57531	HACE1	PPI network interaction		NFBC	hdl
	6206	RPS12	PPI network interaction		NFBC	hdl
	6222	RPS18	PPI network interaction		NFBC	hdl
	6257	RXRB	PPI network interaction		NFBC	hdl
	6885	MAP3K7	PPI network interaction		NFBC	hdl
	7020	TFAP2A	PPI network interaction		NFBC	hdl
	7957	EPM2A	PPI network interaction		NFBC	hdl
	8350	HIST1H3H/HIST1H3I/HIST1H3J/HIST1H3A/HIST1H3B/HIST1H3C/HIST1H3D/HIST1H3E/HIST1H3F/HIST1H3G	PPI network interaction		NFBC	hdl
	8359	HIST2H4A/HIST2H4B/HIST1H4I/HIST1H4J/HIST1H4K/HIST1H4L/HIST1H4A/HIST1H4B/HIST1H4C/HIST1H4D/HIST1H4E/HIST1H4F/HIST1H4H/HIST4H4/	PPI network interaction		NFBC	hdl
	89870	TRIM15	PPI network interaction		NFBC	hdl
	9589	WTAP	PPI network interaction		NFBC	hdl
	988	CDC5L	PPI network interaction		NFBC	hdl
	1080	CFTR	PPI network interaction		NFBC	hdl
	1956	EGFR	PPI network interaction		NFBC	hdl
	2146	EZH2	PPI network interaction		NFBC	hdl
	23386	NUDCD3	PPI network interaction		NFBC	hdl
	2887	GRB10	PPI network interaction		NFBC	hdl
	3082	HGF	PPI network interaction		NFBC	hdl
	4846	NOS3	PPI network interaction		NFBC	hdl
	51631	C7orf55-LUC7L2/LUC7L2	PPI network interaction		NFBC	hdl
	54556	ING3	PPI network interaction		NFBC	hdl
	57154	SMURF1	PPI network interaction		NFBC	hdl
	5803	PTPRZ1	PPI network interaction		NFBC	hdl
	60	ACTG1/ACTB	PPI network interaction		NFBC	hdl
	673	BRAF	PPI network interaction		NFBC	hdl
	6733	SRPK2	PPI network interaction		NFBC	hdl
	799	CALCR	PPI network interaction		NFBC	hdl
	8295	TRRAP	PPI network interaction		NFBC	hdl
	8379	MAD1L1	PPI network interaction		NFBC	hdl
	9601	PDIA4	PPI network interaction		NFBC	hdl
	9603	NFE2L3	PPI network interaction		NFBC	hdl
	9690	UBE3C	PPI network interaction		NFBC	hdl
	10174	SORBS3	PPI network interaction		NFBC	hdl
	10987	COPS5	PPI network interaction		NFBC	hdl
	11059	WWP1	PPI network interaction		NFBC	hdl
	2138	EYA1	PPI network interaction		NFBC	hdl
	23678	C8orf44-SGK3/SGK3	PPI network interaction		NFBC	hdl
	25897	RNF19A	PPI network interaction		NFBC	hdl
	29028	ATAD2	PPI network interaction		NFBC	hdl
	3551	IKBKB	PPI network interaction		NFBC	hdl
	4609	MYC	PPI network interaction		NFBC	hdl
	51366	UBR5	PPI network interaction		NFBC	hdl
	5327	PLAT	PPI network interaction		NFBC	hdl
	5591	PRKDC	PPI network interaction		NFBC	hdl
	5747	PTK2	PPI network interaction		NFBC	hdl
	57805	CCAR2	PPI network interaction		NFBC	hdl
	5885	RAD21	PPI network interaction		NFBC	hdl
	6129	RPL7	PPI network interaction		NFBC	hdl
	6156	RPL30	PPI network interaction		NFBC	hdl
	6224	RPS20	PPI network interaction		NFBC	hdl
	6788	STK3	PPI network interaction		NFBC	hdl
	7534	YWHAZ	PPI network interaction		NFBC	hdl
	79139	DERL1	PPI network interaction		NFBC	hdl
	80223	RAB11FIP1	PPI network interaction		NFBC	hdl
	9530	BAG4	PPI network interaction		NFBC	hdl
	1029	CDKN2A	PPI network interaction		NFBC	hdl
	11224	RPL35	PPI network interaction		NFBC	hdl
	153090	DAB2IP	PPI network interaction		NFBC	hdl
	25	ABL1	PPI network interaction		NFBC	hdl
	29126	CD274	PPI network interaction		NFBC	hdl
	3717	JAK2	PPI network interaction		NFBC	hdl
	4851	NOTCH1	PPI network interaction		NFBC	hdl
	5524	PPP2R4	PPI network interaction		NFBC	hdl
	6194	RPS6	PPI network interaction		NFBC	hdl
	6256	RXRA	PPI network interaction		NFBC	hdl
	6595	SMARCA2	PPI network interaction		NFBC	hdl
	6850	SYK	PPI network interaction		NFBC	hdl
	7186	TRAF2	PPI network interaction		NFBC	hdl
	7248	TSC1	PPI network interaction		NFBC	hdl
	7507	XPA	PPI network interaction		NFBC	hdl
	774	CACNA1B	PPI network interaction		NFBC	hdl
	79109	MAPKAP1	PPI network interaction		NFBC	hdl
	80010	RMI1	PPI network interaction		NFBC	hdl
	81704	DOCK8	PPI network interaction		NFBC	hdl
	9355	LHX2	PPI network interaction		NFBC	hdl
	10133	OPTN	PPI network interaction		NFBC	hdl
	11130	ZWINT	PPI network interaction		NFBC	hdl
	1326	MAP3K8	PPI network interaction		NFBC	hdl
	1488	CTBP2	PPI network interaction		NFBC	hdl
	22841	RAB11FIP2	PPI network interaction		NFBC	hdl
	23411	SIRT1	PPI network interaction		NFBC	hdl
	27250	PDCD4	PPI network interaction		NFBC	hdl
	29974	A1CF	PPI network interaction		NFBC	hdl
	331	XIAP/	PPI network interaction		NFBC	hdl
	4143	MAT1A	PPI network interaction		NFBC	hdl
	5588	PRKCQ	PPI network interaction		NFBC	hdl
	5599	MAPK8	PPI network interaction		NFBC	hdl
	64376	IKZF5	PPI network interaction		NFBC	hdl
	64421	DCLRE1C	PPI network interaction		NFBC	hdl
	7431	VIM	PPI network interaction		NFBC	hdl
	80314	EPC1	PPI network interaction		NFBC	hdl
	8829	NRP1	PPI network interaction		NFBC	hdl
	8945	BTRC	PPI network interaction		NFBC	hdl
	9531	BAG3	PPI network interaction		NFBC	hdl
	10522	DEAF1	PPI network interaction		NFBC	hdl
	1642	DDB1	PPI network interaction		NFBC	hdl
	23650	TRIM29	PPI network interaction		NFBC	hdl
	27339	PRPF19	PPI network interaction		NFBC	hdl
	283150	FOXR1	PPI network interaction		NFBC	hdl
	322	APBB1	PPI network interaction		NFBC	hdl
	3312	HSPA8	PPI network interaction		NFBC	hdl
	3611	ILK	PPI network interaction		NFBC	hdl
	4041	LRP5	PPI network interaction		NFBC	hdl
	4296	MAP3K11	PPI network interaction		NFBC	hdl
	472	ATM	PPI network interaction		NFBC	hdl
	5058	PAK1	PPI network interaction		NFBC	hdl
	5499	PPP1CA	PPI network interaction		NFBC	hdl
	55366	LGR4	PPI network interaction		NFBC	hdl
	572	BAD	PPI network interaction		NFBC	hdl
	5970	RELA	PPI network interaction		NFBC	hdl
	6157	RPL27A	PPI network interaction		NFBC	hdl
	6181	RPLP2	PPI network interaction		NFBC	hdl
	6188	RPS3	PPI network interaction		NFBC	hdl
	6207	RPS13	PPI network interaction		NFBC	hdl
	6230	RPS25	PPI network interaction		NFBC	hdl
	6240	RRM1	PPI network interaction		NFBC	hdl
	7189	TRAF6	PPI network interaction		NFBC	hdl
	81876	RAB1B	PPI network interaction		NFBC	hdl
	84447	SYVN1	PPI network interaction		NFBC	hdl
	867	CBL	PPI network interaction		NFBC	hdl
	8815	BANF1	PPI network interaction		NFBC	hdl
	9479	MAPK8IP1	PPI network interaction		NFBC	hdl
	975	CD81	PPI network interaction		NFBC	hdl
	9846	GAB2	PPI network interaction		NFBC	hdl
	10059	DNM1L	PPI network interaction		NFBC	hdl
	1017	CDK2	PPI network interaction		NFBC	hdl
	1027	CDKN1B	PPI network interaction		NFBC	hdl
	10576	CCT2	PPI network interaction		NFBC	hdl
	1108	CHD4	PPI network interaction		NFBC	hdl
	11171	STRAP	PPI network interaction		NFBC	hdl
	116986	/AGAP2	PPI network interaction		NFBC	hdl
	120892	LRRK2	PPI network interaction		NFBC	hdl
	1634	DCN	PPI network interaction		NFBC	hdl
	2	A2M	PPI network interaction		NFBC	hdl
	2026	ENO2	PPI network interaction		NFBC	hdl
	2120	ETV6	PPI network interaction		NFBC	hdl
	22822	PHLDA1	PPI network interaction		NFBC	hdl
	23710	GABARAPL1	PPI network interaction		NFBC	hdl
	26259	FBXW8	PPI network interaction		NFBC	hdl
	29110	TBK1	PPI network interaction		NFBC	hdl
	3164	NR4A1	PPI network interaction		NFBC	hdl
	3178	HNRNPA1P26/HNRNPA1	PPI network interaction		NFBC	hdl
	4040	LRP6	PPI network interaction		NFBC	hdl
	4193	MDM2	PPI network interaction		NFBC	hdl
	50813	COPS7A	PPI network interaction		NFBC	hdl
	51564	HDAC7	PPI network interaction		NFBC	hdl
	5564	PRKAB1	PPI network interaction		NFBC	hdl
	57634	EP400	PPI network interaction		NFBC	hdl
	5777	PTPN6	PPI network interaction		NFBC	hdl
	5781	PTPN11	PPI network interaction		NFBC	hdl
	5787	PTPRB	PPI network interaction		NFBC	hdl
	64375	IKZF4	PPI network interaction		NFBC	hdl
	6602	SMARCD1	PPI network interaction		NFBC	hdl
	6667	SP1	PPI network interaction		NFBC	hdl
	7184	HSP90B1	PPI network interaction		NFBC	hdl
	8089	YEATS4	PPI network interaction		NFBC	hdl
	8655	DYNLL1	PPI network interaction		NFBC	hdl
	9612	NCOR2	PPI network interaction		NFBC	hdl
	10301	DLEU1	PPI network interaction		NFBC	hdl
	11215	AKAP11	PPI network interaction		NFBC	hdl
	2308	FOXO1	PPI network interaction		NFBC	hdl
	2321	FLT1	PPI network interaction		NFBC	hdl
	23281	MTUS2	PPI network interaction		NFBC	hdl
	241	ALOX5AP	PPI network interaction		NFBC	hdl
	28984	RGCC	PPI network interaction		NFBC	hdl
	3651	PDX1	PPI network interaction		NFBC	hdl
	5095	PCCA	PPI network interaction		NFBC	hdl
	5925	RB1	PPI network interaction		NFBC	hdl
	6144	RPL21	PPI network interaction		NFBC	hdl
	688	KLF5	PPI network interaction		NFBC	hdl
	7027	TFDP1	PPI network interaction		NFBC	hdl
	8451	CUL4A	PPI network interaction		NFBC	hdl
	10598	AHSA1	PPI network interaction		NFBC	hdl
	23405	DICER1	PPI network interaction		NFBC	hdl
	3320	HSP90AA1	PPI network interaction		NFBC	hdl
	4149	MAX	PPI network interaction		NFBC	hdl
	4287	/ATXN3	PPI network interaction		NFBC	hdl
	51527	GSKIP	PPI network interaction		NFBC	hdl
	55072	RNF31	PPI network interaction		NFBC	hdl
	55333	SYNJ2BP	PPI network interaction		NFBC	hdl
	5663	PSEN1	PPI network interaction		NFBC	hdl
	57680	CHD8	PPI network interaction		NFBC	hdl
	57820	CCNB1IP1	PPI network interaction		NFBC	hdl
	58157	NGB	PPI network interaction		NFBC	hdl
	801	CALM3/CALM2/CALM1	PPI network interaction		NFBC	hdl
	808	CALM3/CALM2/CALM1	PPI network interaction		NFBC	hdl
	9112	MTA1	PPI network interaction		NFBC	hdl
	9870	AREL1	PPI network interaction		NFBC	hdl
	10933	MORF4L1	PPI network interaction		NFBC	hdl
	1445	CSK	PPI network interaction		NFBC	hdl
	146057	TTBK2	PPI network interaction		NFBC	hdl
	23741	EID1	PPI network interaction		NFBC	hdl
	25820	ARIH1	PPI network interaction		NFBC	hdl
	25942	SIN3A	PPI network interaction		NFBC	hdl
	3175	ONECUT1	PPI network interaction		NFBC	hdl
	3480	IGF1R	PPI network interaction		NFBC	hdl
	4088	SMAD3	PPI network interaction		NFBC	hdl
	4734	NEDD4	PPI network interaction		NFBC	hdl
	5315	PKM	PPI network interaction		NFBC	hdl
	5371	PML	PPI network interaction		NFBC	hdl
	5597	MAPK6	PPI network interaction		NFBC	hdl
	57082	CASC5	PPI network interaction		NFBC	hdl
	6124	RPL4	PPI network interaction		NFBC	hdl
	7057	THBS1	PPI network interaction		NFBC	hdl
	7337	UBE3A	PPI network interaction		NFBC	hdl
	8554	PIAS1	PPI network interaction		NFBC	hdl
	9318	COPS2	PPI network interaction		NFBC	hdl
	10273	STUB1	PPI network interaction		NFBC	hdl
	11060	WWP2	PPI network interaction		NFBC	hdl
	11345	GABARAPL2	PPI network interaction		NFBC	hdl
	1387	CREBBP	PPI network interaction		NFBC	hdl
	1540	CYLD	PPI network interaction		NFBC	hdl
	161882	ZFPM1	PPI network interaction		NFBC	hdl
	2175	FANCA	PPI network interaction		NFBC	hdl
	23062	GGA2	PPI network interaction		NFBC	hdl
	23406	COTL1	PPI network interaction		NFBC	hdl
	23524	SRRM2	PPI network interaction		NFBC	hdl
	253980	KCTD13	PPI network interaction		NFBC	hdl
	267	AMFR	PPI network interaction		NFBC	hdl
	5493	PPL	PPI network interaction		NFBC	hdl
	5595	MAPK3	PPI network interaction		NFBC	hdl
	5934	RBL2	PPI network interaction		NFBC	hdl
	6137	RPL13	PPI network interaction		NFBC	hdl
	6210	RPS15A	PPI network interaction		NFBC	hdl
	64127	NOD2	PPI network interaction		NFBC	hdl
	64400	AKTIP	PPI network interaction		NFBC	hdl
	6645	SNTB2	PPI network interaction		NFBC	hdl
	7023	TFAP4	PPI network interaction		NFBC	hdl
	7249	TSC2	PPI network interaction		NFBC	hdl
	7329	UBE2I	PPI network interaction		NFBC	hdl
	7874	USP7	PPI network interaction		NFBC	hdl
	81631	MAP1LC3B	PPI network interaction		NFBC	hdl
	8312	AXIN1	PPI network interaction		NFBC	hdl
	8448	DOC2A	PPI network interaction		NFBC	hdl
	9351	SLC9A3R2	PPI network interaction		NFBC	hdl
	1107	CHD3	PPI network interaction		NFBC	hdl
	1655	DDX5	PPI network interaction		NFBC	hdl
	1742	DLG4	PPI network interaction		NFBC	hdl
	22806	IKZF3	PPI network interaction		NFBC	hdl
	23163	GGA3	PPI network interaction		NFBC	hdl
	23512	SUZ12	PPI network interaction		NFBC	hdl
	2874	GPS2/	PPI network interaction		NFBC	hdl
	2885	GRB2	PPI network interaction		NFBC	hdl
	4077	NBR1	PPI network interaction		NFBC	hdl
	409	ARRB2	PPI network interaction		NFBC	hdl
	4137	MAPT/	PPI network interaction		NFBC	hdl
	5430	POLR2A	PPI network interaction		NFBC	hdl
	54799	MBTD1	PPI network interaction		NFBC	hdl
	57332	CBX8	PPI network interaction		NFBC	hdl
	57521	RPTOR	PPI network interaction		NFBC	hdl
	5914	RARA	PPI network interaction		NFBC	hdl
	6143	RPL19	PPI network interaction		NFBC	hdl
	6198	RPS6KB1	PPI network interaction		NFBC	hdl
	6416	MAP2K4	PPI network interaction		NFBC	hdl
	64750	SMURF2	PPI network interaction		NFBC	hdl
	672	BRCA1	PPI network interaction		NFBC	hdl
	6720	SREBF1	PPI network interaction		NFBC	hdl
	6871	TADA2A	PPI network interaction		NFBC	hdl
	6945	MLX	PPI network interaction		NFBC	hdl
	7126	TNFAIP1	PPI network interaction		NFBC	hdl
	7157	TP53	PPI network interaction		NFBC	hdl
	7343	UBTF	PPI network interaction		NFBC	hdl
	7531	YWHAE	PPI network interaction		NFBC	hdl
	8313	AXIN2	PPI network interaction		NFBC	hdl
	8533	COPS3	PPI network interaction		NFBC	hdl
	9001	HAP1	PPI network interaction		NFBC	hdl
	9098	USP6	PPI network interaction		NFBC	hdl
	9326	ZNHIT3	PPI network interaction		NFBC	hdl
	9368	SLC9A3R1	PPI network interaction		NFBC	hdl
	9611	NCOR1	PPI network interaction		NFBC	hdl
	9744	ACAP1	PPI network interaction		NFBC	hdl
	990	CDC6	PPI network interaction		NFBC	hdl
	10403	NDC80	PPI network interaction		NFBC	hdl
	23239	PHLPP1	PPI network interaction		NFBC	hdl
	23327	NEDD4L	PPI network interaction		NFBC	hdl
	4772	NFATC1	PPI network interaction		NFBC	hdl
	9063	PIAS2	PPI network interaction		NFBC	hdl
	1050	CEBPA	PPI network interaction		NFBC	hdl
	10755	GIPC1	PPI network interaction		NFBC	hdl
	10856	RUVBL2	PPI network interaction		NFBC	hdl
	11140	CDC37	PPI network interaction		NFBC	hdl
	1264	CNN1	PPI network interaction		NFBC	hdl
	1786	DNMT1	PPI network interaction		NFBC	hdl
	1994	ELAVL1	PPI network interaction		NFBC	hdl
	23309	SIN3B	PPI network interaction		NFBC	hdl
	23636	NUP62	PPI network interaction		NFBC	hdl
	3276	PRMT1	PPI network interaction		NFBC	hdl
	3337	DNAJB1	PPI network interaction		NFBC	hdl
	3643	INSR	PPI network interaction		NFBC	hdl
	51548	SIRT6	PPI network interaction		NFBC	hdl
	5329	PLAUR	PPI network interaction		NFBC	hdl
	5566	PRKACA	PPI network interaction		NFBC	hdl
	5582	PRKCG	PPI network interaction		NFBC	hdl
	55957	LIN37	PPI network interaction		NFBC	hdl
	5971	RELB	PPI network interaction		NFBC	hdl
	602	BCL3	PPI network interaction		NFBC	hdl
	6141	RPL18	PPI network interaction		NFBC	hdl
	6142	RPL18A	PPI network interaction		NFBC	hdl
	6158	RPL28	PPI network interaction		NFBC	hdl
	6193	RPS5	PPI network interaction		NFBC	hdl
	6203	RPS9/	PPI network interaction		NFBC	hdl
	6205	RPS11	PPI network interaction		NFBC	hdl
	6223	RPS19	PPI network interaction		NFBC	hdl
	6597	SMARCA4	PPI network interaction		NFBC	hdl
	6625	SNRNP70	PPI network interaction		NFBC	hdl
	7138	TNNT1	PPI network interaction		NFBC	hdl
	7171	TPM4	PPI network interaction		NFBC	hdl
	7376	NR1H2	PPI network interaction		NFBC	hdl
	79016	DDA1	PPI network interaction		NFBC	hdl
	8175	SF3A2	PPI network interaction		NFBC	hdl
	898	CCNE1	PPI network interaction		NFBC	hdl
	9141	PDCD5	PPI network interaction		NFBC	hdl
	92609	TIMM50	PPI network interaction		NFBC	hdl
	10616	RBCK1	PPI network interaction		NFBC	hdl
	146	ADRA1D	PPI network interaction		NFBC	hdl
	171023	ASXL1	PPI network interaction		NFBC	hdl
	1869	E2F1	PPI network interaction		NFBC	hdl
	22888	UBOX5	PPI network interaction		NFBC	hdl
	22919	MAPRE1	PPI network interaction		NFBC	hdl
	23054	NCOA6	PPI network interaction		NFBC	hdl
	4773	NFATC2	PPI network interaction		NFBC	hdl
	5335	PLCG1	PPI network interaction		NFBC	hdl
	54994	GID8	PPI network interaction		NFBC	hdl
	55257	MRGBP	PPI network interaction		NFBC	hdl
	5770	PTPN1	PPI network interaction		NFBC	hdl
	57761	TRIB3	PPI network interaction		NFBC	hdl
	5933	RBL1	PPI network interaction		NFBC	hdl
	6227	RPS21	PPI network interaction		NFBC	hdl
	6615	SNAI1	PPI network interaction		NFBC	hdl
	6714	SRC	PPI network interaction		NFBC	hdl
	6789	STK4	PPI network interaction		NFBC	hdl
	6790	AURKA	PPI network interaction		NFBC	hdl
	7056	THBD	PPI network interaction		NFBC	hdl
	83737	ITCH	PPI network interaction		NFBC	hdl
	84557	MAP1LC3A	PPI network interaction		NFBC	hdl
	8785	MATN4	PPI network interaction		NFBC	hdl
	29761	USP25	PPI network interaction		NFBC	hdl
	29947	DNMT3L	PPI network interaction		NFBC	hdl
	326	AIRE	PPI network interaction		NFBC	hdl
	351	APP	PPI network interaction		NFBC	hdl
	7267	TTC3	PPI network interaction		NFBC	hdl
	9510	ADAMTS1	PPI network interaction		NFBC	hdl
	2033	EP300	PPI network interaction		NFBC	hdl
	2130	EWSR1	PPI network interaction		NFBC	hdl
	23542	MAPK8IP2	PPI network interaction		NFBC	hdl
	25813	SAMM50	PPI network interaction		NFBC	hdl
	26088	GGA1	PPI network interaction		NFBC	hdl
	4627	MYH9	PPI network interaction		NFBC	hdl
	4771	NF2	PPI network interaction		NFBC	hdl
	51512	GTSE1	PPI network interaction		NFBC	hdl
	5594	MAPK1	PPI network interaction		NFBC	hdl
	6122	RPL3	PPI network interaction		NFBC	hdl
	6598	SMARCB1	PPI network interaction		NFBC	hdl
	6767	ST13	PPI network interaction		NFBC	hdl
	84133	ZNRF3	PPI network interaction		NFBC	hdl
	2646	GCKR	Reported gene (seed)	rs780092, rs1260326, rs1260333, rs780094, rs4665972, rs780093, rs814295	NFBC	tg
	26608	TBL2	Reported gene (seed)	rs2286276, rs17145738, rs1178979, rs9638182	NFBC	tg
	51085	MLXIPL	Reported gene (seed)	rs2286276, rs17145738, rs1178979, rs3812316, rs2240466, rs714052, rs9638182, rs13231516, rs17145738; rs2074755, rs1178977	NFBC	tg
	348	APOE	Reported gene (seed)	rs439401, rs438811, rs157582	NFBC	tg
	341	APOC1	Reported gene (seed)	rs439401, rs12721054, rs438811, rs157582	NFBC	tg
	344	APOC4-APOC2/APOC2	Reported gene (seed)	rs439401, rs157582	NFBC	tg
	3992	FADS1	Reported gene (seed)	rs174546, rs174548, rs174547, rs174529, rs174550	NFBC	tg
	9415	FADS2	Reported gene (seed)	rs174546, rs174547, rs174529, rs174550	NFBC	tg
	100302263	MIR1908/FADS1	Reported gene (seed)	rs174546, rs174548, rs174547, rs174529, rs174550	NFBC	tg
	3995	FADS3	Reported gene (seed)	rs174546, rs174547, rs174529, rs174550	NFBC	tg
	5360	PLTP	Reported gene (seed)	rs6065906, rs7679, rs6073958, rs6130975	NFBC	tg
	107985388	LOC107985388	Reported gene (seed)	rs6065906, rs6073958	NFBC	tg
	10	NAT2	Reported gene (seed)	rs1495741, rs4921914	NFBC	tg
	23362	PSD3	Reported gene (seed)	rs1495741, rs4921914	NFBC	tg
	101928635	ALDH1A2	Reported gene (seed)	rs1532085, rs1077835, rs1800588	NFBC	tg
	3990	LIPC	Reported gene (seed)	rs1532085, rs1077835, rs1800588, rs588136	NFBC	tg
	9709	HERPUD1	Reported gene (seed)	rs3764261, rs821840	NFBC	tg
	1071	CETP	Reported gene (seed)	rs3764261, rs821840	NFBC	tg
	2888	GRB14	Reported gene (seed)	rs10195252	NFBC	tg
	22837	COBLL1	Reported gene (seed)	rs10195252	NFBC	tg
	100420668	LOC100420668	Reported gene (seed)	rs1260333	NFBC	tg
	85440	DOCK7	Reported gene (seed)	rs2131925, rs1748195, rs1167998, rs10889353, rs9988450, rs12042319, rs995000	NFBC	tg
	4023	LPL	Reported gene (seed)	rs10503669, rs12678919, rs328, rs10105606, rs326, rs10096633, rs17410962, rs79236614, rs9644568, rs115849089, rs11984636, rs2410616, rs17482753, rs17489268	NFBC	tg
	105379311	LOC105379311	Reported gene (seed)	rs10503669, rs12678919, rs10105606, rs10096633, rs17410962, rs79236614, rs9644568, rs115849089, rs11984636, rs2410616, rs17482753, rs17489268	NFBC	tg
	10452	TOMM40	Reported gene (seed)	rs439401, rs157582	NFBC	tg
	9031	BAZ1B	Reported gene (seed)	rs1178979, rs2240466, rs714052, rs13231516, rs1178977	NFBC	tg
	101929011	LOC101929011	Reported gene (seed)	rs4938303, rs1558861, rs12272004, rs7350481, rs2155216	NFBC	tg
	84811	BUD13	Reported gene (seed)	rs603446, rs4938303, rs1558861, rs28927680, rs12272004, rs964184, rs7350481, rs2160669, rs651821, rs180326, rs2155216	NFBC	tg
	116519	APOA5	Reported gene (seed)	rs603446, rs964184, rs651821, rs4938303, rs28927680, rs12286037, rs12272004, rs10892151, rs7350481, rs2160669, rs662799, rs1558861, rs964184; rs1558861; rs3825041, rs2155216, rs6589567	NFBC	tg
	337	APOA4	Reported gene (seed)	rs603446, rs964184, rs4938303, rs28927680, rs12286037, rs12272004, rs10892151, rs7350481, rs662799, rs651821, rs6589567	NFBC	tg
	345	APOC3	Reported gene (seed)	rs603446, rs964184, rs4938303, rs28927680, rs12286037, rs12272004, rs10892151, rs7350481, rs662799, rs76353203, rs651821	NFBC	tg
	335	APOA1	Reported gene (seed)	rs603446, rs964184, rs4938303, rs28927680, rs12286037, rs12272004, rs10892151, rs7350481, rs662799, rs651821, rs1558861, rs964184; rs1558861; rs3825041	NFBC	tg
	285489	DOK7	Reported gene (seed)	rs6831256	NFBC	tg
	4043	LRPAP1	Reported gene (seed)	rs6831256, rs59950280	NFBC	tg
	105375199	LOC105375199	Reported gene (seed)	rs4722551, rs4719841	NFBC	tg
	406940	MIR148A	Reported gene (seed)	rs4722551, rs4719841	NFBC	tg
	5496	PPM1G	Reported gene (seed)	rs1260326	NFBC	tg
	29959	NRBP1	Reported gene (seed)	rs1260326	NFBC	tg
	200634	KRTCAP3	Reported gene (seed)	rs1260326	NFBC	tg
	26160	IFT172	Reported gene (seed)	rs1260326	NFBC	tg
	64838	FNDC4	Reported gene (seed)	rs1260326	NFBC	tg
	84226	C2orf16	Reported gene (seed)	rs1260326	NFBC	tg
	84450	ZNF512	Reported gene (seed)	rs1260326	NFBC	tg
	27329	ANGPTL3	Reported gene (seed)	rs2131925, rs1748195, rs10889353, rs9988450, rs12042319, rs995000	NFBC	tg
	1592	CYP26A1	Reported gene (seed)	rs2068888	NFBC	tg
	389997	LOC389997	Reported gene (seed)	rs2068888	NFBC	tg
	4018	LPA	Reported gene (seed)	rs7759633	NFBC	tg
	4299	AFF1	Reported gene (seed)	rs442177, rs2035403, rs1037814	NFBC	tg
	57563	KLHL8	Reported gene (seed)	rs442177, rs2035403, rs1037814	NFBC	tg
	391581	LOC391581	Reported gene (seed)	rs645040, rs687339	NFBC	tg
	5096	PCCB	Reported gene (seed)	rs645040, rs687339	NFBC	tg
	8398	PLA2G6	Reported gene (seed)	rs5757133, rs3761445	NFBC	tg
	23764	MAFF	Reported gene (seed)	rs3761445	NFBC	tg
	4233	MET	Reported gene (seed)	rs11984636, rs38855	NFBC	tg
	727704	LOC727704	Reported gene (seed)	rs11671710, rs142815467, rs11671319, rs34128150, rs11671360, rs11667159, rs7254961, rs7256047, rs11668290, rs73059722, rs73059723, rs73059724, rs73059725, rs73059726, rs141332218, rs117366905, rs117992292	NFBC	tg
	64344	HIF3A	Reported gene (seed)	rs11671710, rs142815467, rs11671319, rs34128150, rs11671360, rs11667159, rs7254961, rs7256047, rs11668290, rs73059722, rs73059723, rs73059724, rs73059725, rs73059726, rs141332218, rs117366905, rs117992292	NFBC	tg
	2590	GALNT2	Reported gene (seed)	rs4846914, rs10864728	NFBC	tg
	5629	PROX1	Reported gene (seed)	rs340839	NFBC	tg
	101928271	LOC101928271	Reported gene (seed)	rs7557067, rs4665710	NFBC	tg
	23177	CEP68	Reported gene (seed)	rs2540948	NFBC	tg
	338	APOB	Reported gene (seed)	rs1042034, rs7557067, rs4665710	NFBC	tg
	3667	IRS1	Reported gene (seed)	rs2972146	NFBC	tg
	5523	PPP2R3A	Reported gene (seed)	rs34894639	NFBC	tg
	101928448	LOC101928448	Reported gene (seed)	rs9686661	NFBC	tg
	26762	HAVCR1	Reported gene (seed)	rs6882076, rs1553318	NFBC	tg
	4214	MAP3K1	Reported gene (seed)	rs9686661	NFBC	tg
	79722	ANKRD55	Reported gene (seed)	rs9686661	NFBC	tg
	91937	TIMD4	Reported gene (seed)	rs6882076, rs1553318, rs4704727	NFBC	tg
	10370	CITED2	Reported gene (seed)	rs17585887	NFBC	tg
	1235	CCR6	Reported gene (seed)	rs62436827	NFBC	tg
	4855	NOTCH4	Reported gene (seed)	rs419132	NFBC	tg
	55788	LMBRD1	Reported gene (seed)	rs78536982	NFBC	tg
	577	BAI3	Reported gene (seed)	rs78536982	NFBC	tg
	645434	LOC645434	Reported gene (seed)	rs17585887, rs608736	NFBC	tg
	7422	VEGFA	Reported gene (seed)	rs998584, rs1358980, rs6905288	NFBC	tg
	84870	RSPO3	Reported gene (seed)	rs719726	NFBC	tg
	100130231	LINC00861	Reported gene (seed)	rs4360309	NFBC	tg
	10221	TRIB1	Reported gene (seed)	rs2001945, rs2954029, rs17321515, rs4360309, rs2954031, rs2954021, rs2954022	NFBC	tg
	286046	XKR6	Reported gene (seed)	rs11776767	NFBC	tg
	54984	PINX1	Reported gene (seed)	rs11776767, rs6995541	NFBC	tg
	55174	INTS10	Reported gene (seed)	rs9644568	NFBC	tg
	6570	SLC18A1	Reported gene (seed)	rs326, rs79236614, rs9644568	NFBC	tg
	9228	DLGAP2	Reported gene (seed)	rs28680850	NFBC	tg
	1109	AKR1C4	Reported gene (seed)	rs1832007	NFBC	tg
	221035	REEP3	Reported gene (seed)	rs7897379	NFBC	tg
	221037	JMJD1C	Reported gene (seed)	rs10761731, rs10822145, rs7897379	NFBC	tg
	23387	SIK3	Reported gene (seed)	rs139961185, rs7115242	NFBC	tg
	57453	DSCAML1	Reported gene (seed)	rs10892151, rs145556679	NFBC	tg
	745	MYRF	Reported gene (seed)	rs174529	NFBC	tg
	8882	ZNF259	Reported gene (seed)	rs603446, rs964184, rs4938303, rs28927680, rs12286037, rs6589566, rs2160669, rs651821	NFBC	tg
	9159	PCSK7	Reported gene (seed)	rs508487	NFBC	tg
	100533183	FAM101A	Reported gene (seed)	rs4765127, rs11057408	NFBC	tg
	144348	ZNF664	Reported gene (seed)	rs4765127, rs11057408	NFBC	tg
	217	ALDH2	Reported gene (seed)	rs11066280	NFBC	tg
	22864	R3HDM2	Reported gene (seed)	rs11613352	NFBC	tg
	283450	HECTD4	Reported gene (seed)	rs11066280	NFBC	tg
	4035	LRP1	Reported gene (seed)	rs11613352, rs61352607	NFBC	tg
	80212	CCDC92	Reported gene (seed)	rs4765127	NFBC	tg
	101928694	LOC101928694	Reported gene (seed)	rs588136	NFBC	tg
	197131	UBR1	Reported gene (seed)	rs62020698	NFBC	tg
	7158	TP53BP1	Reported gene (seed)	rs150844304	NFBC	tg
	825	CAPN3	Reported gene (seed)	rs2412710, rs62020698	NFBC	tg
	84978	FRMD5	Reported gene (seed)	rs2929282	NFBC	tg
	10295	BCKDK	Reported gene (seed)	rs2032915	NFBC	tg
	23042	PDXDC1	Reported gene (seed)	rs7200543	NFBC	tg
	79001	VKORC1	Reported gene (seed)	rs2032915	NFBC	tg
	284067	C17orf105	Reported gene (seed)	rs8077889	NFBC	tg
	4356	MPP3	Reported gene (seed)	rs8077889	NFBC	tg
	50964	SOST	Reported gene (seed)	rs77697917	NFBC	tg
	84225	ZMYND15	Reported gene (seed)	rs193042029	NFBC	tg
	8632	DNAH17	Reported gene (seed)	rs72925845	NFBC	tg
	9032	TM4SF5	Reported gene (seed)	rs193042029	NFBC	tg
	1463	NCAN	Reported gene (seed)	rs16996148, rs17216525	NFBC	tg
	23383	MAU2	Reported gene (seed)	rs8102280	NFBC	tg
	3643	INSR	Reported gene (seed)	rs7248104	NFBC	tg
	51129	ANGPTL4	Reported gene (seed)	rs116843064	NFBC	tg
	5184	PEPD	Reported gene (seed)	rs731839	NFBC	tg
	57794	SUGP1	Reported gene (seed)	rs10401969	NFBC	tg
	718	C3	Reported gene (seed)	rs2160669	NFBC	tg
	80714	PBX4	Reported gene (seed)	rs10401969, rs16996148, rs17216525	NFBC	tg
	63925	ZNF335	Reported gene (seed)	rs6130975	NFBC	tg
	63935	PCIF1	Reported gene (seed)	rs7679, rs6130975	NFBC	tg
	11144	DMC1	Reported gene (seed)	rs5757133	NFBC	tg
	10657	KHDRBS1	PPI network interaction		NFBC	tg
	10768	AHCYL1	PPI network interaction		NFBC	tg
	11124	FAF1	PPI network interaction		NFBC	tg
	11146	GLMN	PPI network interaction		NFBC	tg
	1600	DAB1	PPI network interaction		NFBC	tg
	2104	ESRRG	PPI network interaction		NFBC	tg
	2475	MTOR	PPI network interaction		NFBC	tg
	2494	NR5A2	PPI network interaction		NFBC	tg
	3075	CFH	PPI network interaction		NFBC	tg
	3716	JAK1	PPI network interaction		NFBC	tg
	5293	PIK3CD	PPI network interaction		NFBC	tg
	6007	RHD/RHCE	PPI network interaction		NFBC	tg
	6118	RPA2	PPI network interaction		NFBC	tg
	6390	SDHB	PPI network interaction		NFBC	tg
	6403	SELP	PPI network interaction		NFBC	tg
	64326	RFWD2	PPI network interaction		NFBC	tg
	65123	INTS3	PPI network interaction		NFBC	tg
	7804	LRP8	PPI network interaction		NFBC	tg
	83931	STK40	PPI network interaction		NFBC	tg
	8412	BCAR3	PPI network interaction		NFBC	tg
	8503	PIK3R3	PPI network interaction		NFBC	tg
	9722	NOS1AP	PPI network interaction		NFBC	tg
	9804	TOMM20	PPI network interaction		NFBC	tg
	150737	TTC30B	PPI network interaction		NFBC	tg
	2335	FN1	PPI network interaction		NFBC	tg
	23451	SF3B1	PPI network interaction		NFBC	tg
	238	ALK	PPI network interaction		NFBC	tg
	3329	HSPD1	PPI network interaction		NFBC	tg
	4036	LRP2	PPI network interaction		NFBC	tg
	4760	NEUROD1	PPI network interaction		NFBC	tg
	4780	NFE2L2	PPI network interaction		NFBC	tg
	55022	PID1	PPI network interaction		NFBC	tg
	7273	TTN	PPI network interaction		NFBC	tg
	8452	CUL3	PPI network interaction		NFBC	tg
	92104	TTC30A	PPI network interaction		NFBC	tg
	9270	ITGB1BP1	PPI network interaction		NFBC	tg
	165918	RNF168	PPI network interaction		NFBC	tg
	26018	LRIG1	PPI network interaction		NFBC	tg
	26043	UBXN7	PPI network interaction		NFBC	tg
	27230	SERP1	PPI network interaction		NFBC	tg
	2932	GSK3B	PPI network interaction		NFBC	tg
	387	RHOA	PPI network interaction		NFBC	tg
	51726	DNAJB11	PPI network interaction		NFBC	tg
	5290	PIK3CA	PPI network interaction		NFBC	tg
	5468	PPARG	PPI network interaction		NFBC	tg
	55081	IFT57	PPI network interaction		NFBC	tg
	5580	PRKCD	PPI network interaction		NFBC	tg
	56852	RAD18	PPI network interaction		NFBC	tg
	5894	RAF1	PPI network interaction		NFBC	tg
	6478	SIAH2	PPI network interaction		NFBC	tg
	7428	VHL	PPI network interaction		NFBC	tg
	84859	LRCH3	PPI network interaction		NFBC	tg
	85403	EAF1	PPI network interaction		NFBC	tg
	8856	NR1I2	PPI network interaction		NFBC	tg
	1487	CTBP1	PPI network interaction		NFBC	tg
	1665	DHX15	PPI network interaction		NFBC	tg
	2243	FGA	PPI network interaction		NFBC	tg
	2244	FGB	PPI network interaction		NFBC	tg
	2549	GAB1	PPI network interaction		NFBC	tg
	26234	FBXL5	PPI network interaction		NFBC	tg
	3426	CFI	PPI network interaction		NFBC	tg
	3791	KDR	PPI network interaction		NFBC	tg
	4547	MTTP	PPI network interaction		NFBC	tg
	55016	36951	PPI network interaction		NFBC	tg
	57630	SH3RF1	PPI network interaction		NFBC	tg
	8467	SMARCA5	PPI network interaction		NFBC	tg
	92597	MOB1B	PPI network interaction		NFBC	tg
	22936	ELL2	PPI network interaction		NFBC	tg
	23197	FAF2	PPI network interaction		NFBC	tg
	25836	NIPBL	PPI network interaction		NFBC	tg
	27125	AFF4	PPI network interaction		NFBC	tg
	3308	HSPA4	PPI network interaction		NFBC	tg
	5295	PIK3R1	PPI network interaction		NFBC	tg
	5601	MAPK9	PPI network interaction		NFBC	tg
	7015	TERT	PPI network interaction		NFBC	tg
	821	CANX	PPI network interaction		NFBC	tg
	8841	HDAC3	PPI network interaction		NFBC	tg
	8878	SQSTM1	PPI network interaction		NFBC	tg
	9604	RNF14	PPI network interaction		NFBC	tg
	10048	RANBP9	PPI network interaction		NFBC	tg
	1026	CDKN1A	PPI network interaction		NFBC	tg
	1915	EEF1A1	PPI network interaction		NFBC	tg
	2099	ESR1	PPI network interaction		NFBC	tg
	23118	TAB2	PPI network interaction		NFBC	tg
	2822	GPLD1	PPI network interaction		NFBC	tg
	29993	PACSIN1	PPI network interaction		NFBC	tg
	3066	HDAC2	PPI network interaction		NFBC	tg
	5167	ENPP1	PPI network interaction		NFBC	tg
	60468	BACH2	PPI network interaction		NFBC	tg
	6885	MAP3K7	PPI network interaction		NFBC	tg
	7020	TFAP2A	PPI network interaction		NFBC	tg
	7913	DEK	PPI network interaction		NFBC	tg
	8359	HIST2H4A/HIST2H4B/HIST1H4I/HIST1H4J/HIST1H4K/HIST1H4L/HIST1H4A/HIST1H4B/HIST1H4C/HIST1H4D/HIST1H4E/HIST1H4F/HIST1H4H/HIST4H4/	PPI network interaction		NFBC	tg
	8370	HIST2H4A/HIST2H4B/HIST1H4I/HIST1H4J/HIST1H4K/HIST1H4L/HIST1H4A/HIST1H4B/HIST1H4C/HIST1H4D/HIST1H4E/HIST1H4F/HIST1H4H/HIST4H4/	PPI network interaction		NFBC	tg
	9025	RNF8	PPI network interaction		NFBC	tg
	9656	MDC1	PPI network interaction		NFBC	tg
	10603	SH2B2	PPI network interaction		NFBC	tg
	1956	EGFR	PPI network interaction		NFBC	tg
	22976	PAXIP1	PPI network interaction		NFBC	tg
	26173	INTS1	PPI network interaction		NFBC	tg
	2645	GCK	PPI network interaction		NFBC	tg
	2887	GRB10	PPI network interaction		NFBC	tg
	28996	HIPK2	PPI network interaction		NFBC	tg
	3082	HGF	PPI network interaction		NFBC	tg
	4846	NOS3	PPI network interaction		NFBC	tg
	5803	PTPRZ1	PPI network interaction		NFBC	tg
	799	CALCR	PPI network interaction		NFBC	tg
	81628	TSC22D4	PPI network interaction		NFBC	tg
	9601	PDIA4	PPI network interaction		NFBC	tg
	9603	NFE2L3	PPI network interaction		NFBC	tg
	10987	COPS5	PPI network interaction		NFBC	tg
	2260	FGFR1	PPI network interaction		NFBC	tg
	3551	IKBKB	PPI network interaction		NFBC	tg
	5327	PLAT	PPI network interaction		NFBC	tg
	5747	PTK2	PPI network interaction		NFBC	tg
	57805	CCAR2	PPI network interaction		NFBC	tg
	5885	RAD21	PPI network interaction		NFBC	tg
	6921	TCEB1	PPI network interaction		NFBC	tg
	7013	TERF1	PPI network interaction		NFBC	tg
	7534	YWHAZ	PPI network interaction		NFBC	tg
	79139	DERL1	PPI network interaction		NFBC	tg
	3717	JAK2	PPI network interaction		NFBC	tg
	4300	MLLT3	PPI network interaction		NFBC	tg
	4851	NOTCH1	PPI network interaction		NFBC	tg
	5524	PPP2R4	PPI network interaction		NFBC	tg
	6256	RXRA	PPI network interaction		NFBC	tg
	6595	SMARCA2	PPI network interaction		NFBC	tg
	7186	TRAF2	PPI network interaction		NFBC	tg
	7436	VLDLR	PPI network interaction		NFBC	tg
	8022	LHX3	PPI network interaction		NFBC	tg
	81704	DOCK8	PPI network interaction		NFBC	tg
	9355	LHX2	PPI network interaction		NFBC	tg
	1488	CTBP2	PPI network interaction		NFBC	tg
	2074	ERCC6/PGBD3/ERCC6-PGBD3	PPI network interaction		NFBC	tg
	23411	SIRT1	PPI network interaction		NFBC	tg
	27250	PDCD4	PPI network interaction		NFBC	tg
	5599	MAPK8	PPI network interaction		NFBC	tg
	80351	TNKS2	PPI network interaction		NFBC	tg
	84991	RBM17	PPI network interaction		NFBC	tg
	8829	NRP1	PPI network interaction		NFBC	tg
	983	CDK1	PPI network interaction		NFBC	tg
	10062	NR1H3	PPI network interaction		NFBC	tg
	1656	DDX6	PPI network interaction		NFBC	tg
	22897	CEP164	PPI network interaction		NFBC	tg
	23705	CADM1	PPI network interaction		NFBC	tg
	322	APBB1	PPI network interaction		NFBC	tg
	3636	INPPL1	PPI network interaction		NFBC	tg
	4041	LRP5	PPI network interaction		NFBC	tg
	4297	KMT2A	PPI network interaction		NFBC	tg
	472	ATM	PPI network interaction		NFBC	tg
	55366	LGR4	PPI network interaction		NFBC	tg
	57646	USP28	PPI network interaction		NFBC	tg
	5871	MAP4K2	PPI network interaction		NFBC	tg
	5913	RAPSN	PPI network interaction		NFBC	tg
	5970	RELA	PPI network interaction		NFBC	tg
	6653	SORL1	PPI network interaction		NFBC	tg
	84447	SYVN1	PPI network interaction		NFBC	tg
	867	CBL	PPI network interaction		NFBC	tg
	9479	MAPK8IP1	PPI network interaction		NFBC	tg
	1634	DCN	PPI network interaction		NFBC	tg
	1840	DTX1	PPI network interaction		NFBC	tg
	2	A2M	PPI network interaction		NFBC	tg
	23468	CBX5	PPI network interaction		NFBC	tg
	26259	FBXW8	PPI network interaction		NFBC	tg
	4040	LRP6	PPI network interaction		NFBC	tg
	4193	MDM2	PPI network interaction		NFBC	tg
	55743	CHFR	PPI network interaction		NFBC	tg
	57613	KIAA1467	PPI network interaction		NFBC	tg
	5781	PTPN11	PPI network interaction		NFBC	tg
	5787	PTPRB	PPI network interaction		NFBC	tg
	5801	PTPRR	PPI network interaction		NFBC	tg
	6602	SMARCD1	PPI network interaction		NFBC	tg
	7184	HSP90B1	PPI network interaction		NFBC	tg
	8655	DYNLL1	PPI network interaction		NFBC	tg
	904	CCNT1	PPI network interaction		NFBC	tg
	2321	FLT1	PPI network interaction		NFBC	tg
	26512	INTS6	PPI network interaction		NFBC	tg
	3651	PDX1	PPI network interaction		NFBC	tg
	5095	PCCA	PPI network interaction		NFBC	tg
	675	BRCA2	PPI network interaction		NFBC	tg
	10516	FBLN5	PPI network interaction		NFBC	tg
	2353	FOS	PPI network interaction		NFBC	tg
	3320	HSP90AA1	PPI network interaction		NFBC	tg
	55333	SYNJ2BP	PPI network interaction		NFBC	tg
	5663	PSEN1	PPI network interaction		NFBC	tg
	23741	EID1	PPI network interaction		NFBC	tg
	25942	SIN3A	PPI network interaction		NFBC	tg
	3175	ONECUT1	PPI network interaction		NFBC	tg
	3480	IGF1R	PPI network interaction		NFBC	tg
	4088	SMAD3	PPI network interaction		NFBC	tg
	5597	MAPK6	PPI network interaction		NFBC	tg
	5604	MAP2K1	PPI network interaction		NFBC	tg
	5888	RAD51	PPI network interaction		NFBC	tg
	641	BLM	PPI network interaction		NFBC	tg
	7057	THBS1	PPI network interaction		NFBC	tg
	11060	WWP2	PPI network interaction		NFBC	tg
	25970	SH2B1	PPI network interaction		NFBC	tg
	267	AMFR	PPI network interaction		NFBC	tg
	5595	MAPK3	PPI network interaction		NFBC	tg
	57610	RANBP10	PPI network interaction		NFBC	tg
	64127	NOD2	PPI network interaction		NFBC	tg
	6477	SIAH1	PPI network interaction		NFBC	tg
	6923	TCEB2	PPI network interaction		NFBC	tg
	7329	UBE2I	PPI network interaction		NFBC	tg
	7874	USP7	PPI network interaction		NFBC	tg
	81620	CDT1	PPI network interaction		NFBC	tg
	8312	AXIN1	PPI network interaction		NFBC	tg
	9351	SLC9A3R2	PPI network interaction		NFBC	tg
	10238	DCAF7	PPI network interaction		NFBC	tg
	10514	MYBBP1A	PPI network interaction		NFBC	tg
	10614	HEXIM1	PPI network interaction		NFBC	tg
	1742	DLG4	PPI network interaction		NFBC	tg
	23163	GGA3	PPI network interaction		NFBC	tg
	2874	GPS2/	PPI network interaction		NFBC	tg
	2885	GRB2	PPI network interaction		NFBC	tg
	339287	MSL1	PPI network interaction		NFBC	tg
	409	ARRB2	PPI network interaction		NFBC	tg
	4137	MAPT/	PPI network interaction		NFBC	tg
	4641	MYO1C	PPI network interaction		NFBC	tg
	5430	POLR2A	PPI network interaction		NFBC	tg
	57508	INTS2	PPI network interaction		NFBC	tg
	57521	RPTOR	PPI network interaction		NFBC	tg
	5914	RARA	PPI network interaction		NFBC	tg
	6117	RPA1	PPI network interaction		NFBC	tg
	6198	RPS6KB1	PPI network interaction		NFBC	tg
	6416	MAP2K4	PPI network interaction		NFBC	tg
	672	BRCA1	PPI network interaction		NFBC	tg
	6774	STAT3	PPI network interaction		NFBC	tg
	6945	MLX	PPI network interaction		NFBC	tg
	7157	TP53	PPI network interaction		NFBC	tg
	7343	UBTF	PPI network interaction		NFBC	tg
	7531	YWHAE	PPI network interaction		NFBC	tg
	9021	SOCS3	PPI network interaction		NFBC	tg
	9043	SPAG9	PPI network interaction		NFBC	tg
	990	CDC6	PPI network interaction		NFBC	tg
	4087	SMAD2	PPI network interaction		NFBC	tg
	10755	GIPC1	PPI network interaction		NFBC	tg
	11140	CDC37	PPI network interaction		NFBC	tg
	11338	U2AF2	PPI network interaction		NFBC	tg
	1994	ELAVL1	PPI network interaction		NFBC	tg
	23373	CRTC1	PPI network interaction		NFBC	tg
	23476	BRD4	PPI network interaction		NFBC	tg
	3949	LDLR	PPI network interaction		NFBC	tg
	4298	MLLT1	PPI network interaction		NFBC	tg
	5329	PLAUR	PPI network interaction		NFBC	tg
	5518	PPP2R1A	PPI network interaction		NFBC	tg
	5609	MAP2K7	PPI network interaction		NFBC	tg
	6597	SMARCA4	PPI network interaction		NFBC	tg
	84444	DOT1L	PPI network interaction		NFBC	tg
	92609	TIMM50	PPI network interaction		NFBC	tg
	1869	E2F1	PPI network interaction		NFBC	tg
	23054	NCOA6	PPI network interaction		NFBC	tg
	3172	HNF4A	PPI network interaction		NFBC	tg
	5770	PTPN1	PPI network interaction		NFBC	tg
	6629	SNRPB2	PPI network interaction		NFBC	tg
	8202	NCOA3	PPI network interaction		NFBC	tg
	571	BACH1-IT1/BACH1	PPI network interaction		NFBC	tg
	9510	ADAMTS1	PPI network interaction		NFBC	tg
	150290	DUSP18	PPI network interaction		NFBC	tg
	2033	EP300	PPI network interaction		NFBC	tg
	23542	MAPK8IP2	PPI network interaction		NFBC	tg
	25813	SAMM50	PPI network interaction		NFBC	tg
	49	ACR	PPI network interaction		NFBC	tg
	5594	MAPK1	PPI network interaction		NFBC	tg
	6767	ST13	PPI network interaction		NFBC	tg
	84133	ZNRF3	PPI network interaction		NFBC	tg
	3949	LDLR	Reported gene (seed)	rs6511720, rs2228671, rs17249141, rs112374545, rs7258950, rs2738452, rs2738464	eMERGE	ldl
	64241	ABCG8	Reported gene (seed)	rs4299376, rs6756629, rs6544713, rs4245791, rs72875462, rs11887534	eMERGE	ldl
	64240	ABCG5	Reported gene (seed)	rs4299376, rs6756629	eMERGE	ldl
	8882	ZNF259	Reported gene (seed)	rs964184, rs6589566	eMERGE	ldl
	116519	APOA5	Reported gene (seed)	rs964184, rs6589566, rs12272004	eMERGE	ldl
	337	APOA4	Reported gene (seed)	rs964184, rs12272004	eMERGE	ldl
	345	APOC3	Reported gene (seed)	rs964184, rs6589566, rs12272004	eMERGE	ldl
	335	APOA1	Reported gene (seed)	rs964184, rs6589566, rs12272004	eMERGE	ldl
	3250	HPR	Reported gene (seed)	rs2000999, rs11648003	eMERGE	ldl
	54957	TXNL4B	Reported gene (seed)	rs2000999	eMERGE	ldl
	3240	HP	Reported gene (seed)	rs2000999, rs11648003	eMERGE	ldl
	9785	DHX38	Reported gene (seed)	rs2000999, rs11648003	eMERGE	ldl
	3992	FADS1	Reported gene (seed)	rs174546, rs174551, rs1535, rs174533	eMERGE	ldl
	9415	FADS2	Reported gene (seed)	rs174546, rs174570, rs174551, rs174574, rs1535, rs174533	eMERGE	ldl
	100302263	MIR1908/FADS1	Reported gene (seed)	rs174546, rs174551, rs1535, rs174533	eMERGE	ldl
	3995	FADS3	Reported gene (seed)	rs174546, rs174570, rs174551, rs1535, rs174533	eMERGE	ldl
	6580	SLC22A1	Reported gene (seed)	rs1564348	eMERGE	ldl
	4018	LPA	Reported gene (seed)	rs1564348, rs186696265	eMERGE	ldl
	6484	ST3GAL4	Reported gene (seed)	rs11220462, rs4307732, rs11220463, rs17135399	eMERGE	ldl
	9709	HERPUD1	Reported gene (seed)	rs3764261, rs247617, rs247616	eMERGE	ldl
	1071	CETP	Reported gene (seed)	rs3764261, rs247617, rs247616	eMERGE	ldl
	644906	LOC644906	Reported gene (seed)	rs3757354, rs2294261	eMERGE	ldl
	29116	MYLIP	Reported gene (seed)	rs3757354, rs2294261	eMERGE	ldl
	57523	NYNRIN	Reported gene (seed)	rs8017377	eMERGE	ldl
	643866	CBLN3	Reported gene (seed)	rs8017377	eMERGE	ldl
	3077	HFE	Reported gene (seed)	rs1800562	eMERGE	ldl
	554313	HIST2H4A/HIST2H4B/HIST1H4I/HIST1H4J/HIST1H4K/HIST1H4L/HIST1H4A/HIST1H4B/HIST1H4C/HIST1H4D/HIST1H4E/HIST1H4F/HIST1H4H/HIST4H4/	Reported gene (seed)	rs1800562	eMERGE	ldl
	121504	HIST2H4A/HIST2H4B/HIST1H4I/HIST1H4J/HIST1H4K/HIST1H4L/HIST1H4A/HIST1H4B/HIST1H4C/HIST1H4D/HIST1H4E/HIST1H4F/HIST1H4H/HIST4H4/	Reported gene (seed)	rs1800562	eMERGE	ldl
	8370	HIST2H4A/HIST2H4B/HIST1H4I/HIST1H4J/HIST1H4K/HIST1H4L/HIST1H4A/HIST1H4B/HIST1H4C/HIST1H4D/HIST1H4E/HIST1H4F/HIST1H4H/HIST4H4/	Reported gene (seed)	rs1800562	eMERGE	ldl
	8368	HIST2H4A/HIST2H4B/HIST1H4I/HIST1H4J/HIST1H4K/HIST1H4L/HIST1H4A/HIST1H4B/HIST1H4C/HIST1H4D/HIST1H4E/HIST1H4F/HIST1H4H/HIST4H4/	Reported gene (seed)	rs1800562	eMERGE	ldl
	8366	HIST2H4A/HIST2H4B/HIST1H4I/HIST1H4J/HIST1H4K/HIST1H4L/HIST1H4A/HIST1H4B/HIST1H4C/HIST1H4D/HIST1H4E/HIST1H4F/HIST1H4H/HIST4H4/	Reported gene (seed)	rs1800562	eMERGE	ldl
	8367	HIST2H4A/HIST2H4B/HIST1H4I/HIST1H4J/HIST1H4K/HIST1H4L/HIST1H4A/HIST1H4B/HIST1H4C/HIST1H4D/HIST1H4E/HIST1H4F/HIST1H4H/HIST4H4/	Reported gene (seed)	rs1800562	eMERGE	ldl
	8365	HIST2H4A/HIST2H4B/HIST1H4I/HIST1H4J/HIST1H4K/HIST1H4L/HIST1H4A/HIST1H4B/HIST1H4C/HIST1H4D/HIST1H4E/HIST1H4F/HIST1H4H/HIST4H4/	Reported gene (seed)	rs1800562	eMERGE	ldl
	8364	HIST2H4A/HIST2H4B/HIST1H4I/HIST1H4J/HIST1H4K/HIST1H4L/HIST1H4A/HIST1H4B/HIST1H4C/HIST1H4D/HIST1H4E/HIST1H4F/HIST1H4H/HIST4H4/	Reported gene (seed)	rs1800562	eMERGE	ldl
	8362	HIST2H4A/HIST2H4B/HIST1H4I/HIST1H4J/HIST1H4K/HIST1H4L/HIST1H4A/HIST1H4B/HIST1H4C/HIST1H4D/HIST1H4E/HIST1H4F/HIST1H4H/HIST4H4/	Reported gene (seed)	rs1800562	eMERGE	ldl
	8363	HIST2H4A/HIST2H4B/HIST1H4I/HIST1H4J/HIST1H4K/HIST1H4L/HIST1H4A/HIST1H4B/HIST1H4C/HIST1H4D/HIST1H4E/HIST1H4F/HIST1H4H/HIST4H4/	Reported gene (seed)	rs1800562	eMERGE	ldl
	8361	HIST2H4A/HIST2H4B/HIST1H4I/HIST1H4J/HIST1H4K/HIST1H4L/HIST1H4A/HIST1H4B/HIST1H4C/HIST1H4D/HIST1H4E/HIST1H4F/HIST1H4H/HIST4H4/	Reported gene (seed)	rs1800562	eMERGE	ldl
	8360	HIST2H4A/HIST2H4B/HIST1H4I/HIST1H4J/HIST1H4K/HIST1H4L/HIST1H4A/HIST1H4B/HIST1H4C/HIST1H4D/HIST1H4E/HIST1H4F/HIST1H4H/HIST4H4/	Reported gene (seed)	rs1800562	eMERGE	ldl
	8359	HIST2H4A/HIST2H4B/HIST1H4I/HIST1H4J/HIST1H4K/HIST1H4L/HIST1H4A/HIST1H4B/HIST1H4C/HIST1H4D/HIST1H4E/HIST1H4F/HIST1H4H/HIST4H4/	Reported gene (seed)	rs1800562	eMERGE	ldl
	8294	HIST2H4A/HIST2H4B/HIST1H4I/HIST1H4J/HIST1H4K/HIST1H4L/HIST1H4A/HIST1H4B/HIST1H4C/HIST1H4D/HIST1H4E/HIST1H4F/HIST1H4H/HIST4H4/	Reported gene (seed)	rs1800562	eMERGE	ldl
	8701	DNAH11	Reported gene (seed)	rs12670798, rs56130071	eMERGE	ldl
	105375183	LOC105375183	Reported gene (seed)	rs12670798	eMERGE	ldl
	6311	ATXN2	Reported gene (seed)	rs11065987	eMERGE	ldl
	8315	BRAP	Reported gene (seed)	rs11065987	eMERGE	ldl
	7809	BSND	Reported gene (seed)	rs2479409, rs11206510, rs7525649	eMERGE	ldl
	255738	PCSK9	Reported gene (seed)	rs2479409, rs11206510, rs17111684, rs11591147, rs7525649, rs505151	eMERGE	ldl
	157273	LOC157273	Reported gene (seed)	rs9987289, rs2126259, rs2169387	eMERGE	ldl
	79660	PPP1R3B	Reported gene (seed)	rs9987289, rs2126259, rs2169387	eMERGE	ldl
	1952	CELSR2	Reported gene (seed)	rs629301, rs660240, rs599839, rs646776, rs12740374	eMERGE	ldl
	84722	PSRC1	Reported gene (seed)	rs629301, rs599839, rs646776, rs12740374	eMERGE	ldl
	338	APOB	Reported gene (seed)	rs1367117, rs515135, rs4971516, rs562338, rs693, rs503662, rs13392272, rs10172650	eMERGE	ldl
	3156	HMGCR	Reported gene (seed)	rs12916, rs7703051, rs3846662, rs3846663, rs12654264, rs3843482, rs6871667, rs4604177	eMERGE	ldl
	101929011	LOC101929011	Reported gene (seed)	rs12272004	eMERGE	ldl
	84811	BUD13	Reported gene (seed)	rs12272004	eMERGE	ldl
	6272	SORT1	Reported gene (seed)	rs629301, rs599839, rs646776, rs12740374	eMERGE	ldl
	8416	ANXA9	Reported gene (seed)	rs267733	eMERGE	ldl
	29956	CERS2	Reported gene (seed)	rs267733	eMERGE	ldl
	675	BRCA2	Reported gene (seed)	rs4942486, rs1799955	eMERGE	ldl
	1456	CSNK1G3	Reported gene (seed)	rs4530754	eMERGE	ldl
	432	ASGR1	Reported gene (seed)	rs314253, rs55714927	eMERGE	ldl
	1742	DLG4	Reported gene (seed)	rs314253, rs55714927	eMERGE	ldl
	23301	EHBP1	Reported gene (seed)	rs2710642	eMERGE	ldl
	107985940	LOC107985940	Reported gene (seed)	rs10490626	eMERGE	ldl
	51141	INSIG2	Reported gene (seed)	rs10490626	eMERGE	ldl
	105373585	LOC105373585	Reported gene (seed)	rs2030746	eMERGE	ldl
	105375199	LOC105375199	Reported gene (seed)	rs4722551	eMERGE	ldl
	406940	MIR148A	Reported gene (seed)	rs4722551	eMERGE	ldl
	7436	VLDLR	Reported gene (seed)	rs3780181	eMERGE	ldl
	2646	GCKR	Reported gene (seed)	rs3817588	eMERGE	ldl
	1463	NCAN	Reported gene (seed)	rs16996148, rs2228603	eMERGE	ldl
	3172	HNF4A	Reported gene (seed)	rs1800961	eMERGE	ldl
	105373208	LOC105373208	Reported gene (seed)	rs514230, rs661955, rs2587534	eMERGE	ldl
	100506810	LINC01132	Reported gene (seed)	rs514230, rs661955, rs2587534	eMERGE	ldl
	359948	IRF2BP2	Reported gene (seed)	rs514230, rs661955, rs2587534	eMERGE	ldl
	399972	LOC399972	Reported gene (seed)	rs17135399	eMERGE	ldl
	2444	FRK	Reported gene (seed)	rs9488822, rs3822857, rs6909746	eMERGE	ldl
	10221	TRIB1	Reported gene (seed)	rs2954029, rs112875651, rs8180991, rs2980869	eMERGE	ldl
	105375746	LOC105375746	Reported gene (seed)	rs2954029, rs112875651, rs8180991, rs2980869	eMERGE	ldl
	101928271	LOC101928271	Reported gene (seed)	rs13392272, rs10172650	eMERGE	ldl
	101928784	LOC101928784	Reported gene (seed)	rs340005	eMERGE	ldl
	101929486	LOC101929486	Reported gene (seed)	rs364585	eMERGE	ldl
	10351	ABCA8	Reported gene (seed)	rs77542162	eMERGE	ldl
	10452	TOMM40	Reported gene (seed)	rs157580, rs1160985	eMERGE	ldl
	10782	ZNF274	Reported gene (seed)	rs117492019	eMERGE	ldl
	114881	OSBPL7	Reported gene (seed)	rs7206971	eMERGE	ldl
	124989	EFCAB13	Reported gene (seed)	rs7206971	eMERGE	ldl
	126695	C1orf172	Reported gene (seed)	rs79598313	eMERGE	ldl
	137886	UBXN2B	Reported gene (seed)	rs2081687, rs9297994, rs13277801	eMERGE	ldl
	147841	SPC24	Reported gene (seed)	rs7258950	eMERGE	ldl
	150864	FAM117B	Reported gene (seed)	rs140244541	eMERGE	ldl
	1581	CYP7A1	Reported gene (seed)	rs2081687, rs9297994, rs13277801	eMERGE	ldl
	1723	DHODH	Reported gene (seed)	rs11648003	eMERGE	ldl
	23317	DNAJC13	Reported gene (seed)	rs17404153, rs17345563	eMERGE	ldl
	2335	FN1	Reported gene (seed)	rs1250229	eMERGE	ldl
	23358	USP24	Reported gene (seed)	rs17111684	eMERGE	ldl
	23383	MAU2	Reported gene (seed)	rs73001065	eMERGE	ldl
	23460	ABCA6	Reported gene (seed)	rs77542162	eMERGE	ldl
	256006	ANKRD31	Reported gene (seed)	rs7703051, rs6871667	eMERGE	ldl
	26119	LDLRAP1	Reported gene (seed)	rs12027135, rs586178, rs11802413	eMERGE	ldl
	26762	HAVCR1	Reported gene (seed)	rs6882076, rs1501908, rs1553318	eMERGE	ldl
	27131	SNX5	Reported gene (seed)	rs2328223, rs2618568	eMERGE	ldl
	28	ABO	Reported gene (seed)	rs635634, rs9411489, rs579459	eMERGE	ldl
	283450	HECTD4	Reported gene (seed)	rs2285810	eMERGE	ldl
	29881	NPC1L1	Reported gene (seed)	rs2072183, rs41279633	eMERGE	ldl
	3122	HLA-DRA	Reported gene (seed)	rs3177928	eMERGE	ldl
	344	APOC4-APOC2/APOC2	Reported gene (seed)	rs4420638, rs7412, rs445925	eMERGE	ldl
	346	APOC4-APOC2/APOC4	Reported gene (seed)	rs4420638	eMERGE	ldl
	350	APOH	Reported gene (seed)	rs1801689	eMERGE	ldl
	4043	LRPAP1	Reported gene (seed)	rs6818397	eMERGE	ldl
	441024	MTHFD2L	Reported gene (seed)	rs182616603	eMERGE	ldl
	51301	GCNT4	Reported gene (seed)	rs4703642	eMERGE	ldl
	51426	POLK	Reported gene (seed)	rs4604177	eMERGE	ldl
	5198	PFAS	Reported gene (seed)	rs4791641	eMERGE	ldl
	5339	PLEC	Reported gene (seed)	rs11136341, rs7832643	eMERGE	ldl
	5340	PLG	Reported gene (seed)	rs186696265	eMERGE	ldl
	5468	PPARG	Reported gene (seed)	rs2920503	eMERGE	ldl
	54918	CMTM6	Reported gene (seed)	rs7640978	eMERGE	ldl
	55219	TMEM57	Reported gene (seed)	rs12027135, rs11802413	eMERGE	ldl
	55304	SPTLC3	Reported gene (seed)	rs364585	eMERGE	ldl
	57678	GPAM	Reported gene (seed)	rs2255141, rs1129555	eMERGE	ldl
	57794	SUGP1	Reported gene (seed)	rs10401969	eMERGE	ldl
	6002	RGS12	Reported gene (seed)	rs6818397	eMERGE	ldl
	6006	RHCE	Reported gene (seed)	rs586178	eMERGE	ldl
	6007	RHD/RHCE	Reported gene (seed)	rs586178	eMERGE	ldl
	60526	C2orf43	Reported gene (seed)	rs4971516	eMERGE	ldl
	6095	RORA	Reported gene (seed)	rs340005	eMERGE	ldl
	6101	RP1	Reported gene (seed)	rs10102164	eMERGE	ldl
	64321	SOX17	Reported gene (seed)	rs10102164	eMERGE	ldl
	64757	36951	Reported gene (seed)	rs2642442, rs2642438	eMERGE	ldl
	6597	SMARCA4	Reported gene (seed)	rs17249141, rs11669133, rs112374545	eMERGE	ldl
	6927	HNF1A	Reported gene (seed)	rs1169288, rs1183910	eMERGE	ldl
	7150	TOP1	Reported gene (seed)	rs6029526, rs6065311	eMERGE	ldl
	745	MYRF	Reported gene (seed)	rs174533	eMERGE	ldl
	79673	ZNF329	Reported gene (seed)	rs117492019	eMERGE	ldl
	79800	CARF	Reported gene (seed)	rs140244541	eMERGE	ldl
	80714	PBX4	Reported gene (seed)	rs10401969, rs16996148	eMERGE	ldl
	84129	ACAD11	Reported gene (seed)	rs17404153, rs17345563	eMERGE	ldl
	84639	IL1F10	Reported gene (seed)	rs12711751	eMERGE	ldl
	84875	PARP10	Reported gene (seed)	rs11784833	eMERGE	ldl
	85440	DOCK7	Reported gene (seed)	rs2131925, rs10889348, rs11485618	eMERGE	ldl
	8897	MTMR3	Reported gene (seed)	rs5763662	eMERGE	ldl
	91937	TIMD4	Reported gene (seed)	rs6882076, rs1501908, rs1553318	eMERGE	ldl
	10062	NR1H3	PPI network interaction		eMERGE	ldl
	10210	TOPORS	PPI network interaction		eMERGE	ldl
	1029	CDKN2A	PPI network interaction		eMERGE	ldl
	10330	CNPY2	PPI network interaction		eMERGE	ldl
	10362	HMG20B	PPI network interaction		eMERGE	ldl
	10363	HMG20A	PPI network interaction		eMERGE	ldl
	10369	CACNG2	PPI network interaction		eMERGE	ldl
	103910	MYL12B	PPI network interaction		eMERGE	ldl
	10403	NDC80	PPI network interaction		eMERGE	ldl
	10419	PRMT5	PPI network interaction		eMERGE	ldl
	10498	CARM1	PPI network interaction		eMERGE	ldl
	10499	NCOA2	PPI network interaction		eMERGE	ldl
	1050	CEBPA	PPI network interaction		eMERGE	ldl
	10516	FBLN5	PPI network interaction		eMERGE	ldl
	10524	KAT5	PPI network interaction		eMERGE	ldl
	10566	AKAP3	PPI network interaction		eMERGE	ldl
	1058	CENPA	PPI network interaction		eMERGE	ldl
	10891	PPARGC1A	PPI network interaction		eMERGE	ldl
	10923	SUB1	PPI network interaction		eMERGE	ldl
	10933	MORF4L1	PPI network interaction		eMERGE	ldl
	1108	CHD4	PPI network interaction		eMERGE	ldl
	11130	ZWINT	PPI network interaction		eMERGE	ldl
	11140	CDC37	PPI network interaction		eMERGE	ldl
	11143	KAT7	PPI network interaction		eMERGE	ldl
	11144	DMC1	PPI network interaction		eMERGE	ldl
	11176	BAZ2A	PPI network interaction		eMERGE	ldl
	11198	SUPT16H	PPI network interaction		eMERGE	ldl
	11200	CHEK2	PPI network interaction		eMERGE	ldl
	11243	PMF1	PPI network interaction		eMERGE	ldl
	11338	U2AF2	PPI network interaction		eMERGE	ldl
	114327	EFHC1	PPI network interaction		eMERGE	ldl
	1294	COL7A1	PPI network interaction		eMERGE	ldl
	1387	CREBBP	PPI network interaction		eMERGE	ldl
	140460	ASB7	PPI network interaction		eMERGE	ldl
	140735	DYNLL2	PPI network interaction		eMERGE	ldl
	142	PARP1	PPI network interaction		eMERGE	ldl
	1445	CSK	PPI network interaction		eMERGE	ldl
	1499	CTNNB1	PPI network interaction		eMERGE	ldl
	151636	DTX3L	PPI network interaction		eMERGE	ldl
	1600	DAB1	PPI network interaction		eMERGE	ldl
	1616	DAXX	PPI network interaction		eMERGE	ldl
	163	AP2B1	PPI network interaction		eMERGE	ldl
	1642	DDB1	PPI network interaction		eMERGE	ldl
	1643	DDB2	PPI network interaction		eMERGE	ldl
	1656	DDX6	PPI network interaction		eMERGE	ldl
	1665	DHX15	PPI network interaction		eMERGE	ldl
	1786	DNMT1	PPI network interaction		eMERGE	ldl
	1859	DYRK1A	PPI network interaction		eMERGE	ldl
	1915	EEF1A1	PPI network interaction		eMERGE	ldl
	1956	EGFR	PPI network interaction		eMERGE	ldl
	2	A2M	PPI network interaction		eMERGE	ldl
	2033	EP300	PPI network interaction		eMERGE	ldl
	2064	ERBB2	PPI network interaction		eMERGE	ldl
	2066	ERBB4	PPI network interaction		eMERGE	ldl
	2073	ERCC5	PPI network interaction		eMERGE	ldl
	2074	ERCC6/PGBD3/ERCC6-PGBD3	PPI network interaction		eMERGE	ldl
	2078	ERG	PPI network interaction		eMERGE	ldl
	2099	ESR1	PPI network interaction		eMERGE	ldl
	2104	ESRRG	PPI network interaction		eMERGE	ldl
	2175	FANCA	PPI network interaction		eMERGE	ldl
	2177	FANCD2	PPI network interaction		eMERGE	ldl
	2185	PTK2B	PPI network interaction		eMERGE	ldl
	2186	BPTF	PPI network interaction		eMERGE	ldl
	2192	FBLN1	PPI network interaction		eMERGE	ldl
	221037	JMJD1C	PPI network interaction		eMERGE	ldl
	2243	FGA	PPI network interaction		eMERGE	ldl
	2244	FGB	PPI network interaction		eMERGE	ldl
	22871	NLGN1	PPI network interaction		eMERGE	ldl
	22929	SEPHS1	PPI network interaction		eMERGE	ldl
	22937	SCAP	PPI network interaction		eMERGE	ldl
	22941	SHANK2/	PPI network interaction		eMERGE	ldl
	23047	PDS5B	PPI network interaction		eMERGE	ldl
	23054	NCOA6	PPI network interaction		eMERGE	ldl
	23062	GGA2	PPI network interaction		eMERGE	ldl
	2308	FOXO1	PPI network interaction		eMERGE	ldl
	23097	CDK19	PPI network interaction		eMERGE	ldl
	23197	FAF2	PPI network interaction		eMERGE	ldl
	23224	SYNE2	PPI network interaction		eMERGE	ldl
	23239	PHLPP1	PPI network interaction		eMERGE	ldl
	23386	NUDCD3	PPI network interaction		eMERGE	ldl
	23390	ZDHHC17	PPI network interaction		eMERGE	ldl
	23394	ADNP	PPI network interaction		eMERGE	ldl
	23396	PIP5K1C	PPI network interaction		eMERGE	ldl
	23411	SIRT1	PPI network interaction		eMERGE	ldl
	23426	GRIP1	PPI network interaction		eMERGE	ldl
	23451	SF3B1	PPI network interaction		eMERGE	ldl
	23468	CBX5	PPI network interaction		eMERGE	ldl
	23476	BRD4	PPI network interaction		eMERGE	ldl
	23621	BACE1	PPI network interaction		eMERGE	ldl
	23741	EID1	PPI network interaction		eMERGE	ldl
	24148	PRPF6	PPI network interaction		eMERGE	ldl
	2475	MTOR	PPI network interaction		eMERGE	ldl
	2494	NR5A2	PPI network interaction		eMERGE	ldl
	2534	FYN	PPI network interaction		eMERGE	ldl
	253980	KCTD13	PPI network interaction		eMERGE	ldl
	25813	SAMM50	PPI network interaction		eMERGE	ldl
	25836	NIPBL	PPI network interaction		eMERGE	ldl
	25842	ASF1A	PPI network interaction		eMERGE	ldl
	25936	NSL1	PPI network interaction		eMERGE	ldl
	25942	SIN3A	PPI network interaction		eMERGE	ldl
	2597	GAPDH	PPI network interaction		eMERGE	ldl
	26039	SS18L1	PPI network interaction		eMERGE	ldl
	26043	UBXN7	PPI network interaction		eMERGE	ldl
	26088	GGA1	PPI network interaction		eMERGE	ldl
	2645	GCK	PPI network interaction		eMERGE	ldl
	2665	GDI2	PPI network interaction		eMERGE	ldl
	267	AMFR	PPI network interaction		eMERGE	ldl
	26986	PABPC1	PPI network interaction		eMERGE	ldl
	27250	PDCD4	PPI network interaction		eMERGE	ldl
	2770	GNAI1	PPI network interaction		eMERGE	ldl
	2773	GNAI3	PPI network interaction		eMERGE	ldl
	2822	GPLD1	PPI network interaction		eMERGE	ldl
	2874	GPS2/	PPI network interaction		eMERGE	ldl
	2885	GRB2	PPI network interaction		eMERGE	ldl
	2897	GRIK1	PPI network interaction		eMERGE	ldl
	2898	GRIK2	PPI network interaction		eMERGE	ldl
	2901	GRIK5	PPI network interaction		eMERGE	ldl
	2903	GRIN2A	PPI network interaction		eMERGE	ldl
	2904	GRIN2B	PPI network interaction		eMERGE	ldl
	2905	GRIN2C	PPI network interaction		eMERGE	ldl
	2908	NR3C1	PPI network interaction		eMERGE	ldl
	2934	GSN	PPI network interaction		eMERGE	ldl
	2950	GSTP1	PPI network interaction		eMERGE	ldl
	29914	UBIAD1	PPI network interaction		eMERGE	ldl
	3020	H3F3B/H3F3A	PPI network interaction		eMERGE	ldl
	3066	HDAC2	PPI network interaction		eMERGE	ldl
	3109	HLA-DMB	PPI network interaction		eMERGE	ldl
	3146	HMGB1	PPI network interaction		eMERGE	ldl
	3175	ONECUT1	PPI network interaction		eMERGE	ldl
	3183	HNRNPC	PPI network interaction		eMERGE	ldl
	3276	PRMT1	PPI network interaction		eMERGE	ldl
	329	BIRC2	PPI network interaction		eMERGE	ldl
	3301	DNAJA1	PPI network interaction		eMERGE	ldl
	3309	HSPA5	PPI network interaction		eMERGE	ldl
	3312	HSPA8	PPI network interaction		eMERGE	ldl
	3329	HSPD1	PPI network interaction		eMERGE	ldl
	3339	HSPG2	PPI network interaction		eMERGE	ldl
	336	APOA2	PPI network interaction		eMERGE	ldl
	3371	TNC	PPI network interaction		eMERGE	ldl
	3486	IGFBP3	PPI network interaction		eMERGE	ldl
	356	FASLG	PPI network interaction		eMERGE	ldl
	3621	ING1	PPI network interaction		eMERGE	ldl
	3638	INSIG1	PPI network interaction		eMERGE	ldl
	3660	IRF2	PPI network interaction		eMERGE	ldl
	3678	ITGA5	PPI network interaction		eMERGE	ldl
	3688	ITGB1	PPI network interaction		eMERGE	ldl
	3698	ITIH2	PPI network interaction		eMERGE	ldl
	3736	KCNA1	PPI network interaction		eMERGE	ldl
	3737	KCNA2	PPI network interaction		eMERGE	ldl
	3738	/KCNA3	PPI network interaction		eMERGE	ldl
	3739	KCNA4	PPI network interaction		eMERGE	ldl
	3741	KCNA5	PPI network interaction		eMERGE	ldl
	3761	KCNJ4	PPI network interaction		eMERGE	ldl
	3768	KCNJ12	PPI network interaction		eMERGE	ldl
	4035	LRP1	PPI network interaction		eMERGE	ldl
	4036	LRP2	PPI network interaction		eMERGE	ldl
	4087	SMAD2	PPI network interaction		eMERGE	ldl
	4088	SMAD3	PPI network interaction		eMERGE	ldl
	4130	MAP1A	PPI network interaction		eMERGE	ldl
	4137	MAPT/	PPI network interaction		eMERGE	ldl
	4171	MCM2	PPI network interaction		eMERGE	ldl
	4173	MCM4	PPI network interaction		eMERGE	ldl
	4174	MCM5	PPI network interaction		eMERGE	ldl
	4175	MCM6	PPI network interaction		eMERGE	ldl
	4176	MCM7	PPI network interaction		eMERGE	ldl
	4193	MDM2	PPI network interaction		eMERGE	ldl
	433	ASGR2	PPI network interaction		eMERGE	ldl
	4436	MSH2	PPI network interaction		eMERGE	ldl
	4547	MTTP	PPI network interaction		eMERGE	ldl
	4582	MUC1	PPI network interaction		eMERGE	ldl
	4609	MYC	PPI network interaction		eMERGE	ldl
	4627	MYH9	PPI network interaction		eMERGE	ldl
	467	ATF3	PPI network interaction		eMERGE	ldl
	4678	NASP	PPI network interaction		eMERGE	ldl
	4691	NCL	PPI network interaction		eMERGE	ldl
	4734	NEDD4	PPI network interaction		eMERGE	ldl
	4760	NEUROD1	PPI network interaction		eMERGE	ldl
	4772	NFATC1	PPI network interaction		eMERGE	ldl
	4773	NFATC2	PPI network interaction		eMERGE	ldl
	4790	NFKB1	PPI network interaction		eMERGE	ldl
	4839	NOP2	PPI network interaction		eMERGE	ldl
	4842	NOS1	PPI network interaction		eMERGE	ldl
	4846	NOS3	PPI network interaction		eMERGE	ldl
	4851	NOTCH1	PPI network interaction		eMERGE	ldl
	4869	NPM1	PPI network interaction		eMERGE	ldl
	4926	NUMA1	PPI network interaction		eMERGE	ldl
	4929	NR4A2	PPI network interaction		eMERGE	ldl
	50804	MYEF2	PPI network interaction		eMERGE	ldl
	5092	PCBD1	PPI network interaction		eMERGE	ldl
	51053	GMNN	PPI network interaction		eMERGE	ldl
	5111	PCNA	PPI network interaction		eMERGE	ldl
	51129	ANGPTL4	PPI network interaction		eMERGE	ldl
	51295	ECSIT	PPI network interaction		eMERGE	ldl
	51455	REV1	PPI network interaction		eMERGE	ldl
	51512	GTSE1	PPI network interaction		eMERGE	ldl
	5245	PHB	PPI network interaction		eMERGE	ldl
	5300	PIN1	PPI network interaction		eMERGE	ldl
	53339	BTBD1	PPI network interaction		eMERGE	ldl
	5345	SERPINF2	PPI network interaction		eMERGE	ldl
	5360	PLTP	PPI network interaction		eMERGE	ldl
	53616	ADAM22	PPI network interaction		eMERGE	ldl
	5429	POLH	PPI network interaction		eMERGE	ldl
	5430	POLR2A	PPI network interaction		eMERGE	ldl
	5479	PPIB	PPI network interaction		eMERGE	ldl
	5495	PPM1B	PPI network interaction		eMERGE	ldl
	5499	PPP1CA	PPI network interaction		eMERGE	ldl
	5510	PPP1R7	PPI network interaction		eMERGE	ldl
	55274	PHF10	PPI network interaction		eMERGE	ldl
	5531	PPP4C	PPI network interaction		eMERGE	ldl
	55355	HJURP	PPI network interaction		eMERGE	ldl
	55636	CHD7	PPI network interaction		eMERGE	ldl
	55643	BTBD2	PPI network interaction		eMERGE	ldl
	55723	ASF1B	PPI network interaction		eMERGE	ldl
	55743	CHFR	PPI network interaction		eMERGE	ldl
	5578	PRKCA	PPI network interaction		eMERGE	ldl
	5594	MAPK1	PPI network interaction		eMERGE	ldl
	5595	MAPK3	PPI network interaction		eMERGE	ldl
	5597	MAPK6	PPI network interaction		eMERGE	ldl
	5604	MAP2K1	PPI network interaction		eMERGE	ldl
	5649	RELN	PPI network interaction		eMERGE	ldl
	5663	PSEN1	PPI network interaction		eMERGE	ldl
	56647	BCCIP	PPI network interaction		eMERGE	ldl
	56852	RAD18	PPI network interaction		eMERGE	ldl
	56886	UGGT1	PPI network interaction		eMERGE	ldl
	56946	C11orf30	PPI network interaction		eMERGE	ldl
	5705	PSMC5	PPI network interaction		eMERGE	ldl
	57082	CASC5	PPI network interaction		eMERGE	ldl
	5725	PTBP1	PPI network interaction		eMERGE	ldl
	5728	PTEN	PPI network interaction		eMERGE	ldl
	57405	SPC25	PPI network interaction		eMERGE	ldl
	57492	ARID1B	PPI network interaction		eMERGE	ldl
	575	BAI1	PPI network interaction		eMERGE	ldl
[truncated: 1,376 more rows]
