# Supplementary material for: Identification of disease-associated loci using machine learning for genotype and network data integration
Source: Bioinformatics. 2019 May 9;35(24):5182–90. doi: 10.1093/bioinformatics/btz310 (PMC6954643; doi:10.1093/bioinformatics/btz310)
Supplement: btz310_Supplementary_Data [file btz310_supplementary_data.zip › btz310-Suppl_data/Supplementary_File_S5.xlsx]

## Sheet: genes.input
	Supplementary File S5. List of traits related to LDL-C, HDL-C and TG serum lipid levels
	Traits selected from GWAS catalog (www.ebi.ac.uk/gwas)
	Trait/Disease
	c-reactive protein levels or ldl-cholesterol levels (pleiotropy)
	cholesterol ester levels in large ldl
	cholesterol ester levels in medium ldl
	free cholesterol levels in large ldl
	large ldl particle concentration
	mean diameter of ldl particles
	medium ldl particle concentration
	phospholipid levels in medium ldl
	small ldl particle concentration
	total cholesterol levels in large ldl
	total cholesterol levels in ldl
	total cholesterol levels in medium ldl
	total cholesterol levels in small ldl
	c-reactive protein levels or hdl-cholesterol levels (pleiotropy)
	cholesterol ester levels in medium hdl
	cholesterol ester levels in very large hdl
	free cholesterol levels in large hdl
	free cholesterol levels in medium hdl
	free cholesterol levels in very large hdl
	large hdl particle concentration
	ldl cholesterol to hdl cholesterol ratio
	mean diameter of hdl particles
	medium hdl particle concentration
	nhdl cholesterol to hdl cholesterol ratio
	phospholipid levels in large hdl
	phospholipid levels in medium hdl
	small hdl particle concentration
	total cholesterol levels in hdl
	total cholesterol levels in large hdl
	total cholesterol levels in medium hdl
	triglyceride levels in small hdl
	triglyceride levels in very large hdl
	triglyceride to hdl cholesterol ratio
	very large hdl particle concentration
	chylomicron and largest vldl particle concentration
	ldl (oxidized)
	ldl cholesterol
	ldl cholesterol levels
	ldl peak particle diameter (total fat intake interaction)
	mean diameter of vldl particles
	medium vldl particle concentration
	small vldl particle concentration
	very large vldl particle concentration
	very small vldl particle concentration
	hdl cholesterol
	hdl cholesterol - triglycerides (hdlc-tg)
	hdl cholesterol levels
	cholesterol ester levels in medium vldl
	free cholesterol levels in medium vldl
	free cholesterol levels in small vldl
	phospholipid levels in chylomicrons and largest vldl
	phospholipid levels in large vldl
	phospholipid levels in medium vldl
	phospholipid levels in small vldl
	phospholipid levels in very large vldl
	phospholipid levels in very small vldl
	total cholesterol levels in medium vldl
	total cholesterol levels in small vldl
	triglyceride levels in chylomicrons and largest vldl
	triglyceride levels in large vldl
	triglyceride levels in medium vldl
	triglyceride levels in small vldl
	triglyceride levels in very large vldl
	triglyceride levels in very small vldl
	idl particle concentration
	free cholesterol levels in idl
	triglyceride levels in idl
	lipid metabolism phenotypes
	lipid traits
	metabolite levels (lipid measures)
	phospholipid levels (plasma)
	presence of antiphospholipid antibodies
	sphingolipid levels
	c-reactive protein levels or total cholesterol levels (pleiotropy)
	cholesterol
	cholesterol and triglycerides
	cholesterol efflux capacity
	cholesterol, total
	free cholesterol levels
	high density lipoprotein cholesterol levels
	lipoprotein (a) - cholesterol levels
	low density lipoprotein cholesterol
	low high density lipoprotein cholesterol levels
	serum total cholesterol levels
	total cholesterol levels
	very low density lipoprotein cholesterol levels
	apolipoprotein a-iv levels
	apolipoprotein a1 levels
	apolipoprotein b levels
	apolipoprotein levels
	lipoprotein (a) levels
	lipoprotein phospholipase a2 activity in cardiovascular disease
	lipoprotein-associated phospholipase a2 activity and mass
	lipoprotein(a) levels adjusted for apolipoprotein(a) isoforms
	metabolite levels (lipoprotein measures)
	ratio of apolipoprotein a1 to apolipoprotein b
	c-reactive protein levels or triglyceride levels (pleiotropy)
	hypertriglyceridemia
	total triglycerides levels
	triglyceride levels
	triglycerides
