# Supplementary material for: Identification of disease-associated loci using machine learning for genotype and network data integration
Source: Bioinformatics. 2019 May 9;35(24):5182–90. doi: 10.1093/bioinformatics/btz310 (PMC6954643; doi:10.1093/bioinformatics/btz310)
Supplement: btz310_Supplementary_Data [file btz310_supplementary_data.zip › btz310-Suppl_data/Supplementary_File_S6.xlsx]

## Sheet: genes.output
	Supplementary File S6. List of prioritised genes when clumping SNVs from the input
	This table summarises the functional annotations and prioritised SNVs in each gene. The variant with the lowest p-value within the gene is highlighted along with its delta score and alleles. Results are sorted by trait (ldl, hdl, tg), cohort of patients (NFBC: Finnish; eMERGE: White Americans) and p-value by cNMTF.
	The column "Reported" refers to whether the gene is reported in GWAS catalogue for the trait. This column takes the value "Y" if the gene is reported for the trait, "-" if the gene has not been reported.
	Trait	Consortium	Entrez id	Gene.Name	OMIM_DISEASE	KEGG_PATHWAY	GOTERM_BP_DIRECT	Reported	Prioritised SNVs	lowest_pvalue	lowest_pvalue_snv	delta_score
	ldl	NFBC	8701	dynein axonemal heavy chain 11(DNAH11)	611884~Ciliary dyskinesia, primary, 7, with or without situs inversus,	hsa05016:Huntington's disease,	GO:0003341~cilium movement,GO:0003356~regulation of cilium beat frequency,GO:0007368~determination of left/right symmetry,GO:0007507~heart development,GO:0030317~sperm motility,	"Y"	rs12670798, rs940434	0.00241979	rs12670798	-3.07851
	ldl	NFBC	105375183	"-"	"-"	"-"	"-"	"Y"	rs12670798	0.00241979	rs12670798	-3.07851
	ldl	NFBC	3949	low density lipoprotein receptor(LDLR)	143890~Hypercholesterolemia, familial,143890~LDL cholesterol level QTL2,	hsa04144:Endocytosis,hsa04913:Ovarian steroidogenesis,hsa04925:Aldosterone synthesis and secretion,hsa04976:Bile secretion,hsa05145:Toxoplasmosis,hsa05160:Hepatitis C,	GO:0006629~lipid metabolic process,GO:0006897~endocytosis,GO:0006898~receptor-mediated endocytosis,GO:0008203~cholesterol metabolic process,GO:0010628~positive regulation of gene expression,GO:0010629~negative regulation of gene expression,GO:0010867~positive regulation of triglyceride biosynthetic process,GO:0010899~regulation of phosphatidylcholine catabolic process,GO:0015914~phospholipid tran…	"Y"	rs2228671	0.00080529	rs2228671	3.41754
	ldl	NFBC	1952	cadherin EGF LAG seven-pass G-type receptor 2(CELSR2)	-	-	GO:0006355~regulation of transcription, DNA-templated,GO:0007156~homophilic cell adhesion via plasma membrane adhesion molecules,GO:0007186~G-protein coupled receptor signaling pathway,GO:0016055~Wnt signaling pathway,GO:0021999~neural plate anterior/posterior regionalization,GO:0022407~regulation of cell-cell adhesion,GO:0048813~dendrite morphogenesis,GO:0060071~Wnt signaling pathway, planar cel…	"Y"	rs4970833	0.000740142	rs4970833	-3.55185
	ldl	NFBC	2104	estrogen related receptor gamma(ESRRG)	-	-	GO:0006351~transcription, DNA-templated,GO:0006355~regulation of transcription, DNA-templated,GO:0006367~transcription initiation from RNA polymerase II promoter,GO:0043401~steroid hormone mediated signaling pathway,GO:0045893~positive regulation of transcription, DNA-templated,GO:0045944~positive regulation of transcription from RNA polymerase II promoter,GO:0048384~retinoic acid receptor signal…	-	rs4537652	0.00361205	rs4537652	-2.90791
	ldl	NFBC	55219	transmembrane protein 57(TMEM57)	-	-	GO:0007420~brain development,	"Y"	rs10903129	0.00162136	rs10903129	-3.23524
	ldl	NFBC	64757	mitochondrial amidoxime reducing component 1(MARC1)	-	-	GO:0042126~nitrate metabolic process,GO:0051410~detoxification of nitrogen compound,GO:0055114~oxidation-reduction process,	"Y"	rs1874113	0.00452902	rs1874113	2.76413
	ldl	NFBC	85440	dedicator of cytokinesis 7(DOCK7)	615859~Epileptic encephalopathy, early infantile, 23,	-	GO:0000226~microtubule cytoskeleton organization,GO:0007264~small GTPase mediated signal transduction,GO:0007409~axonogenesis,GO:0022027~interkinetic nuclear migration,GO:0031175~neuron projection development,GO:0033138~positive regulation of peptidyl-serine phosphorylation,GO:0045200~establishment of neuroblast polarity,GO:0050767~regulation of neurogenesis,GO:0090630~activation of GTPase activi…	"Y"	rs10889353	0.00214107	rs10889353	3.05625
	ldl	NFBC	2066	erb-b2 receptor tyrosine kinase 4(ERBB4)	615515~Amyotrophic lateral sclerosis 19,	hsa04012:ErbB signaling pathway,hsa04020:Calcium signaling pathway,hsa05205:Proteoglycans in cancer,	GO:0000165~MAPK cascade,GO:0001755~neural crest cell migration,GO:0001934~positive regulation of protein phosphorylation,GO:0006351~transcription, DNA-templated,GO:0007165~signal transduction,GO:0007169~transmembrane receptor protein tyrosine kinase signaling pathway,GO:0007399~nervous system development,GO:0007507~heart development,GO:0007595~lactation,GO:0008283~cell proliferation,GO:0008284~po…	-	rs1836717	0.0032819	rs1836717	2.88956
	ldl	NFBC	338	apolipoprotein B(APOB)	144010~Hypercholesterolemia, due to ligand-defective apo B,615558~Hypobetalipoproteinemia,	hsa04975:Fat digestion and absorption,hsa04977:Vitamin digestion and absorption,	GO:0001523~retinoid metabolic process,GO:0001701~in utero embryonic development,GO:0006642~triglyceride mobilization,GO:0006898~receptor-mediated endocytosis,GO:0007283~spermatogenesis,GO:0007399~nervous system development,GO:0008203~cholesterol metabolic process,GO:0009566~fertilization,GO:0009615~response to virus,GO:0009743~response to carbohydrate,GO:0009791~post-embryonic development,GO:0010…	"Y"	rs673548	0.00483027	rs673548	2.73253
	ldl	NFBC	22871	neuroligin 1(NLGN1)	-	hsa04514:Cell adhesion molecules (CAMs),	GO:0002087~regulation of respiratory gaseous exchange by neurological system process,GO:0006605~protein targeting,GO:0007155~cell adhesion,GO:0007157~heterophilic cell-cell adhesion via plasma membrane cell adhesion molecules,GO:0007158~neuron cell-cell adhesion,GO:0007399~nervous system development,GO:0007416~synapse assembly,GO:0010841~positive regulation of circadian sleep/wake cycle, wakefuln…	-	rs6762629	0.00442077	rs6762629	2.77001
	ldl	NFBC	2822	glycosylphosphatidylinositol specific phospholipase D1(GPLD1)	-	hsa00563:Glycosylphosphatidylinositol(GPI)-anchor biosynthesis,	GO:0001503~ossification,GO:0002042~cell migration involved in sprouting angiogenesis,GO:0002062~chondrocyte differentiation,GO:0002430~complement receptor mediated signaling pathway,GO:0006507~GPI anchor release,GO:0008285~negative regulation of cell proliferation,GO:0008286~insulin receptor signaling pathway,GO:0009749~response to glucose,GO:0010595~positive regulation of endothelial cell migrat…	-	rs3827640	0.003446	rs3827640	2.86521
	ldl	NFBC	2898	glutamate ionotropic receptor kainate type subunit 2(GRIK2)	611092~Mental retardation, autosomal recessive, 6,	hsa04080:Neuroactive ligand-receptor interaction,hsa04724:Glutamatergic synapse,	GO:0001662~behavioral fear response,GO:0006810~transport,GO:0006874~cellular calcium ion homeostasis,GO:0006886~intracellular protein transport,GO:0007215~glutamate receptor signaling pathway,GO:0007268~chemical synaptic transmission,GO:0019228~neuronal action potential,GO:0034220~ion transmembrane transport,GO:0035235~ionotropic glutamate receptor signaling pathway,GO:0035249~synaptic transmissi…	-	rs990386	0.00281803	rs990386	2.94503
	ldl	NFBC	3122	major histocompatibility complex, class II, DR alpha(HLA-DRA)	-	hsa04145:Phagosome,hsa04514:Cell adhesion molecules (CAMs),hsa04612:Antigen processing and presentation,hsa04640:Hematopoietic cell lineage,hsa04672:Intestinal immune network for IgA production,hsa04940:Type I diabetes mellitus,hsa05140:Leishmaniasis,hsa05145:Toxoplasmosis,hsa05150:Staphylococcus aureus infection,hsa05152:Tuberculosis,hsa05164:Influenza A,hsa05166:HTLV-I infection,hsa05168:Herpes…	GO:0002503~peptide antigen assembly with MHC class II protein complex,GO:0002504~antigen processing and presentation of peptide or polysaccharide antigen via MHC class II,GO:0002506~polysaccharide assembly with MHC class II protein complex,GO:0006955~immune response,GO:0016032~viral process,GO:0019882~antigen processing and presentation,GO:0019886~antigen processing and presentation of exogenous …	"Y"	rs9268658	0.00472985	rs9268658	2.74392
	ldl	NFBC	79648	microcephalin 1(MCPH1)	251200~Microcephaly 1, primary, autosomal recessive,	-	GO:0000132~establishment of mitotic spindle orientation,GO:0010468~regulation of gene expression,GO:0021987~cerebral cortex development,GO:0043549~regulation of kinase activity,GO:0046605~regulation of centrosome cycle,GO:0050727~regulation of inflammatory response,GO:0060348~bone development,GO:0060623~regulation of chromosome condensation,GO:0071539~protein localization to centrosome,GO:0071850…	-	rs2959809	0.00187705	rs2959809	3.11416
	ldl	NFBC	3371	tenascin C(TNC)	615629~Deafness, autosomal dominant 56,	hsa04151:PI3K-Akt signaling pathway,hsa04510:Focal adhesion,hsa04512:ECM-receptor interaction,hsa05206:MicroRNAs in cancer,	GO:0001649~osteoblast differentiation,GO:0007155~cell adhesion,GO:0007162~negative regulation of cell adhesion,GO:0007528~neuromuscular junction development,GO:0008284~positive regulation of cell proliferation,GO:0009611~response to wounding,GO:0009612~response to mechanical stimulus,GO:0010628~positive regulation of gene expression,GO:0014012~peripheral nervous system axon regeneration,GO:003019…	-	rs1330368	0.00056576	rs1330368	3.54017
	ldl	NFBC	6456	SH3 domain containing GRB2 like 2, endophilin A1(SH3GL2)	-	hsa04144:Endocytosis,	GO:0002090~regulation of receptor internalization,GO:0007018~microtubule-based movement,GO:0007165~signal transduction,GO:0007417~central nervous system development,GO:0019886~antigen processing and presentation of exogenous peptide antigen via MHC class II,GO:0042059~negative regulation of epidermal growth factor receptor signaling pathway,GO:0048488~synaptic vesicle endocytosis,	-	rs2208494	0.00289395	rs2208494	2.93947
	ldl	NFBC	3688	integrin subunit beta 1(ITGB1)	-	hsa04015:Rap1 signaling pathway,hsa04145:Phagosome,hsa04151:PI3K-Akt signaling pathway,hsa04360:Axon guidance,hsa04510:Focal adhesion,hsa04512:ECM-receptor interaction,hsa04514:Cell adhesion molecules (CAMs),hsa04611:Platelet activation,hsa04670:Leukocyte transendothelial migration,hsa04810:Regulation of actin cytoskeleton,hsa05100:Bacterial invasion of epithelial cells,hsa05130:Pathogenic Escher…	GO:0000082~G1/S transition of mitotic cell cycle,GO:0001701~in utero embryonic development,GO:0001708~cell fate specification,GO:0002042~cell migration involved in sprouting angiogenesis,GO:0006968~cellular defense response,GO:0007156~homophilic cell adhesion via plasma membrane adhesion molecules,GO:0007159~leukocyte cell-cell adhesion,GO:0007160~cell-matrix adhesion,GO:0007161~calcium-independe…	-	rs10827167	0.00202988	rs10827167	3.08369
	ldl	NFBC	100302263	"-"	"-"	"-"	"-"	"Y"	rs174556	0.000134215	rs174556	4.00599
	ldl	NFBC	101929011	"-"	"-"	"-"	"-"	"Y"	rs506305	0.00361205	rs506305	-2.91398
	ldl	NFBC	3992	fatty acid desaturase 1(FADS1)	-	hsa01040:Biosynthesis of unsaturated fatty acids,hsa01212:Fatty acid metabolism,	GO:0006355~regulation of transcription, DNA-templated,GO:0006629~lipid metabolic process,GO:0006636~unsaturated fatty acid biosynthetic process,GO:0007267~cell-cell signaling,GO:0007568~aging,GO:0008654~phospholipid biosynthetic process,GO:0009267~cellular response to starvation,GO:0009744~response to sucrose,GO:0014070~response to organic cyclic compound,GO:0019369~arachidonic acid metabolic pro…	"Y"	rs174556	0.000134215	rs174556	4.00599
	ldl	NFBC	3995	fatty acid desaturase 3(FADS3)	-	-	GO:0006629~lipid metabolic process,GO:0006636~unsaturated fatty acid biosynthetic process,GO:0055114~oxidation-reduction process,	"Y"	rs174450	0.000456527	rs174450	-3.73126
	ldl	NFBC	745	myelin regulatory factor(MYRF)	-	-	GO:0006351~transcription, DNA-templated,GO:0006508~proteolysis,GO:0014003~oligodendrocyte development,GO:0022010~central nervous system myelination,GO:0031643~positive regulation of myelination,GO:0032286~central nervous system myelin maintenance,GO:0045893~positive regulation of transcription, DNA-templated,GO:0048709~oligodendrocyte differentiation,	"Y"	rs174537	0.000215528	rs174537	3.8686
	ldl	NFBC	9415	fatty acid desaturase 2(FADS2)	-	hsa00592:alpha-Linolenic acid metabolism,hsa01040:Biosynthesis of unsaturated fatty acids,hsa01212:Fatty acid metabolism,hsa03320:PPAR signaling pathway,	GO:0006629~lipid metabolic process,GO:0006636~unsaturated fatty acid biosynthetic process,GO:0036109~alpha-linolenic acid metabolic process,GO:0043651~linoleic acid metabolic process,GO:0055114~oxidation-reduction process,	"Y"	rs174556, rs2851682	0.000134215	rs174556	4.00599
	ldl	NFBC	6311	ataxin 2(ATXN2)	168600~Parkinson disease, late-onset, susceptibility to,183090~Amyotrophic lateral sclerosis, susceptibility to, 13,183090~Spinocerebellar ataxia 2,	-	GO:0002091~negative regulation of receptor internalization,GO:0006417~regulation of translation,GO:0010603~regulation of cytoplasmic mRNA processing body assembly,GO:0016070~RNA metabolic process,GO:0033962~cytoplasmic mRNA processing body assembly,GO:0034063~stress granule assembly,GO:0050658~RNA transport,	"Y"	rs616668	0.00312026	rs616668	-2.97477
	ldl	NFBC	23047	PDS5 cohesin associated factor B(PDS5B)	-	-	GO:0006281~DNA repair,GO:0007062~sister chromatid cohesion,GO:0007064~mitotic sister chromatid cohesion,GO:0008283~cell proliferation,GO:0008285~negative regulation of cell proliferation,GO:0042127~regulation of cell proliferation,GO:0051301~cell division,	-	rs590383, rs658996	0.000501102	rs590383	3.57552
	ldl	NFBC	1445	c-src tyrosine kinase(CSK)	-	hsa05120:Epithelial cell signaling in Helicobacter pylori infection,	GO:0001817~regulation of cytokine production,GO:0002250~adaptive immune response,GO:0006468~protein phosphorylation,GO:0007169~transmembrane receptor protein tyrosine kinase signaling pathway,GO:0007173~epidermal growth factor receptor signaling pathway,GO:0007417~central nervous system development,GO:0007420~brain development,GO:0008285~negative regulation of cell proliferation,GO:0010989~negati…	-	rs1378942	0.00427382	rs1378942	-2.84091
	ldl	NFBC	2903	glutamate ionotropic receptor NMDA type subunit 2A(GRIN2A)	245570~Epilepsy, focal, with speech disorder and with or without mental retardation,	hsa04014:Ras signaling pathway,hsa04015:Rap1 signaling pathway,hsa04020:Calcium signaling pathway,hsa04024:cAMP signaling pathway,hsa04080:Neuroactive ligand-receptor interaction,hsa04713:Circadian entrainment,hsa04720:Long-term potentiation,hsa04724:Glutamatergic synapse,hsa04728:Dopaminergic synapse,hsa05010:Alzheimer's disease,hsa05014:Amyotrophic lateral sclerosis (ALS),hsa05030:Cocaine addic…	GO:0000165~MAPK cascade,GO:0001964~startle response,GO:0001975~response to amphetamine,GO:0006810~transport,GO:0007215~glutamate receptor signaling pathway,GO:0007268~chemical synaptic transmission,GO:0007611~learning or memory,GO:0007613~memory,GO:0008104~protein localization,GO:0008542~visual learning,GO:0009611~response to wounding,GO:0019233~sensory perception of pain,GO:0022008~neurogenesis,…	-	rs9937979, rs9927924	0.00123292	rs9927924	-3.34857
	ldl	NFBC	124989	EF-hand calcium binding domain 13(EFCAB13)	-	-	-	"Y"	rs4968319	0.00335342	rs4968319	-2.94272
	ldl	NFBC	350	apolipoprotein H(APOH)	-	-	GO:0001937~negative regulation of endothelial cell proliferation,GO:0002576~platelet degranulation,GO:0006641~triglyceride metabolic process,GO:0007597~blood coagulation, intrinsic pathway,GO:0010596~negative regulation of endothelial cell migration,GO:0016525~negative regulation of angiogenesis,GO:0030194~positive regulation of blood coagulation,GO:0030195~negative regulation of blood coagulatio…	"Y"	rs8073418	0.003205	rs8073418	2.89578
	ldl	NFBC	5578	protein kinase C alpha(PRKCA)	Pituitary tumor, invasive~Pituitary tumor, invasive,	hsa04010:MAPK signaling pathway,hsa04012:ErbB signaling pathway,hsa04014:Ras signaling pathway,hsa04015:Rap1 signaling pathway,hsa04020:Calcium signaling pathway,hsa04066:HIF-1 signaling pathway,hsa04070:Phosphatidylinositol signaling system,hsa04071:Sphingolipid signaling pathway,hsa04150:mTOR signaling pathway,hsa04151:PI3K-Akt signaling pathway,hsa04261:Adrenergic signaling in cardiomyocytes,h…	GO:0001525~angiogenesis,GO:0001938~positive regulation of endothelial cell proliferation,GO:0002159~desmosome assembly,GO:0006468~protein phosphorylation,GO:0007077~mitotic nuclear envelope disassembly,GO:0007155~cell adhesion,GO:0007190~activation of adenylate cyclase activity,GO:0007194~negative regulation of adenylate cyclase activity,GO:0010595~positive regulation of endothelial cell migratio…	-	rs8074294, rs908150	0.00241979	rs8074294	-3.08388
	ldl	NFBC	10403	NDC80, kinetochore complex component(NDC80)	-	-	GO:0000070~mitotic sister chromatid segregation,GO:0000132~establishment of mitotic spindle orientation,GO:0007052~mitotic spindle organization,GO:0007059~chromosome segregation,GO:0007062~sister chromatid cohesion,GO:0007067~mitotic nuclear division,GO:0008608~attachment of spindle microtubules to kinetochore,GO:0051301~cell division,GO:0051310~metaphase plate congression,GO:0051315~attachment o…	-	rs1990415	0.003277	rs1990415	-2.94754
	ldl	NFBC	9229	DLG associated protein 1(DLGAP1)	-	hsa04724:Glutamatergic synapse,	GO:0007268~chemical synaptic transmission,	-	rs9675785, rs2587613, rs628221, rs9954874	0.00194122	rs628221	3.09816
	ldl	NFBC	10498	coactivator associated arginine methyltransferase 1(CARM1)	-	-	GO:0003420~regulation of growth plate cartilage chondrocyte proliferation,GO:0006351~transcription, DNA-templated,GO:0006355~regulation of transcription, DNA-templated,GO:0006479~protein methylation,GO:0006977~DNA damage response, signal transduction by p53 class mediator resulting in cell cycle arrest,GO:0007568~aging,GO:0008284~positive regulation of cell proliferation,GO:0016032~viral process,…	-	rs1541596, rs1549926	0.000472202	rs1541596	3.5983
	ldl	NFBC	1786	DNA methyltransferase 1(DNMT1)	604121~Cerebellar ataxia, deafness, and narcolepsy, autosomal dominant,614116~Neuropathy, hereditary sensory, type IE,	hsa00270:Cysteine and methionine metabolism,hsa01100:Metabolic pathways,hsa05206:MicroRNAs in cancer,	GO:0000122~negative regulation of transcription from RNA polymerase II promoter,GO:0006306~DNA methylation,GO:0006351~transcription, DNA-templated,GO:0007265~Ras protein signal transduction,GO:0010216~maintenance of DNA methylation,GO:0010628~positive regulation of gene expression,GO:0016458~gene silencing,GO:0016569~covalent chromatin modification,GO:0042127~regulation of cell proliferation,GO:0…	-	rs10409243	0.00249082	rs10409243	2.9987
	ldl	NFBC	348	apolipoprotein E(APOE)	104310~Alzheimer disease-2,269600~Sea-blue histiocyte disease,603075~Macular degeneration, age-related,611771~Lipoprotein glomerulopathy,Hyperlipoproteinemia, type III~Hyperlipoproteinemia, type III,Myocardial infarction susceptibility~Myocardial infarction susceptibility,	hsa05010:Alzheimer's disease,	GO:0000302~response to reactive oxygen species,GO:0001523~retinoid metabolic process,GO:0001937~negative regulation of endothelial cell proliferation,GO:0002021~response to dietary excess,GO:0006641~triglyceride metabolic process,GO:0006707~cholesterol catabolic process,GO:0006869~lipid transport,GO:0006874~cellular calcium ion homeostasis,GO:0006898~receptor-mediated endocytosis,GO:0006979~respo…	"Y"	rs769451	0.00416997	rs769451	-2.85008
	ldl	NFBC	6597	SWI/SNF related, matrix associated, actin dependent regulator of chromatin, subfamily a, member 4(SMARCA4)	613325~Rhabdoid tumor predisposition syndrome 2,614609~Mental retardation, autosomal dominant 16,	-	GO:0000122~negative regulation of transcription from RNA polymerase II promoter,GO:0003407~neural retina development,GO:0006337~nucleosome disassembly,GO:0006338~chromatin remodeling,GO:0006351~transcription, DNA-templated,GO:0006355~regulation of transcription, DNA-templated,GO:0006357~regulation of transcription from RNA polymerase II promoter,GO:0007070~negative regulation of transcription fro…	"Y"	rs11879293, rs3786721, rs1529729	0.00141759	rs3786721	3.21936
	ldl	NFBC	6794	serine/threonine kinase 11(STK11)	175200~Peutz-Jeghers syndrome,260350~Pancreatic cancer,273300~Testicular tumor, somatic,Melanoma, malignant, somatic~Melanoma, malignant, somatic,	hsa04068:FoxO signaling pathway,hsa04150:mTOR signaling pathway,hsa04151:PI3K-Akt signaling pathway,hsa04152:AMPK signaling pathway,hsa04920:Adipocytokine signaling pathway,	GO:0001558~regulation of cell growth,GO:0001894~tissue homeostasis,GO:0001944~vasculature development,GO:0006468~protein phosphorylation,GO:0006914~autophagy,GO:0006974~cellular response to DNA damage stimulus,GO:0007050~cell cycle arrest,GO:0007283~spermatogenesis,GO:0007286~spermatid development,GO:0007409~axonogenesis,GO:0008285~negative regulation of cell proliferation,GO:0010212~response to …	-	rs3764640	0.000302229	rs3764640	3.75224
	ldl	NFBC	55304	serine palmitoyltransferase long chain base subunit 3(SPTLC3)	-	hsa00600:Sphingolipid metabolism,hsa01100:Metabolic pathways,hsa04071:Sphingolipid signaling pathway,	GO:0009058~biosynthetic process,GO:0030148~sphingolipid biosynthetic process,GO:0046520~sphingoid biosynthetic process,	"Y"	rs6041890	0.00401812	rs6041890	2.80886
	hdl	NFBC	51129	angiopoietin like 4(ANGPTL4)	615881~Plasma triglyceride level QTL, low,	hsa03320:PPAR signaling pathway,	GO:0001525~angiogenesis,GO:0001666~response to hypoxia,GO:0030154~cell differentiation,GO:0043066~negative regulation of apoptotic process,GO:0045766~positive regulation of angiogenesis,GO:0051005~negative regulation of lipoprotein lipase activity,GO:0051260~protein homooligomerization,GO:0070328~triglyceride homeostasis,GO:2000352~negative regulation of endothelial cell apoptotic process,	"Y"	rs2278236	0.00329508	rs2278236	2.8513
	hdl	NFBC	1952	cadherin EGF LAG seven-pass G-type receptor 2(CELSR2)	-	-	GO:0006355~regulation of transcription, DNA-templated,GO:0007156~homophilic cell adhesion via plasma membrane adhesion molecules,GO:0007186~G-protein coupled receptor signaling pathway,GO:0016055~Wnt signaling pathway,GO:0021999~neural plate anterior/posterior regionalization,GO:0022407~regulation of cell-cell adhesion,GO:0048813~dendrite morphogenesis,GO:0060071~Wnt signaling pathway, planar cel…	"Y"	rs4970833, rs611917	0.000640508	rs4970833	-4.21698
	hdl	NFBC	64326	ring finger and WD repeat domain 2(RFWD2)	-	hsa04115:p53 signaling pathway,hsa04120:Ubiquitin mediated proteolysis,	GO:0010212~response to ionizing radiation,GO:0016567~protein ubiquitination,GO:0032436~positive regulation of proteasomal ubiquitin-dependent protein catabolic process,	-	rs6665385	0.00383579	rs6665385	-3.14845
	hdl	NFBC	1373	carbamoyl-phosphate synthase 1(CPS1)	237300~Carbamoylphosphate synthetase I deficiency,615371~Pulmonary hypertension, neonatal, susceptibility to,Venoocclusive disease after bone marrow transplantation~Venoocclusive disease after bone marrow transplantation,	hsa00220:Arginine biosynthesis,hsa00250:Alanine, aspartate and glutamate metabolism,hsa00910:Nitrogen metabolism,hsa01100:Metabolic pathways,hsa01200:Carbon metabolism,hsa01230:Biosynthesis of amino acids,	GO:0000050~urea cycle,GO:0005980~glycogen catabolic process,GO:0006207~'de novo' pyrimidine nucleobase biosynthetic process,GO:0006508~proteolysis,GO:0006526~arginine biosynthetic process,GO:0006541~glutamine metabolic process,GO:0006807~nitrogen compound metabolic process,GO:0007494~midgut development,GO:0009636~response to toxic substance,GO:0010043~response to zinc ion,GO:0014075~response to a…	"Y"	rs6725303, rs6714124, rs12468557, rs4672587	4.6269e-05	rs12468557	4.79244
	hdl	NFBC	5334	phospholipase C like 1(PLCL1)	-	hsa04727:GABAergic synapse,	GO:0006629~lipid metabolic process,GO:0007214~gamma-aminobutyric acid signaling pathway,GO:0016042~lipid catabolic process,GO:0032228~regulation of synaptic transmission, GABAergic,GO:0033135~regulation of peptidyl-serine phosphorylation,GO:0035556~intracellular signal transduction,GO:1900122~positive regulation of receptor binding,	"Y"	rs892515, rs1350208	3.31141e-05	rs892515	4.92998
	hdl	NFBC	5581	protein kinase C epsilon(PRKCE)	-	hsa04022:cGMP-PKG signaling pathway,hsa04071:Sphingolipid signaling pathway,hsa04270:Vascular smooth muscle contraction,hsa04530:Tight junction,hsa04666:Fc gamma R-mediated phagocytosis,hsa04750:Inflammatory mediator regulation of TRP channels,hsa04925:Aldosterone synthesis and secretion,hsa04930:Type II diabetes mellitus,hsa04931:Insulin resistance,hsa05206:MicroRNAs in cancer,	GO:0002281~macrophage activation involved in immune response,GO:0006468~protein phosphorylation,GO:0006915~apoptotic process,GO:0007049~cell cycle,GO:0007155~cell adhesion,GO:0007165~signal transduction,GO:0007202~activation of phospholipase C activity,GO:0010634~positive regulation of epithelial cell migration,GO:0010763~positive regulation of fibroblast migration,GO:0010811~positive regulation …	-	rs6748375	0.00431118	rs6748375	-3.07792
	hdl	NFBC	100288428	"-"	"-"	"-"	"-"	"Y"	rs1905772	0.00071354	rs1905772	3.57405
	hdl	NFBC	101927394	"-"	"-"	"-"	"-"	"Y"	rs1905772	0.00071354	rs1905772	3.57405
	hdl	NFBC	5290	phosphatidylinositol-4,5-bisphosphate 3-kinase catalytic subunit alpha(PIK3CA)	114480~Breast cancer, somatic,114500~Colorectal cancer, somatic,114550~Hepatocellular carcinoma, somatic,162900~Nevus, epidermal, somatic,167000~Ovarian cancer, somatic,182000~Keratosis, seborrheic, somatic,211980~Nonsmall cell lung cancer, somatic,602501~Megalencephaly-capillary malformation-polymicrogyria syndrome, somatic,612918~CLOVE syndrome, somatic,613659~Gastric cancer, somatic,615108~Cow…	hsa00562:Inositol phosphate metabolism,hsa04012:ErbB signaling pathway,hsa04014:Ras signaling pathway,hsa04015:Rap1 signaling pathway,hsa04024:cAMP signaling pathway,hsa04062:Chemokine signaling pathway,hsa04066:HIF-1 signaling pathway,hsa04068:FoxO signaling pathway,hsa04070:Phosphatidylinositol signaling system,hsa04071:Sphingolipid signaling pathway,hsa04150:mTOR signaling pathway,hsa04151:PI3…	GO:0001525~angiogenesis,GO:0001889~liver development,GO:0001944~vasculature development,GO:0006006~glucose metabolic process,GO:0006468~protein phosphorylation,GO:0006661~phosphatidylinositol biosynthetic process,GO:0007173~epidermal growth factor receptor signaling pathway,GO:0010468~regulation of gene expression,GO:0014066~regulation of phosphatidylinositol 3-kinase signaling,GO:0016310~phospho…	-	rs9838117	0.00231753	rs9838117	3.00897
	hdl	NFBC	10144	family with sequence similarity 13 member A(FAM13A)	-	-	GO:0007165~signal transduction,GO:0043547~positive regulation of GTPase activity,GO:0051056~regulation of small GTPase mediated signal transduction,	"Y"	rs7660000	0.000575641	rs7660000	3.67177
	hdl	NFBC	54556	inhibitor of growth family member 3(ING3)	-	-	GO:0006351~transcription, DNA-templated,GO:0006355~regulation of transcription, DNA-templated,GO:0016569~covalent chromatin modification,GO:0040008~regulation of growth,GO:0043065~positive regulation of apoptotic process,GO:0043967~histone H4 acetylation,GO:0043968~histone H2A acetylation,	-	rs2074577	0.00288909	rs2074577	2.9099
	hdl	NFBC	158219	tetratricopeptide repeat domain 39B(TTC39B)	-	-	-	"Y"	rs2849049	0.00382808	rs2849049	2.77994
	hdl	NFBC	55335	nipsnap homolog 3B(NIPSNAP3B)	-	-	-	"Y"	rs2515606	0.000237696	rs2515606	4.04904
	hdl	NFBC	6850	spleen associated tyrosine kinase(SYK)	-	hsa04064:NF-kappa B signaling pathway,hsa04151:PI3K-Akt signaling pathway,hsa04380:Osteoclast differentiation,hsa04611:Platelet activation,hsa04650:Natural killer cell mediated cytotoxicity,hsa04662:B cell receptor signaling pathway,hsa04664:Fc epsilon RI signaling pathway,hsa04666:Fc gamma R-mediated phagocytosis,hsa05152:Tuberculosis,hsa05169:Epstein-Barr virus infection,hsa05203:Viral carcinog…	GO:0001525~angiogenesis,GO:0001945~lymph vessel development,GO:0002092~positive regulation of receptor internalization,GO:0002223~stimulatory C-type lectin receptor signaling pathway,GO:0002250~adaptive immune response,GO:0002281~macrophage activation involved in immune response,GO:0002283~neutrophil activation involved in immune response,GO:0002366~leukocyte activation involved in immune respons…	-	rs4744505	0.00483103	rs4744505	-3.01066
	hdl	NFBC	10133	optineurin(OPTN)	137760~Glaucoma 1, open angle, E,606657~Glaucoma, normal tension, susceptibility to,613435~Amyotrophic lateral sclerosis 12,	-	GO:0000042~protein targeting to Golgi,GO:0000086~G2/M transition of mitotic cell cycle,GO:0001920~negative regulation of receptor recycling,GO:0006914~autophagy,GO:0007030~Golgi organization,GO:0007165~signal transduction,GO:0008219~cell death,GO:0016192~vesicle-mediated transport,GO:0016236~macroautophagy,GO:0043001~Golgi to plasma membrane protein transport,GO:0043122~regulation of I-kappaB kin…	-	rs1561570	0.00320027	rs1561570	-3.26194
	hdl	NFBC	64376	IKAROS family zinc finger 5(IKZF5)	-	-	GO:0006351~transcription, DNA-templated,GO:0006355~regulation of transcription, DNA-templated,	-	rs13353058	0.000891359	rs13353058	-4.0207
	hdl	NFBC	2147	coagulation factor II, thrombin(F2)	188050~Thrombophilia due to thrombin defect,601367~Stroke, ischemic, susceptibility to,613679~Dysprothrombinemia,613679~Hypoprothrombinemia,614390~Pregnancy loss, recurrent, susceptibility to, 2,	hsa04080:Neuroactive ligand-receptor interaction,hsa04610:Complement and coagulation cascades,hsa04810:Regulation of actin cytoskeleton,	GO:0001934~positive regulation of protein phosphorylation,GO:0006465~signal peptide processing,GO:0006508~proteolysis,GO:0006888~ER to Golgi vesicle-mediated transport,GO:0006953~acute-phase response,GO:0007166~cell surface receptor signaling pathway,GO:0007275~multicellular organism development,GO:0007596~blood coagulation,GO:0007597~blood coagulation, intrinsic pathway,GO:0008284~positive regul…	"Y"	rs5896	0.00184758	rs5896	3.12393
	hdl	NFBC	3995	fatty acid desaturase 3(FADS3)	-	-	GO:0006629~lipid metabolic process,GO:0006636~unsaturated fatty acid biosynthetic process,GO:0055114~oxidation-reduction process,	"Y"	rs174450	0.000416421	rs174450	3.80509
	hdl	NFBC	84959	ubiquitin associated and SH3 domain containing B(UBASH3B)	-	-	GO:0006469~negative regulation of protein kinase activity,GO:0009968~negative regulation of signal transduction,GO:0035335~peptidyl-tyrosine dephosphorylation,GO:0045671~negative regulation of osteoclast differentiation,GO:0045779~negative regulation of bone resorption,GO:0051279~regulation of release of sequestered calcium ion into cytosol,GO:0090331~negative regulation of platelet aggregation,	"Y"	rs4936742	0.00491449	rs4936742	2.66144
	hdl	NFBC	2120	ETS variant 6(ETV6)	601626~Leukemia, acute myeloid, somatic,616216~Thrombocytopenia 5,	hsa04320:Dorso-ventral axis formation,hsa05202:Transcriptional misregulation in cancer,	GO:0000122~negative regulation of transcription from RNA polymerase II promoter,GO:0006366~transcription from RNA polymerase II promoter,GO:0007296~vitellogenesis,GO:0022008~neurogenesis,GO:0030154~cell differentiation,GO:0045944~positive regulation of transcription from RNA polymerase II promoter,GO:0071425~hematopoietic stem cell proliferation,GO:0097152~mesenchymal cell apoptotic process,	-	rs2541117	0.00392016	rs2541117	2.7741
	hdl	NFBC	3320	heat shock protein 90 alpha family class A member 1(HSP90AA1)	-	hsa04141:Protein processing in endoplasmic reticulum,hsa04151:PI3K-Akt signaling pathway,hsa04612:Antigen processing and presentation,hsa04621:NOD-like receptor signaling pathway,hsa04914:Progesterone-mediated oocyte maturation,hsa04915:Estrogen signaling pathway,hsa05200:Pathways in cancer,hsa05215:Prostate cancer,	GO:0000086~G2/M transition of mitotic cell cycle,GO:0001764~neuron migration,GO:0003009~skeletal muscle contraction,GO:0006457~protein folding,GO:0006839~mitochondrial transport,GO:0006898~receptor-mediated endocytosis,GO:0006950~response to stress,GO:0006986~response to unfolded protein,GO:0007165~signal transduction,GO:0009408~response to heat,GO:0009409~response to cold,GO:0009651~response to …	-	rs3736807	0.00134316	rs3736807	-3.77009
	hdl	NFBC	64180	dipeptidase 3(DPEP3)	-	-	GO:0006508~proteolysis,GO:0007140~male meiosis,	"Y"	rs255049	0.0047208	rs255049	2.68478
	hdl	NFBC	79068	FTO, alpha-ketoglutarate dependent dioxygenase(FTO)	612460~Obesity, susceptibility to, BMIQ14,612938~Growth retardation, developmental delay, facial dysmorphism,	-	GO:0001659~temperature homeostasis,GO:0006307~DNA dealkylation involved in DNA repair,GO:0010883~regulation of lipid storage,GO:0035552~oxidative single-stranded DNA demethylation,GO:0035553~oxidative single-stranded RNA demethylation,GO:0040014~regulation of multicellular organism growth,GO:0042245~RNA repair,GO:0044065~regulation of respiratory system process,GO:0060612~adipose tissue developme…	"Y"	rs8044769, rs4783826, rs4784346	0.00336267	rs4784346	2.83715
	hdl	NFBC	84166	NLR family CARD domain containing 5(NLRC5)	-	-	GO:0032088~negative regulation of NF-kappaB transcription factor activity,GO:0032480~negative regulation of type I interferon production,GO:0043549~regulation of kinase activity,GO:0045087~innate immune response,GO:0045345~positive regulation of MHC class I biosynthetic process,GO:0045944~positive regulation of transcription from RNA polymerase II promoter,GO:0051607~defense response to virus,GO:…	"Y"	rs1566439, rs1627144, rs150348	0.00040871	rs1566439	3.81763
	hdl	NFBC	9688	nucleoporin 93(NUP93)	-	hsa03013:RNA transport,	GO:0006406~mRNA export from nucleus,GO:0006409~tRNA export from nucleus,GO:0006606~protein import into nucleus,GO:0006810~transport,GO:0006998~nuclear envelope organization,GO:0007077~mitotic nuclear envelope disassembly,GO:0010827~regulation of glucose transport,GO:0016032~viral process,GO:0016925~protein sumoylation,GO:0016973~poly(A)+ mRNA export from nucleus,GO:0019083~viral transcription,GO:…	"Y"	rs2241770	0.00257156	rs2241770	-3.38913
	hdl	NFBC	10351	ATP binding cassette subfamily A member 8(ABCA8)	-	hsa02010:ABC transporters,	GO:0006810~transport,GO:0006855~drug transmembrane transport,GO:0006869~lipid transport,GO:0042908~xenobiotic transport,GO:0055085~transmembrane transport,	"Y"	rs4147953	6.44137e-05	rs4147953	4.63691
	hdl	NFBC	22888	U-box domain containing 5(UBOX5)	-	hsa04120:Ubiquitin mediated proteolysis,	GO:0000209~protein polyubiquitination,	-	rs6084276	0.00475119	rs6084276	-3.02104
	tg	NFBC	2646	glucokinase regulator(GCKR)	613463~Fasting plasma glucose level QTL 5,	-	GO:0000060~protein import into nucleus, translocation,GO:0001678~cellular glucose homeostasis,GO:0005975~carbohydrate metabolic process,GO:0009750~response to fructose,GO:0010827~regulation of glucose transport,GO:0033132~negative regulation of glucokinase activity,GO:0033133~positive regulation of glucokinase activity,GO:0046415~urate metabolic process,GO:0070328~triglyceride homeostasis,	"Y"	rs1260326	0.000159013	rs1260326	3.9543
	tg	NFBC	3992	fatty acid desaturase 1(FADS1)	-	hsa01040:Biosynthesis of unsaturated fatty acids,hsa01212:Fatty acid metabolism,	GO:0006355~regulation of transcription, DNA-templated,GO:0006629~lipid metabolic process,GO:0006636~unsaturated fatty acid biosynthetic process,GO:0007267~cell-cell signaling,GO:0007568~aging,GO:0008654~phospholipid biosynthetic process,GO:0009267~cellular response to starvation,GO:0009744~response to sucrose,GO:0014070~response to organic cyclic compound,GO:0019369~arachidonic acid metabolic pro…	"Y"	rs174546	0.00440667	rs174546	-2.96007
	tg	NFBC	9415	fatty acid desaturase 2(FADS2)	-	hsa00592:alpha-Linolenic acid metabolism,hsa01040:Biosynthesis of unsaturated fatty acids,hsa01212:Fatty acid metabolism,hsa03320:PPAR signaling pathway,	GO:0006629~lipid metabolic process,GO:0006636~unsaturated fatty acid biosynthetic process,GO:0036109~alpha-linolenic acid metabolic process,GO:0043651~linoleic acid metabolic process,GO:0055114~oxidation-reduction process,	"Y"	rs174546	0.00440667	rs174546	-2.96007
	tg	NFBC	100302263	"-"	"-"	"-"	"-"	"Y"	rs174546	0.00440667	rs174546	-2.96007
	tg	NFBC	3995	fatty acid desaturase 3(FADS3)	-	-	GO:0006629~lipid metabolic process,GO:0006636~unsaturated fatty acid biosynthetic process,GO:0055114~oxidation-reduction process,	"Y"	rs174546	0.00440667	rs174546	-2.96007
	tg	NFBC	5496	protein phosphatase, Mg2+/Mn2+ dependent 1G(PPM1G)	-	-	GO:0006470~protein dephosphorylation,GO:0007050~cell cycle arrest,GO:0035970~peptidyl-threonine dephosphorylation,	"Y"	rs1260326	0.000159013	rs1260326	3.9543
	tg	NFBC	29959	nuclear receptor binding protein 1(NRBP1)	-	-	GO:0006367~transcription initiation from RNA polymerase II promoter,GO:0006468~protein phosphorylation,GO:0006888~ER to Golgi vesicle-mediated transport,GO:0035556~intracellular signal transduction,	"Y"	rs1260326	0.000159013	rs1260326	3.9543
	tg	NFBC	200634	keratinocyte associated protein 3(KRTCAP3)	-	-	-	"Y"	rs1260326	0.000159013	rs1260326	3.9543
	tg	NFBC	26160	intraflagellar transport 172(IFT172)	615630~Short-rib thoracic dysplasia 10 with or without polydactyly,616394~Retinitis pigmentosa 71,	-	GO:0001843~neural tube closure,GO:0001947~heart looping,GO:0007219~Notch signaling pathway,GO:0007224~smoothened signaling pathway,GO:0007420~brain development,GO:0008544~epidermis development,GO:0009953~dorsal/ventral pattern formation,GO:0016485~protein processing,GO:0021522~spinal cord motor neuron differentiation,GO:0031122~cytoplasmic microtubule organization,GO:0042384~cilium assembly,GO:00…	"Y"	rs1260326	0.000159013	rs1260326	3.9543
	tg	NFBC	64838	fibronectin type III domain containing 4(FNDC4)	-	-	-	"Y"	rs1260326	0.000159013	rs1260326	3.9543
	tg	NFBC	84226	chromosome 2 open reading frame 16(C2orf16)	-	-	-	"Y"	rs1260326	0.000159013	rs1260326	3.9543
	tg	NFBC	84450	zinc finger protein 512(ZNF512)	-	-	GO:0006351~transcription, DNA-templated,GO:0006355~regulation of transcription, DNA-templated,	"Y"	rs1260326	0.000159013	rs1260326	3.9543
	tg	NFBC	7804	LDL receptor related protein 8(LRP8)	608446~Myocardial infarction, susceptibility to,	-	GO:0000122~negative regulation of transcription from RNA polymerase II promoter,GO:0001523~retinoid metabolic process,GO:0006508~proteolysis,GO:0006629~lipid metabolic process,GO:0006897~endocytosis,GO:0006898~receptor-mediated endocytosis,GO:0007165~signal transduction,GO:0019221~cytokine-mediated signaling pathway,GO:0021541~ammon gyrus development,GO:0021987~cerebral cortex development,GO:0032…	-	rs867884	0.000682202	rs867884	-3.77401
	tg	NFBC	2099	estrogen receptor 1(ESR1)	114480~Breast cancer,157300~Migraine, susceptibility to,608446~Myocardial infarction, susceptibility to,615363~Estrogen resistance,Atherosclerosis, susceptibility to~Atherosclerosis, susceptibility to,HDL response to hormone replacement, augmented~HDL response to hormone replacement, augmented,	hsa04915:Estrogen signaling pathway,hsa04917:Prolactin signaling pathway,hsa04919:Thyroid hormone signaling pathway,hsa04961:Endocrine and other factor-regulated calcium reabsorption,hsa05205:Proteoglycans in cancer,	GO:0000122~negative regulation of transcription from RNA polymerase II promoter,GO:0001547~antral ovarian follicle growth,GO:0002064~epithelial cell development,GO:0006338~chromatin remodeling,GO:0006351~transcription, DNA-templated,GO:0006355~regulation of transcription, DNA-templated,GO:0006366~transcription from RNA polymerase II promoter,GO:0006367~transcription initiation from RNA polymerase…	-	rs3020411	0.00198264	rs3020411	-3.31582
	tg	NFBC	577	adhesion G protein-coupled receptor B3(ADGRB3)	-	-	GO:0007166~cell surface receptor signaling pathway,GO:0007186~G-protein coupled receptor signaling pathway,GO:0007520~myoblast fusion,GO:0016322~neuron remodeling,GO:0016525~negative regulation of angiogenesis,GO:0043547~positive regulation of GTPase activity,GO:0048814~regulation of dendrite morphogenesis,GO:0051965~positive regulation of synapse assembly,GO:0061743~motor learning,GO:0099558~mai…	"Y"	rs2585622	0.00278364	rs2585622	2.94613
	tg	NFBC	2887	growth factor receptor bound protein 10(GRB10)	-	-	GO:0007165~signal transduction,GO:0008286~insulin receptor signaling pathway,GO:0030178~negative regulation of Wnt signaling pathway,GO:0030949~positive regulation of vascular endothelial growth factor receptor signaling pathway,GO:0032868~response to insulin,GO:0042326~negative regulation of phosphorylation,GO:0042327~positive regulation of phosphorylation,GO:0045719~negative regulation of glyco…	-	rs3819428	0.00212383	rs3819428	-3.29068
	tg	NFBC	7436	very low density lipoprotein receptor(VLDLR)	224050~Cerebellar hypoplasia and mental retardation with or without quadrupedal locomotion 1,	-	GO:0000122~negative regulation of transcription from RNA polymerase II promoter,GO:0006869~lipid transport,GO:0006898~receptor-mediated endocytosis,GO:0007165~signal transduction,GO:0007399~nervous system development,GO:0007613~memory,GO:0008203~cholesterol metabolic process,GO:0021517~ventral spinal cord development,GO:0034436~glycoprotein transport,GO:0034447~very-low-density lipoprotein partic…	-	rs2375994	0.00258945	rs2375994	2.97828
	tg	NFBC	81704	dedicator of cytokinesis 8(DOCK8)	243700~Hyper-IgE recurrent infection syndrome, autosomal recessive,	-	GO:0001771~immunological synapse formation,GO:0007264~small GTPase mediated signal transduction,GO:0007596~blood coagulation,GO:0036336~dendritic cell migration,GO:0043547~positive regulation of GTPase activity,GO:0061485~memory T cell proliferation,GO:0070233~negative regulation of T cell apoptotic process,	-	rs499532, rs591642, rs2375994, rs1869690, rs681410, rs10814908, rs10814916, rs473107, rs1412450, rs2453556, rs10812767, rs10812774, rs10491885, rs10968671, rs976697, rs984168, rs4878432, rs7863079, rs12376740, rs3824344	0.000203336	rs10968671	-4.24935
	tg	NFBC	57453	DS cell adhesion molecule like 1(DSCAML1)	-	-	GO:0001709~cell fate determination,GO:0007155~cell adhesion,GO:0007156~homophilic cell adhesion via plasma membrane adhesion molecules,GO:0007409~axonogenesis,GO:0007417~central nervous system development,GO:0007420~brain development,GO:0009953~dorsal/ventral pattern formation,GO:0048704~embryonic skeletal system morphogenesis,	"Y"	rs540659, rs4936393	0.00173772	rs4936393	3.13146
	tg	NFBC	745	myelin regulatory factor(MYRF)	-	-	GO:0006351~transcription, DNA-templated,GO:0006508~proteolysis,GO:0014003~oligodendrocyte development,GO:0022010~central nervous system myelination,GO:0031643~positive regulation of myelination,GO:0032286~central nervous system myelin maintenance,GO:0045893~positive regulation of transcription, DNA-templated,GO:0048709~oligodendrocyte differentiation,	"Y"	rs174537	0.000618689	rs174537	-3.80509
	tg	NFBC	100533183	filamin-interacting protein FAM101A(ZNF664-FAM101A)	-	-	GO:0048705~skeletal system morphogenesis,GO:0061182~negative regulation of chondrocyte development,GO:0061572~actin filament bundle organization,GO:1900158~negative regulation of bone mineralization involved in bone maturation,	"Y"	rs7972182	0.00490656	rs7972182	-2.90938
	tg	NFBC	101928635	"-"	"-"	"-"	"-"	"Y"	rs10518966	0.00385195	rs10518966	-3.01618
	tg	NFBC	23042	pyridoxal dependent decarboxylase domain containing 1(PDXDC1)	-	-	GO:0019752~carboxylic acid metabolic process,GO:0098609~cell-cell adhesion,	"Y"	rs4985155	0.00173955	rs4985155	-3.38011
	tg	NFBC	8632	dynein axonemal heavy chain 17(DNAH17)	-	hsa05016:Huntington's disease,	GO:0007018~microtubule-based movement,GO:0060285~cilium-dependent cell motility,	"Y"	rs1473312	0.0030875	rs1473312	-3.12195
	tg	NFBC	5518	protein phosphatase 2 scaffold subunit Aalpha(PPP2R1A)	616362~Mental retardation, autosomal dominant 36,	hsa03015:mRNA surveillance pathway,hsa04071:Sphingolipid signaling pathway,hsa04114:Oocyte meiosis,hsa04151:PI3K-Akt signaling pathway,hsa04152:AMPK signaling pathway,hsa04261:Adrenergic signaling in cardiomyocytes,hsa04350:TGF-beta signaling pathway,hsa04390:Hippo signaling pathway,hsa04530:Tight junction,hsa04728:Dopaminergic synapse,hsa04730:Long-term depression,hsa05142:Chagas disease (Americ…	GO:0000086~G2/M transition of mitotic cell cycle,GO:0000184~nuclear-transcribed mRNA catabolic process, nonsense-mediated decay,GO:0000188~inactivation of MAPK activity,GO:0006275~regulation of DNA replication,GO:0006355~regulation of transcription, DNA-templated,GO:0006461~protein complex assembly,GO:0006470~protein dephosphorylation,GO:0006672~ceramide metabolic process,GO:0006915~apoptotic pro…	-	rs1560092	0.00248344	rs1560092	-3.21919
	ldl	eMERGE	107985940	"-"	"-"	"-"	"-"	"Y"	rs10490626	9.49066e-05	rs10490626	-4.52273
	ldl	eMERGE	51141	insulin induced gene 2(INSIG2)	-	-	GO:0006641~triglyceride metabolic process,GO:0006695~cholesterol biosynthetic process,GO:0006991~response to sterol depletion,GO:0008203~cholesterol metabolic process,GO:0010894~negative regulation of steroid biosynthetic process,GO:0032868~response to insulin,GO:0032933~SREBP signaling pathway,GO:0042472~inner ear morphogenesis,GO:0042474~middle ear morphogenesis,GO:0045717~negative regulation o…	"Y"	rs10490626	9.49066e-05	rs10490626	-4.52273
	ldl	eMERGE	100506810	"-"	"-"	"-"	"-"	"Y"	rs478425	0.00281825	rs478425	3.06814
	ldl	eMERGE	10351	ATP binding cassette subfamily A member 8(ABCA8)	-	hsa02010:ABC transporters,	GO:0006810~transport,GO:0006855~drug transmembrane transport,GO:0006869~lipid transport,GO:0042908~xenobiotic transport,GO:0055085~transmembrane transport,	"Y"	rs4147979	0.00123379	rs4147979	3.44205
	ldl	eMERGE	10419	protein arginine methyltransferase 5(PRMT5)	-	hsa03013:RNA transport,	GO:0000387~spliceosomal snRNP assembly,GO:0006353~DNA-templated transcription, termination,GO:0006355~regulation of transcription, DNA-templated,GO:0007088~regulation of mitotic nuclear division,GO:0008283~cell proliferation,GO:0018216~peptidyl-arginine methylation,GO:0019918~peptidyl-arginine methylation, to symmetrical-dimethyl arginine,GO:0032922~circadian regulation of gene expression,GO:0035…	-	rs8007089	0.00293111	rs8007089	-2.99201
	ldl	eMERGE	10516	fibulin 5(FBLN5)	219100~Cutis laxa, autosomal recessive, type IA,608895~Macular degeneration, age-related, 3,608895~Neuropathy, hereditary, with or without age-related macular degeneration,614434~Cutis laxa, autosomal dominant 2,	-	GO:0001558~regulation of cell growth,GO:0007160~cell-matrix adhesion,GO:0030198~extracellular matrix organization,GO:0034394~protein localization to cell surface,GO:0046903~secretion,GO:0048251~elastic fiber assembly,GO:2000121~regulation of removal of superoxide radicals,	-	rs2254320, rs1861087	0.000503848	rs2254320	-3.7401
	ldl	eMERGE	114881	oxysterol binding protein like 7(OSBPL7)	-	-	GO:0006869~lipid transport,GO:0010506~regulation of autophagy,GO:0071397~cellular response to cholesterol,GO:1901800~positive regulation of proteasomal protein catabolic process,	"Y"	rs2301690	0.00212349	rs2301690	-3.13498
	ldl	eMERGE	1600	DAB1, reelin adaptor protein(DAB1)	-	-	GO:0007162~negative regulation of cell adhesion,GO:0007264~small GTPase mediated signal transduction,GO:0007494~midgut development,GO:0007628~adult walking behavior,GO:0016358~dendrite development,GO:0021517~ventral spinal cord development,GO:0021589~cerebellum structural organization,GO:0021813~cell-cell adhesion involved in neuronal-glial interactions involved in cerebral cortex radial glia gui…	-	rs12402993, rs3131755	0.00300843	rs3131755	3.04153
	ldl	eMERGE	1952	cadherin EGF LAG seven-pass G-type receptor 2(CELSR2)	-	-	GO:0006355~regulation of transcription, DNA-templated,GO:0007156~homophilic cell adhesion via plasma membrane adhesion molecules,GO:0007186~G-protein coupled receptor signaling pathway,GO:0016055~Wnt signaling pathway,GO:0021999~neural plate anterior/posterior regionalization,GO:0022407~regulation of cell-cell adhesion,GO:0048813~dendrite morphogenesis,GO:0060071~Wnt signaling pathway, planar cel…	"Y"	rs4970833	0.00391389	rs4970833	2.92469
	ldl	eMERGE	2066	erb-b2 receptor tyrosine kinase 4(ERBB4)	615515~Amyotrophic lateral sclerosis 19,	hsa04012:ErbB signaling pathway,hsa04020:Calcium signaling pathway,hsa05205:Proteoglycans in cancer,	GO:0000165~MAPK cascade,GO:0001755~neural crest cell migration,GO:0001934~positive regulation of protein phosphorylation,GO:0006351~transcription, DNA-templated,GO:0007165~signal transduction,GO:0007169~transmembrane receptor protein tyrosine kinase signaling pathway,GO:0007399~nervous system development,GO:0007507~heart development,GO:0007595~lactation,GO:0008283~cell proliferation,GO:0008284~po…	-	rs12162287, rs6758063, rs2043888, rs2135161	0.00131513	rs6758063	3.40559
	ldl	eMERGE	2073	ERCC excision repair 5, endonuclease(ERCC5)	278780~Xeroderma pigmentosum, group G,278780~Xeroderma pigmentosum, group G/Cockayne syndrome,616570~Cerebrooculofacioskeletal syndrome 3,	hsa03420:Nucleotide excision repair,	GO:0006281~DNA repair,GO:0006283~transcription-coupled nucleotide-excision repair,GO:0006293~nucleotide-excision repair, preincision complex stabilization,GO:0006294~nucleotide-excision repair, preincision complex assembly,GO:0006295~nucleotide-excision repair, DNA incision, 3'-to lesion,GO:0006296~nucleotide-excision repair, DNA incision, 5'-to lesion,GO:0009411~response to UV,GO:0009650~UV prot…	-	rs4150263	0.000750458	rs4150263	3.67208
	ldl	eMERGE	2104	estrogen related receptor gamma(ESRRG)	-	-	GO:0006351~transcription, DNA-templated,GO:0006355~regulation of transcription, DNA-templated,GO:0006367~transcription initiation from RNA polymerase II promoter,GO:0043401~steroid hormone mediated signaling pathway,GO:0045893~positive regulation of transcription, DNA-templated,GO:0045944~positive regulation of transcription from RNA polymerase II promoter,GO:0048384~retinoic acid receptor signal…	-	rs2164614, rs1126021	0.00476402	rs2164614	-2.78453
	ldl	eMERGE	22871	neuroligin 1(NLGN1)	-	hsa04514:Cell adhesion molecules (CAMs),	GO:0002087~regulation of respiratory gaseous exchange by neurological system process,GO:0006605~protein targeting,GO:0007155~cell adhesion,GO:0007157~heterophilic cell-cell adhesion via plasma membrane cell adhesion molecules,GO:0007158~neuron cell-cell adhesion,GO:0007399~nervous system development,GO:0007416~synapse assembly,GO:0010841~positive regulation of circadian sleep/wake cycle, wakefuln…	-	rs17178976	0.00406559	rs17178976	-2.84755
	ldl	eMERGE	24148	pre-mRNA processing factor 6(PRPF6)	613983~Retinitis pigmentosa 60,	hsa03040:Spliceosome,	GO:0000244~spliceosomal tri-snRNP complex assembly,GO:0000245~spliceosomal complex assembly,GO:0000375~RNA splicing, via transesterification reactions,GO:0000398~mRNA splicing, via spliceosome,GO:0006403~RNA localization,GO:0008380~RNA splicing,GO:0045944~positive regulation of transcription from RNA polymerase II promoter,	-	rs817355	0.00251704	rs817355	3.11977
	ldl	eMERGE	2903	glutamate ionotropic receptor NMDA type subunit 2A(GRIN2A)	245570~Epilepsy, focal, with speech disorder and with or without mental retardation,	hsa04014:Ras signaling pathway,hsa04015:Rap1 signaling pathway,hsa04020:Calcium signaling pathway,hsa04024:cAMP signaling pathway,hsa04080:Neuroactive ligand-receptor interaction,hsa04713:Circadian entrainment,hsa04720:Long-term potentiation,hsa04724:Glutamatergic synapse,hsa04728:Dopaminergic synapse,hsa05010:Alzheimer's disease,hsa05014:Amyotrophic lateral sclerosis (ALS),hsa05030:Cocaine addic…	GO:0000165~MAPK cascade,GO:0001964~startle response,GO:0001975~response to amphetamine,GO:0006810~transport,GO:0007215~glutamate receptor signaling pathway,GO:0007268~chemical synaptic transmission,GO:0007611~learning or memory,GO:0007613~memory,GO:0008104~protein localization,GO:0008542~visual learning,GO:0009611~response to wounding,GO:0019233~sensory perception of pain,GO:0022008~neurogenesis,…	-	rs844395	0.00249872	rs844395	-3.05761
	ldl	eMERGE	2904	glutamate ionotropic receptor NMDA type subunit 2B(GRIN2B)	613970~Mental retardation, autosomal dominant 6,616139~Epileptic encephalopathy, early infantile, 27,	hsa04014:Ras signaling pathway,hsa04015:Rap1 signaling pathway,hsa04024:cAMP signaling pathway,hsa04080:Neuroactive ligand-receptor interaction,hsa04713:Circadian entrainment,hsa04720:Long-term potentiation,hsa04724:Glutamatergic synapse,hsa04728:Dopaminergic synapse,hsa05010:Alzheimer's disease,hsa05014:Amyotrophic lateral sclerosis (ALS),hsa05016:Huntington's disease,hsa05030:Cocaine addiction,…	GO:0000165~MAPK cascade,GO:0006810~transport,GO:0007215~glutamate receptor signaling pathway,GO:0007268~chemical synaptic transmission,GO:0007611~learning or memory,GO:0034220~ion transmembrane transport,GO:0035235~ionotropic glutamate receptor signaling pathway,GO:0043547~positive regulation of GTPase activity,GO:0045471~response to ethanol,GO:0048013~ephrin receptor signaling pathway,	-	rs7958180	0.00486772	rs7958180	2.82278
	ldl	eMERGE	3156	3-hydroxy-3-methylglutaryl-CoA reductase(HMGCR)	Low density lipoprotein cholesterol level QTL 3~Low density lipoprotein cholesterol level QTL 3,Statins, attenuated cholesterol lowering by~Statins, attenuated cholesterol lowering by,	hsa00900:Terpenoid backbone biosynthesis,hsa01100:Metabolic pathways,hsa01130:Biosynthesis of antibiotics,hsa04152:AMPK signaling pathway,hsa04976:Bile secretion,	GO:0006695~cholesterol biosynthetic process,GO:0006743~ubiquinone metabolic process,GO:0007568~aging,GO:0007584~response to nutrient,GO:0008299~isoprenoid biosynthetic process,GO:0008542~visual learning,GO:0010664~negative regulation of striated muscle cell apoptotic process,GO:0010666~positive regulation of cardiac muscle cell apoptotic process,GO:0015936~coenzyme A metabolic process,GO:0032874~…	"Y"	rs2303152	0.00427812	rs2303152	2.88083
	ldl	eMERGE	329	baculoviral IAP repeat containing 2(BIRC2)	-	hsa04064:NF-kappa B signaling pathway,hsa04120:Ubiquitin mediated proteolysis,hsa04210:Apoptosis,hsa04510:Focal adhesion,hsa04621:NOD-like receptor signaling pathway,hsa04668:TNF signaling pathway,hsa05145:Toxoplasmosis,hsa05200:Pathways in cancer,hsa05222:Small cell lung cancer,	GO:0000209~protein polyubiquitination,GO:0001666~response to hypoxia,GO:0001890~placenta development,GO:0006351~transcription, DNA-templated,GO:0006355~regulation of transcription, DNA-templated,GO:0006921~cellular component disassembly involved in execution phase of apoptosis,GO:0007166~cell surface receptor signaling pathway,GO:0007249~I-kappaB kinase/NF-kappaB signaling,GO:0010803~regulation o…	-	rs12275349	0.000151704	rs12275349	4.42542
	ldl	eMERGE	3371	tenascin C(TNC)	615629~Deafness, autosomal dominant 56,	hsa04151:PI3K-Akt signaling pathway,hsa04510:Focal adhesion,hsa04512:ECM-receptor interaction,hsa05206:MicroRNAs in cancer,	GO:0001649~osteoblast differentiation,GO:0007155~cell adhesion,GO:0007162~negative regulation of cell adhesion,GO:0007528~neuromuscular junction development,GO:0008284~positive regulation of cell proliferation,GO:0009611~response to wounding,GO:0009612~response to mechanical stimulus,GO:0010628~positive regulation of gene expression,GO:0014012~peripheral nervous system axon regeneration,GO:003019…	-	rs1271449	0.00172811	rs1271449	-3.20759
	ldl	eMERGE	3660	interferon regulatory factor 2(IRF2)	-	-	GO:0000122~negative regulation of transcription from RNA polymerase II promoter,GO:0006355~regulation of transcription, DNA-templated,GO:0006366~transcription from RNA polymerase II promoter,GO:0007596~blood coagulation,GO:0008283~cell proliferation,GO:0045944~positive regulation of transcription from RNA polymerase II promoter,GO:0060333~interferon-gamma-mediated signaling pathway,GO:0060337~typ…	-	rs6827840	0.00137156	rs6827840	-3.31442
	ldl	eMERGE	4036	LDL receptor related protein 2(LRP2)	222448~Donnai-Barrow syndrome,	hsa04340:Hedgehog signaling pathway,hsa04918:Thyroid hormone synthesis,	GO:0001523~retinoid metabolic process,GO:0003281~ventricular septum development,GO:0006486~protein glycosylation,GO:0006629~lipid metabolic process,GO:0006766~vitamin metabolic process,GO:0006897~endocytosis,GO:0006898~receptor-mediated endocytosis,GO:0008283~cell proliferation,GO:0030900~forebrain development,GO:0035904~aorta development,GO:0042359~vitamin D metabolic process,GO:0042953~lipoprot…	-	rs2302696, rs2241190	0.002214	rs2241190	-3.11283
	ldl	eMERGE	4790	nuclear factor kappa B subunit 1(NFKB1)	616576~Immunodeficiency, common variable, 12,	hsa04010:MAPK signaling pathway,hsa04014:Ras signaling pathway,hsa04024:cAMP signaling pathway,hsa04062:Chemokine signaling pathway,hsa04064:NF-kappa B signaling pathway,hsa04066:HIF-1 signaling pathway,hsa04071:Sphingolipid signaling pathway,hsa04151:PI3K-Akt signaling pathway,hsa04210:Apoptosis,hsa04380:Osteoclast differentiation,hsa04620:Toll-like receptor signaling pathway,hsa04621:NOD-like r…	GO:0000122~negative regulation of transcription from RNA polymerase II promoter,GO:0002223~stimulatory C-type lectin receptor signaling pathway,GO:0006357~regulation of transcription from RNA polymerase II promoter,GO:0006366~transcription from RNA polymerase II promoter,GO:0006915~apoptotic process,GO:0006954~inflammatory response,GO:0007165~signal transduction,GO:0007249~I-kappaB kinase/NF-kapp…	-	rs230530	0.00119128	rs230530	-3.36785
	ldl	eMERGE	5360	phospholipid transfer protein(PLTP)	High density lipoprotein cholesterol level QTL 9~High density lipoprotein cholesterol level QTL 9,	hsa03320:PPAR signaling pathway,	GO:0006629~lipid metabolic process,GO:0006869~lipid transport,GO:0010189~vitamin E biosynthetic process,GO:0010875~positive regulation of cholesterol efflux,GO:0030317~sperm motility,GO:0034375~high-density lipoprotein particle remodeling,	-	rs1736493	0.00300843	rs1736493	3.03872
	ldl	eMERGE	5578	protein kinase C alpha(PRKCA)	Pituitary tumor, invasive~Pituitary tumor, invasive,	hsa04010:MAPK signaling pathway,hsa04012:ErbB signaling pathway,hsa04014:Ras signaling pathway,hsa04015:Rap1 signaling pathway,hsa04020:Calcium signaling pathway,hsa04066:HIF-1 signaling pathway,hsa04070:Phosphatidylinositol signaling system,hsa04071:Sphingolipid signaling pathway,hsa04150:mTOR signaling pathway,hsa04151:PI3K-Akt signaling pathway,hsa04261:Adrenergic signaling in cardiomyocytes,h…	GO:0001525~angiogenesis,GO:0001938~positive regulation of endothelial cell proliferation,GO:0002159~desmosome assembly,GO:0006468~protein phosphorylation,GO:0007077~mitotic nuclear envelope disassembly,GO:0007155~cell adhesion,GO:0007190~activation of adenylate cyclase activity,GO:0007194~negative regulation of adenylate cyclase activity,GO:0010595~positive regulation of endothelial cell migratio…	-	rs8069696, rs7207345	0.0022675	rs7207345	-3.10013
	ldl	eMERGE	57794	SURP and G-patch domain containing 1(SUGP1)	-	-	GO:0000398~mRNA splicing, via spliceosome,GO:0006396~RNA processing,	"Y"	rs8108647	0.00238476	rs8108647	-3.08036
	ldl	eMERGE	60412	exocyst complex component 4(EXOC4)	-	-	GO:0006904~vesicle docking involved in exocytosis,GO:0015031~protein transport,GO:0016241~regulation of macroautophagy,GO:0048341~paraxial mesoderm formation,	-	rs7785217, rs12707093	0.0036878	rs7785217	-2.89107
	ldl	eMERGE	6310	ataxin 1(ATXN1)	164400~Spinocerebellar ataxia 1,	-	GO:0006351~transcription, DNA-templated,GO:0006396~RNA processing,GO:0045892~negative regulation of transcription, DNA-templated,GO:0051168~nuclear export,	-	rs10484361	0.00498901	rs10484361	2.81181
	ldl	eMERGE	6421	splicing factor proline and glutamine rich(SFPQ)	-	-	GO:0000122~negative regulation of transcription from RNA polymerase II promoter,GO:0000380~alternative mRNA splicing, via spliceosome,GO:0000724~double-strand break repair via homologous recombination,GO:0006351~transcription, DNA-templated,GO:0006397~mRNA processing,GO:0008380~RNA splicing,GO:0042752~regulation of circadian rhythm,GO:0042754~negative regulation of circadian rhythm,GO:0045876~pos…	-	rs10493066	0.000732136	rs10493066	3.67981
	ldl	eMERGE	64240	ATP binding cassette subfamily G member 5(ABCG5)	210250~Sitosterolemia,	hsa02010:ABC transporters,hsa04975:Fat digestion and absorption,hsa04976:Bile secretion,	GO:0007584~response to nutrient,GO:0007588~excretion,GO:0010212~response to ionizing radiation,GO:0010949~negative regulation of intestinal phytosterol absorption,GO:0015918~sterol transport,GO:0030299~intestinal cholesterol absorption,GO:0033344~cholesterol efflux,GO:0042493~response to drug,GO:0042632~cholesterol homeostasis,GO:0045796~negative regulation of intestinal cholesterol absorption,GO…	"Y"	rs4148187	0.00383181	rs4148187	2.9252
	ldl	eMERGE	6580	solute carrier family 22 member 1(SLC22A1)	-	hsa04976:Bile secretion,hsa05231:Choline metabolism in cancer,	GO:0006836~neurotransmitter transport,GO:0006855~drug transmembrane transport,GO:0010248~establishment or maintenance of transmembrane electrochemical gradient,GO:0015695~organic cation transport,GO:0015697~quaternary ammonium group transport,GO:0015872~dopamine transport,GO:0015874~norepinephrine transport,GO:0048241~epinephrine transport,GO:0051260~protein homooligomerization,GO:0072488~ammoniu…	"Y"	rs4646277	0.00400916	rs4646277	2.91028
	ldl	eMERGE	6653	sortilin related receptor 1(SORL1)	104300~Alzheimer disease, pathogenesis, association with,	-	GO:0000042~protein targeting to Golgi,GO:0006605~protein targeting,GO:0006622~protein targeting to lysosome,GO:0006810~transport,GO:0006869~lipid transport,GO:0006892~post-Golgi vesicle-mediated transport,GO:0006898~receptor-mediated endocytosis,GO:0007165~signal transduction,GO:0008203~cholesterol metabolic process,GO:0014910~regulation of smooth muscle cell migration,GO:0032091~negative regulat…	-	rs726601, rs1614735	0.00165299	rs726601	-3.23308
	ldl	eMERGE	6871	transcriptional adaptor 2A(TADA2A)	-	-	GO:0001932~regulation of protein phosphorylation,GO:0006338~chromatin remodeling,GO:0006357~regulation of transcription from RNA polymerase II promoter,GO:0006366~transcription from RNA polymerase II promoter,GO:0007067~mitotic nuclear division,GO:0016573~histone acetylation,GO:0031063~regulation of histone deacetylation,GO:0031647~regulation of protein stability,GO:0035066~positive regulation of…	-	rs2074412	0.00487944	rs2074412	-2.76964
	ldl	eMERGE	7057	thrombospondin 1(THBS1)	-	hsa04015:Rap1 signaling pathway,hsa04115:p53 signaling pathway,hsa04145:Phagosome,hsa04151:PI3K-Akt signaling pathway,hsa04350:TGF-beta signaling pathway,hsa04510:Focal adhesion,hsa04512:ECM-receptor interaction,hsa05144:Malaria,hsa05205:Proteoglycans in cancer,hsa05206:MicroRNAs in cancer,hsa05219:Bladder cancer,	GO:0000187~activation of MAPK activity,GO:0001666~response to hypoxia,GO:0001937~negative regulation of endothelial cell proliferation,GO:0001953~negative regulation of cell-matrix adhesion,GO:0002040~sprouting angiogenesis,GO:0002544~chronic inflammatory response,GO:0002576~platelet degranulation,GO:0002581~negative regulation of antigen processing and presentation of peptide or polysaccharide a…	-	rs2292305	0.00425467	rs2292305	-2.83287
	ldl	eMERGE	7150	topoisomerase (DNA) I(TOP1)	DNA topoisomerase I, camptothecin-resistant~DNA topoisomerase I, camptothecin-resistant,	-	GO:0006260~DNA replication,GO:0006265~DNA topological change,GO:0006338~chromatin remodeling,GO:0007059~chromosome segregation,GO:0007623~circadian rhythm,GO:0012501~programmed cell death,GO:0016032~viral process,GO:0016310~phosphorylation,GO:0016925~protein sumoylation,GO:0032922~circadian regulation of gene expression,GO:0040016~embryonic cleavage,GO:0042493~response to drug,	"Y"	rs6129760	0.00133822	rs6129760	3.39526
	ldl	eMERGE	7157	tumor protein p53(TP53)	114480~Breast cancer,114500~Colorectal cancer,114550~Hepatocellular carcinoma,137800~Glioma susceptibility 1,151623~Li-Fraumeni syndrome,202300~Adrenal cortical carcinoma,259500~Osteosarcoma,260350~Pancreatic cancer,260500~Choroid plexus papilloma,607107~Nasopharyngeal carcinoma,614740~Basal cell carcinoma 7,	hsa04010:MAPK signaling pathway,hsa04071:Sphingolipid signaling pathway,hsa04110:Cell cycle,hsa04115:p53 signaling pathway,hsa04151:PI3K-Akt signaling pathway,hsa04210:Apoptosis,hsa04310:Wnt signaling pathway,hsa04722:Neurotrophin signaling pathway,hsa04919:Thyroid hormone signaling pathway,hsa05014:Amyotrophic lateral sclerosis (ALS),hsa05016:Huntington's disease,hsa05160:Hepatitis C,hsa05161:He…	GO:0000122~negative regulation of transcription from RNA polymerase II promoter,GO:0000733~DNA strand renaturation,GO:0006284~base-excision repair,GO:0006289~nucleotide-excision repair,GO:0006351~transcription, DNA-templated,GO:0006355~regulation of transcription, DNA-templated,GO:0006366~transcription from RNA polymerase II promoter,GO:0006461~protein complex assembly,GO:0006915~apoptotic proces…	-	rs2078486	0.00329974	rs2078486	-2.93663
	ldl	eMERGE	8701	dynein axonemal heavy chain 11(DNAH11)	611884~Ciliary dyskinesia, primary, 7, with or without situs inversus,	hsa05016:Huntington's disease,	GO:0003341~cilium movement,GO:0003356~regulation of cilium beat frequency,GO:0007368~determination of left/right symmetry,GO:0007507~heart development,GO:0030317~sperm motility,	"Y"	rs2214324, rs10248618	0.00124624	rs10248618	-3.34587
	ldl	eMERGE	8856	nuclear receptor subfamily 1 group I member 2(NR1I2)	-	-	GO:0006351~transcription, DNA-templated,GO:0006367~transcription initiation from RNA polymerase II promoter,GO:0006805~xenobiotic metabolic process,GO:0007165~signal transduction,GO:0008202~steroid metabolic process,GO:0010628~positive regulation of gene expression,GO:0030522~intracellular receptor signaling pathway,GO:0042738~exogenous drug catabolic process,GO:0042908~xenobiotic transport,GO:00…	-	rs7623520	0.00197068	rs7623520	3.23107
	ldl	eMERGE	9229	DLG associated protein 1(DLGAP1)	-	hsa04724:Glutamatergic synapse,	GO:0007268~chemical synaptic transmission,	-	rs16945066, rs1442385, rs970854	0.00307255	rs1442385	-2.97418
	ldl	eMERGE	931	membrane spanning 4-domains A1(MS4A1)	613495~Immunodeficiency, common variable, 5,	hsa04640:Hematopoietic cell lineage,	GO:0006959~humoral immune response,GO:0042100~B cell proliferation,	-	rs35080829	0.00351484	rs35080829	2.96727
	ldl	eMERGE	9325	thyroid hormone receptor interactor 4(TRIP4)	-	-	GO:0006351~transcription, DNA-templated,GO:0006355~regulation of transcription, DNA-templated,GO:0030520~intracellular estrogen receptor signaling pathway,GO:0045893~positive regulation of transcription, DNA-templated,GO:1901998~toxin transport,	-	rs4776494	0.00197068	rs4776494	3.22976
	hdl	eMERGE	9709	homocysteine inducible ER protein with ubiquitin like domain 1(HERPUD1)	-	hsa04141:Protein processing in endoplasmic reticulum,	GO:0006511~ubiquitin-dependent protein catabolic process,GO:0006986~response to unfolded protein,GO:0030970~retrograde protein transport, ER to cytosol,GO:0031396~regulation of protein ubiquitination,GO:0032092~positive regulation of protein binding,GO:0032469~endoplasmic reticulum calcium ion homeostasis,GO:0034976~response to endoplasmic reticulum stress,GO:0036499~PERK-mediated unfolded protei…	"Y"	rs9989419, rs1532624	9.87654e-06	rs1532624	-5.06828
	hdl	eMERGE	1071	cholesteryl ester transfer protein(CETP)	143470~High density lipoprotein cholesterol level QTL 10,143470~Hyperalphalipoproteinemia,	-	GO:0006641~triglyceride metabolic process,GO:0006869~lipid transport,GO:0006898~receptor-mediated endocytosis,GO:0008203~cholesterol metabolic process,GO:0010745~negative regulation of macrophage derived foam cell differentiation,GO:0010874~regulation of cholesterol efflux,GO:0015914~phospholipid transport,GO:0030301~cholesterol transport,GO:0034197~triglyceride transport,GO:0034372~very-low-dens…	"Y"	rs9989419, rs1532624, rs1864163, rs12597002, rs4784744, rs5882	2.61438e-06	rs1864163	-5.44693
	hdl	eMERGE	10204	nuclear transport factor 2(NUTF2)	-	-	GO:0000060~protein import into nucleus, translocation,GO:0006606~protein import into nucleus,GO:0006611~protein export from nucleus,GO:0006810~transport,GO:0042307~positive regulation of protein import into nucleus,GO:0051028~mRNA transport,GO:0071806~protein transmembrane transport,GO:0090204~protein localization to nuclear pore,GO:1904046~negative regulation of vascular endothelial growth facto…	"Y"	rs2271293	0.00476834	rs2271293	-2.8683
	hdl	eMERGE	128322	"-"	"-"	"-"	"-"	"Y"	rs2271293	0.00476834	rs2271293	-2.8683
	hdl	eMERGE	56341	protein arginine methyltransferase 8(PRMT8)	-	-	GO:0006355~regulation of transcription, DNA-templated,GO:0006479~protein methylation,GO:0016571~histone methylation,GO:0018216~peptidyl-arginine methylation,GO:0019919~peptidyl-arginine methylation, to asymmetrical-dimethyl arginine,GO:0034969~histone arginine methylation,GO:0043393~regulation of protein binding,	"Y"	rs2271293, rs11062658	0.00403166	rs11062658	2.91045
	hdl	eMERGE	10664	CCCTC-binding factor(CTCF)	615502~Mental retardation, autosomal dominant 21,	-	GO:0000122~negative regulation of transcription from RNA polymerase II promoter,GO:0006306~DNA methylation,GO:0006349~regulation of gene expression by genetic imprinting,GO:0006366~transcription from RNA polymerase II promoter,GO:0007059~chromosome segregation,GO:0010216~maintenance of DNA methylation,GO:0010628~positive regulation of gene expression,GO:0016569~covalent chromatin modification,GO:…	"Y"	rs2271293	0.00476834	rs2271293	-2.8683
	hdl	eMERGE	3931	lecithin-cholesterol acyltransferase(LCAT)	136120~Fish-eye disease,245900~Norum disease,	hsa00564:Glycerophospholipid metabolism,	GO:0006629~lipid metabolic process,GO:0006644~phospholipid metabolic process,GO:0006656~phosphatidylcholine biosynthetic process,GO:0008203~cholesterol metabolic process,GO:0030301~cholesterol transport,GO:0034372~very-low-density lipoprotein particle remodeling,GO:0034375~high-density lipoprotein particle remodeling,GO:0034435~cholesterol esterification,GO:0042157~lipoprotein metabolic process,G…	"Y"	rs2271293	0.00476834	rs2271293	-2.8683
	hdl	eMERGE	101928635	"-"	"-"	"-"	"-"	"Y"	rs10468017, rs11855284	0.000222513	rs11855284	4.04682
	hdl	eMERGE	3990	lipase C, hepatic type(LIPC)	125853~Diabetes mellitus, noninsulin-dependent,612797~High density lipoprotein cholesterol level QTL 12,614025~Hepatic lipase deficiency,	hsa00561:Glycerolipid metabolism,hsa01100:Metabolic pathways,	GO:0006629~lipid metabolic process,GO:0006633~fatty acid biosynthetic process,GO:0008203~cholesterol metabolic process,GO:0019433~triglyceride catabolic process,GO:0034372~very-low-density lipoprotein particle remodeling,GO:0034373~intermediate-density lipoprotein particle remodeling,GO:0034374~low-density lipoprotein particle remodeling,GO:0034375~high-density lipoprotein particle remodeling,GO:…	"Y"	rs10468017	0.000860131	rs10468017	3.53554
	hdl	eMERGE	6559	solute carrier family 12 member 3(SLC12A3)	263800~Gitelman syndrome,	-	GO:0006810~transport,GO:0006811~ion transport,GO:0006814~sodium ion transport,GO:0035725~sodium ion transmembrane transport,GO:1902476~chloride transmembrane transport,	"Y"	rs1532624	9.87654e-06	rs1532624	-5.06828
	hdl	eMERGE	84166	NLR family CARD domain containing 5(NLRC5)	-	-	GO:0032088~negative regulation of NF-kappaB transcription factor activity,GO:0032480~negative regulation of type I interferon production,GO:0043549~regulation of kinase activity,GO:0045087~innate immune response,GO:0045345~positive regulation of MHC class I biosynthetic process,GO:0045944~positive regulation of transcription from RNA polymerase II promoter,GO:0051607~defense response to virus,GO:…	"Y"	rs1532624	9.87654e-06	rs1532624	-5.06828
	hdl	eMERGE	105369688	"-"	"-"	"-"	"-"	"Y"	rs7134375	0.00259666	rs7134375	-3.13684
	hdl	eMERGE	5139	phosphodiesterase 3A(PDE3A)	112410~Hypertension and brachydactyly syndrome,	hsa00230:Purine metabolism,hsa04022:cGMP-PKG signaling pathway,hsa04024:cAMP signaling pathway,hsa04924:Renin secretion,hsa05032:Morphine addiction,	GO:0001556~oocyte maturation,GO:0006198~cAMP catabolic process,GO:0006629~lipid metabolic process,GO:0016101~diterpenoid metabolic process,GO:0019933~cAMP-mediated signaling,GO:0019934~cGMP-mediated signaling,GO:0040020~regulation of meiotic nuclear division,GO:0042493~response to drug,GO:0043066~negative regulation of apoptotic process,GO:0043116~negative regulation of vascular permeability,GO:0…	"Y"	rs7134375	0.00259666	rs7134375	-3.13684
	hdl	eMERGE	10221	tribbles pseudokinase 1(TRIB1)	-	-	GO:0006468~protein phosphorylation,GO:0006469~negative regulation of protein kinase activity,GO:0007254~JNK cascade,GO:0014912~negative regulation of smooth muscle cell migration,GO:0031665~negative regulation of lipopolysaccharide-mediated signaling pathway,GO:0032436~positive regulation of proteasomal ubiquitin-dependent protein catabolic process,GO:0032496~response to lipopolysaccharide,GO:004…	"Y"	rs10808546, rs2385114	0.000601888	rs2385114	3.67598
	hdl	eMERGE	105375746	"-"	"-"	"-"	"-"	"Y"	rs10808546	0.00272535	rs10808546	-3.11552
	hdl	eMERGE	100507053	"-"	"-"	"-"	"-"	"Y"	rs4148883	0.00138998	rs4148883	3.34851
	hdl	eMERGE	10351	ATP binding cassette subfamily A member 8(ABCA8)	-	hsa02010:ABC transporters,	GO:0006810~transport,GO:0006855~drug transmembrane transport,GO:0006869~lipid transport,GO:0042908~xenobiotic transport,GO:0055085~transmembrane transport,	"Y"	rs4148005	0.00176994	rs4148005	3.24933
	hdl	eMERGE	10512	semaphorin 3C(SEMA3C)	-	hsa04360:Axon guidance,	GO:0001755~neural crest cell migration,GO:0001756~somitogenesis,GO:0001974~blood vessel remodeling,GO:0003151~outflow tract morphogenesis,GO:0003215~cardiac right ventricle morphogenesis,GO:0003350~pulmonary myocardium development,GO:0006955~immune response,GO:0007411~axon guidance,GO:0009791~post-embryonic development,GO:0021915~neural tube development,GO:0030335~positive regulation of cell migr…	"Y"	rs3778677	0.000694553	rs3778677	-3.67161
	hdl	eMERGE	1742	discs large MAGUK scaffold protein 4(DLG4)	-	hsa04390:Hippo signaling pathway,hsa04724:Glutamatergic synapse,hsa05016:Huntington's disease,hsa05030:Cocaine addiction,	GO:0000165~MAPK cascade,GO:0002091~negative regulation of receptor internalization,GO:0006461~protein complex assembly,GO:0007165~signal transduction,GO:0007204~positive regulation of cytosolic calcium ion concentration,GO:0007268~chemical synaptic transmission,GO:0007399~nervous system development,GO:0007612~learning,GO:0016188~synaptic vesicle maturation,GO:0034220~ion transmembrane transport,G…	-	rs3826408	0.00190763	rs3826408	3.2242
	hdl	eMERGE	19	ATP binding cassette subfamily A member 1(ABCA1)	143890~Coronary artery disease in familial hypercholesterolemia, protection against,205400~Tangier disease,604091~HDL deficiency, type 2,	hsa02010:ABC transporters,hsa04975:Fat digestion and absorption,	GO:0002790~peptide secretion,GO:0006497~protein lipidation,GO:0006911~phagocytosis, engulfment,GO:0007040~lysosome organization,GO:0007186~G-protein coupled receptor signaling pathway,GO:0007584~response to nutrient,GO:0008203~cholesterol metabolic process,GO:0010745~negative regulation of macrophage derived foam cell differentiation,GO:0010875~positive regulation of cholesterol efflux,GO:0010887…	"Y"	rs2297406, rs4743764, rs2000069, rs4149274	0.000153958	rs2000069	4.17907
	hdl	eMERGE	1952	cadherin EGF LAG seven-pass G-type receptor 2(CELSR2)	-	-	GO:0006355~regulation of transcription, DNA-templated,GO:0007156~homophilic cell adhesion via plasma membrane adhesion molecules,GO:0007186~G-protein coupled receptor signaling pathway,GO:0016055~Wnt signaling pathway,GO:0021999~neural plate anterior/posterior regionalization,GO:0022407~regulation of cell-cell adhesion,GO:0048813~dendrite morphogenesis,GO:0060071~Wnt signaling pathway, planar cel…	"Y"	rs4970834	0.00102774	rs4970834	3.4668
	hdl	eMERGE	2099	estrogen receptor 1(ESR1)	114480~Breast cancer,157300~Migraine, susceptibility to,608446~Myocardial infarction, susceptibility to,615363~Estrogen resistance,Atherosclerosis, susceptibility to~Atherosclerosis, susceptibility to,HDL response to hormone replacement, augmented~HDL response to hormone replacement, augmented,	hsa04915:Estrogen signaling pathway,hsa04917:Prolactin signaling pathway,hsa04919:Thyroid hormone signaling pathway,hsa04961:Endocrine and other factor-regulated calcium reabsorption,hsa05205:Proteoglycans in cancer,	GO:0000122~negative regulation of transcription from RNA polymerase II promoter,GO:0001547~antral ovarian follicle growth,GO:0002064~epithelial cell development,GO:0006338~chromatin remodeling,GO:0006351~transcription, DNA-templated,GO:0006355~regulation of transcription, DNA-templated,GO:0006366~transcription from RNA polymerase II promoter,GO:0006367~transcription initiation from RNA polymerase…	-	rs4870053	0.0045284	rs4870053	2.85557
	hdl	eMERGE	2104	estrogen related receptor gamma(ESRRG)	-	-	GO:0006351~transcription, DNA-templated,GO:0006355~regulation of transcription, DNA-templated,GO:0006367~transcription initiation from RNA polymerase II promoter,GO:0043401~steroid hormone mediated signaling pathway,GO:0045893~positive regulation of transcription, DNA-templated,GO:0045944~positive regulation of transcription from RNA polymerase II promoter,GO:0048384~retinoic acid receptor signal…	-	rs1556891	0.00302164	rs1556891	3.027
	hdl	eMERGE	2175	Fanconi anemia complementation group A(FANCA)	227650~Fanconi anemia, complementation group A,	hsa03460:Fanconi anemia pathway,	GO:0006281~DNA repair,GO:0006461~protein complex assembly,GO:0007140~male meiosis,GO:0008584~male gonad development,GO:0008585~female gonad development,GO:0036297~interstrand cross-link repair,GO:0042127~regulation of cell proliferation,GO:0045589~regulation of regulatory T cell differentiation,GO:0050727~regulation of inflammatory response,GO:0051090~regulation of sequence-specific DNA binding t…	-	rs2011877	0.00168628	rs2011877	3.26729
	hdl	eMERGE	220972	membrane associated ring-CH-type finger 8(MARCH8)	-	-	GO:0000209~protein polyubiquitination,GO:0002250~adaptive immune response,GO:0002495~antigen processing and presentation of peptide antigen via MHC class II,GO:0045347~negative regulation of MHC class II biosynthetic process,	"Y"	rs7086046	0.00146057	rs7086046	-3.38165
	hdl	eMERGE	22919	microtubule associated protein RP/EB family member 1(MAPRE1)	-	-	GO:0000086~G2/M transition of mitotic cell cycle,GO:0007062~sister chromatid cohesion,GO:0007067~mitotic nuclear division,GO:0008283~cell proliferation,GO:0030335~positive regulation of cell migration,GO:0031115~negative regulation of microtubule polymerization,GO:0035372~protein localization to microtubule,GO:0051301~cell division,GO:0098609~cell-cell adhesion,GO:1903033~positive regulation of m…	-	rs410488	0.000814815	rs410488	-3.61303
	hdl	eMERGE	23161	sorting nexin 13(SNX13)	-	-	GO:0006886~intracellular protein transport,GO:0009968~negative regulation of signal transduction,GO:0043547~positive regulation of GTPase activity,	"Y"	rs2714872	0.000359041	rs2714872	-3.93157
	hdl	eMERGE	2321	fms related tyrosine kinase 1(FLT1)	-	hsa04014:Ras signaling pathway,hsa04015:Rap1 signaling pathway,hsa04066:HIF-1 signaling pathway,hsa04151:PI3K-Akt signaling pathway,hsa04510:Focal adhesion,hsa05202:Transcriptional misregulation in cancer,hsa05323:Rheumatoid arthritis,	GO:0001525~angiogenesis,GO:0002548~monocyte chemotaxis,GO:0007169~transmembrane receptor protein tyrosine kinase signaling pathway,GO:0008284~positive regulation of cell proliferation,GO:0010863~positive regulation of phospholipase C activity,GO:0014068~positive regulation of phosphatidylinositol 3-kinase signaling,GO:0016477~cell migration,GO:0018108~peptidyl-tyrosine phosphorylation,GO:0030154~…	-	rs9319427	0.00442411	rs9319427	2.8724
	hdl	eMERGE	23281	microtubule associated tumor suppressor candidate 2(MTUS2)	-	-	-	-	rs1335656	0.00385389	rs1335656	2.92998
	hdl	eMERGE	23327	neural precursor cell expressed, developmentally down-regulated 4-like, E3 ubiquitin protein ligase(NEDD4L)	-	hsa04120:Ubiquitin mediated proteolysis,hsa04144:Endocytosis,hsa04960:Aldosterone-regulated sodium reabsorption,	GO:0000122~negative regulation of transcription from RNA polymerase II promoter,GO:0000209~protein polyubiquitination,GO:0003254~regulation of membrane depolarization,GO:0006513~protein monoubiquitination,GO:0006814~sodium ion transport,GO:0006883~cellular sodium ion homeostasis,GO:0007588~excretion,GO:0010038~response to metal ion,GO:0016567~protein ubiquitination,GO:0019058~viral life cycle,GO:…	-	rs4940647	0.00340014	rs4940647	2.97541
	hdl	eMERGE	255488	ring finger protein 144B(RNF144B)	-	-	GO:0000209~protein polyubiquitination,GO:0006915~apoptotic process,GO:0032436~positive regulation of proteasomal ubiquitin-dependent protein catabolic process,GO:0042787~protein ubiquitination involved in ubiquitin-dependent protein catabolic process,	-	rs7752879	0.00488511	rs7752879	-2.85567
	hdl	eMERGE	26043	UBX domain protein 7(UBXN7)	-	-	-	-	rs9841810	0.00135309	rs9841810	3.36315
	hdl	eMERGE	29761	ubiquitin specific peptidase 25(USP25)	-	-	GO:0006464~cellular protein modification process,GO:0006508~proteolysis,GO:0006511~ubiquitin-dependent protein catabolic process,GO:0016579~protein deubiquitination,GO:0070536~protein K63-linked deubiquitination,GO:0071108~protein K48-linked deubiquitination,GO:1904293~negative regulation of ERAD pathway,	-	rs2248859	0.00455803	rs2248859	-2.88887
	hdl	eMERGE	4773	nuclear factor of activated T-cells 2(NFATC2)	-	hsa04022:cGMP-PKG signaling pathway,hsa04310:Wnt signaling pathway,hsa04360:Axon guidance,hsa04370:VEGF signaling pathway,hsa04380:Osteoclast differentiation,hsa04650:Natural killer cell mediated cytotoxicity,hsa04660:T cell receptor signaling pathway,hsa04662:B cell receptor signaling pathway,hsa04921:Oxytocin signaling pathway,hsa05161:Hepatitis B,hsa05166:HTLV-I infection,	GO:0000122~negative regulation of transcription from RNA polymerase II promoter,GO:0001816~cytokine production,GO:0006355~regulation of transcription, DNA-templated,GO:0006366~transcription from RNA polymerase II promoter,GO:0006974~cellular response to DNA damage stimulus,GO:0014904~myotube cell development,GO:0016477~cell migration,GO:0030890~positive regulation of B cell proliferation,GO:00331…	-	rs6067805, rs6021266	0.00174408	rs6021266	-3.30731
	hdl	eMERGE	5024	purinergic receptor P2X 3(P2RX3)	-	hsa04020:Calcium signaling pathway,hsa04080:Neuroactive ligand-receptor interaction,	GO:0001666~response to hypoxia,GO:0006810~transport,GO:0007165~signal transduction,GO:0007274~neuromuscular synaptic transmission,GO:0007596~blood coagulation,GO:0009408~response to heat,GO:0009409~response to cold,GO:0009612~response to mechanical stimulus,GO:0009743~response to carbohydrate,GO:0010524~positive regulation of calcium ion transport into cytosol,GO:0014832~urinary bladder smooth mu…	"Y"	rs3781902	0.00466928	rs3781902	-2.88072
	hdl	eMERGE	5071	parkin RBR E3 ubiquitin protein ligase(PARK2)	167000~Adenocarcinoma, ovarian, somatic,211980~Adenocarcinoma of lung, somatic,600116~Parkinson disease, juvenile, type 2,607572~Leprosy, susceptibility to,	hsa04120:Ubiquitin mediated proteolysis,hsa04141:Protein processing in endoplasmic reticulum,hsa05012:Parkinson's disease,	GO:0000122~negative regulation of transcription from RNA polymerase II promoter,GO:0000209~protein polyubiquitination,GO:0000266~mitochondrial fission,GO:0000422~mitophagy,GO:0000423~macromitophagy,GO:0001933~negative regulation of protein phosphorylation,GO:0001964~startle response,GO:0006351~transcription, DNA-templated,GO:0006513~protein monoubiquitination,GO:0006979~response to oxidative stre…	-	rs9295181, rs2849576, rs9456749, rs6914284	0.000367756	rs6914284	3.86401
	hdl	eMERGE	51185	cereblon(CRBN)	607417~Mental retardation, autosomal recessive 2,	-	GO:0016567~protein ubiquitination,GO:0032463~negative regulation of protein homooligomerization,GO:0034766~negative regulation of ion transmembrane transport,GO:0043161~proteasome-mediated ubiquitin-dependent protein catabolic process,GO:0090073~positive regulation of protein homodimerization activity,	-	rs1669338	0.00309891	rs1669338	3.01869
	hdl	eMERGE	54622	ADP ribosylation factor like GTPase 15(ARL15)	-	-	GO:0007264~small GTPase mediated signal transduction,	"Y"	rs271247, rs3756481, rs11949800	0.000619898	rs11949800	3.67453
	hdl	eMERGE	55366	leucine rich repeat containing G protein-coupled receptor 4(LGR4)	615311~Bone mineral density, low, susceptibility to,	-	GO:0001649~osteoblast differentiation,GO:0001942~hair follicle development,GO:0007186~G-protein coupled receptor signaling pathway,GO:0007283~spermatogenesis,GO:0030282~bone mineralization,GO:0030539~male genitalia development,GO:0032922~circadian regulation of gene expression,GO:0034122~negative regulation of toll-like receptor signaling pathway,GO:0036335~intestinal stem cell homeostasis,GO:004…	-	rs7936621	0.000267538	rs7936621	3.97941
	hdl	eMERGE	5581	protein kinase C epsilon(PRKCE)	-	hsa04022:cGMP-PKG signaling pathway,hsa04071:Sphingolipid signaling pathway,hsa04270:Vascular smooth muscle contraction,hsa04530:Tight junction,hsa04666:Fc gamma R-mediated phagocytosis,hsa04750:Inflammatory mediator regulation of TRP channels,hsa04925:Aldosterone synthesis and secretion,hsa04930:Type II diabetes mellitus,hsa04931:Insulin resistance,hsa05206:MicroRNAs in cancer,	GO:0002281~macrophage activation involved in immune response,GO:0006468~protein phosphorylation,GO:0006915~apoptotic process,GO:0007049~cell cycle,GO:0007155~cell adhesion,GO:0007165~signal transduction,GO:0007202~activation of phospholipase C activity,GO:0010634~positive regulation of epithelial cell migration,GO:0010763~positive regulation of fibroblast migration,GO:0010811~positive regulation …	-	rs11890554	0.00191402	rs11890554	-3.26786
	hdl	eMERGE	56034	platelet derived growth factor C(PDGFC)	-	hsa04014:Ras signaling pathway,hsa04015:Rap1 signaling pathway,hsa04151:PI3K-Akt signaling pathway,hsa04510:Focal adhesion,hsa04540:Gap junction,hsa04810:Regulation of actin cytoskeleton,hsa05215:Prostate cancer,hsa05218:Melanoma,hsa05231:Choline metabolism in cancer,	GO:0007171~activation of transmembrane receptor protein tyrosine kinase activity,GO:0007417~central nervous system development,GO:0007596~blood coagulation,GO:0008284~positive regulation of cell proliferation,GO:0009790~embryo development,GO:0009887~organ morphogenesis,GO:0014068~positive regulation of phosphatidylinositol 3-kinase signaling,GO:0030335~positive regulation of cell migration,GO:003…	"Y"	rs10517660	0.00432418	rs10517660	2.88256
	hdl	eMERGE	57082	kinetochore scaffold 1(KNL1)	604321~Microcephaly 4, primary, autosomal recessive,	-	GO:0001675~acrosome assembly,GO:0007062~sister chromatid cohesion,GO:0007067~mitotic nuclear division,GO:0008608~attachment of spindle microtubules to kinetochore,GO:0010923~negative regulation of phosphatase activity,GO:0034080~CENP-A containing nucleosome assembly,GO:0034501~protein localization to kinetochore,GO:0051301~cell division,GO:0071173~spindle assembly checkpoint,	-	rs7165509	0.00219172	rs7165509	-3.20562
	hdl	eMERGE	57521	regulatory associated protein of MTOR complex 1(RPTOR)	-	hsa04150:mTOR signaling pathway,hsa04151:PI3K-Akt signaling pathway,hsa04152:AMPK signaling pathway,hsa04910:Insulin signaling pathway,hsa05206:MicroRNAs in cancer,	GO:0001938~positive regulation of endothelial cell proliferation,GO:0007050~cell cycle arrest,GO:0008361~regulation of cell size,GO:0010800~positive regulation of peptidyl-threonine phosphorylation,GO:0016049~cell growth,GO:0016236~macroautophagy,GO:0030307~positive regulation of cell growth,GO:0031669~cellular response to nutrient levels,GO:0031929~TOR signaling,GO:0032008~positive regulation of…	-	rs7225574, rs7221948	0.00149397	rs7221948	3.31566
	hdl	eMERGE	6203	ribosomal protein S9(RPS9)	-	hsa03010:Ribosome,	GO:0000184~nuclear-transcribed mRNA catabolic process, nonsense-mediated decay,GO:0006364~rRNA processing,GO:0006412~translation,GO:0006413~translational initiation,GO:0006614~SRP-dependent cotranslational protein targeting to membrane,GO:0008284~positive regulation of cell proliferation,GO:0019083~viral transcription,GO:0045903~positive regulation of translational fidelity,	-	rs422948	0.00398606	rs422948	-2.95302
	hdl	eMERGE	6599	SWI/SNF related, matrix associated, actin dependent regulator of chromatin subfamily c member 1(SMARCC1)	-	-	GO:0006337~nucleosome disassembly,GO:0006338~chromatin remodeling,GO:0006351~transcription, DNA-templated,GO:0006357~regulation of transcription from RNA polymerase II promoter,GO:0007399~nervous system development,GO:0008286~insulin receptor signaling pathway,GO:0009887~organ morphogenesis,GO:0016569~covalent chromatin modification,GO:0030850~prostate gland development,GO:0032435~negative regula…	-	rs17785248	0.00138998	rs17785248	3.35272
	hdl	eMERGE	6850	spleen associated tyrosine kinase(SYK)	-	hsa04064:NF-kappa B signaling pathway,hsa04151:PI3K-Akt signaling pathway,hsa04380:Osteoclast differentiation,hsa04611:Platelet activation,hsa04650:Natural killer cell mediated cytotoxicity,hsa04662:B cell receptor signaling pathway,hsa04664:Fc epsilon RI signaling pathway,hsa04666:Fc gamma R-mediated phagocytosis,hsa05152:Tuberculosis,hsa05169:Epstein-Barr virus infection,hsa05203:Viral carcinog…	GO:0001525~angiogenesis,GO:0001945~lymph vessel development,GO:0002092~positive regulation of receptor internalization,GO:0002223~stimulatory C-type lectin receptor signaling pathway,GO:0002250~adaptive immune response,GO:0002281~macrophage activation involved in immune response,GO:0002283~neutrophil activation involved in immune response,GO:0002366~leukocyte activation involved in immune respons…	-	rs290212	0.00278896	rs290212	-3.108
	hdl	eMERGE	79068	FTO, alpha-ketoglutarate dependent dioxygenase(FTO)	612460~Obesity, susceptibility to, BMIQ14,612938~Growth retardation, developmental delay, facial dysmorphism,	-	GO:0001659~temperature homeostasis,GO:0006307~DNA dealkylation involved in DNA repair,GO:0010883~regulation of lipid storage,GO:0035552~oxidative single-stranded DNA demethylation,GO:0035553~oxidative single-stranded RNA demethylation,GO:0040014~regulation of multicellular organism growth,GO:0042245~RNA repair,GO:0044065~regulation of respiratory system process,GO:0060612~adipose tissue developme…	"Y"	rs4784335	0.00219172	rs4784335	-3.21405
	hdl	eMERGE	79109	mitogen-activated protein kinase associated protein 1(MAPKAP1)	-	-	GO:0021762~substantia nigra development,GO:0030950~establishment or maintenance of actin cytoskeleton polarity,GO:0031098~stress-activated protein kinase signaling cascade,GO:0031295~T cell costimulation,GO:0038203~TORC2 signaling,GO:0046580~negative regulation of Ras protein signal transduction,GO:0048015~phosphatidylinositol-mediated signaling,	-	rs7022356	0.00342368	rs7022356	-3.01883
	hdl	eMERGE	80314	enhancer of polycomb homolog 1(EPC1)	-	-	GO:0000122~negative regulation of transcription from RNA polymerase II promoter,GO:0006351~transcription, DNA-templated,GO:0035886~vascular smooth muscle cell differentiation,GO:0040008~regulation of growth,GO:0043967~histone H4 acetylation,GO:0043968~histone H2A acetylation,GO:0045814~negative regulation of gene expression, epigenetic,GO:0045892~negative regulation of transcription, DNA-template…	-	rs2505366	0.00261787	rs2505366	3.08973
	hdl	eMERGE	8379	MAD1 mitotic arrest deficient like 1(MAD1L1)	176807~Prostate cancer, somatic,Lymphoma, somatic~Lymphoma, somatic,	hsa04110:Cell cycle,hsa04914:Progesterone-mediated oocyte maturation,hsa05203:Viral carcinogenesis,	GO:0007062~sister chromatid cohesion,GO:0007093~mitotic cell cycle checkpoint,GO:0007094~mitotic spindle assembly checkpoint,GO:0042130~negative regulation of T cell proliferation,GO:0048538~thymus development,GO:0051301~cell division,GO:0051315~attachment of mitotic spindle microtubules to kinetochore,GO:0090235~regulation of metaphase plate congression,	-	rs10950503, rs10257990	0.000816267	rs10950503	3.56427
	hdl	eMERGE	84811	BUD13 homolog(BUD13)	-	-	GO:0000398~mRNA splicing, via spliceosome,GO:0006406~mRNA export from nucleus,	"Y"	rs180326	0.00446739	rs180326	-2.89831
	hdl	eMERGE	8626	tumor protein p63(TP63)	103285~ADULT syndrome,106260~Hay-Wells syndrome,129400~Orofacial cleft 8,129400~Rapp-Hodgkin syndrome,603543~Limb-mammary syndrome,604292~Ectrodactyly, ectodermal dysplasia, and cleft lip/palate syndrome 3,605289~Split-hand/foot malformation 4,	hsa05206:MicroRNAs in cancer,	GO:0000122~negative regulation of transcription from RNA polymerase II promoter,GO:0001302~replicative cell aging,GO:0001501~skeletal system development,GO:0001736~establishment of planar polarity,GO:0002053~positive regulation of mesenchymal cell proliferation,GO:0002064~epithelial cell development,GO:0006338~chromatin remodeling,GO:0006351~transcription, DNA-templated,GO:0006366~transcription f…	-	rs7619526	0.00225708	rs7619526	3.14871
	hdl	eMERGE	8854	aldehyde dehydrogenase 1 family member A2(ALDH1A2)	-	hsa00830:Retinol metabolism,hsa01100:Metabolic pathways,	GO:0001568~blood vessel development,GO:0001822~kidney development,GO:0001889~liver development,GO:0001936~regulation of endothelial cell proliferation,GO:0002138~retinoic acid biosynthetic process,GO:0003007~heart morphogenesis,GO:0006776~vitamin A metabolic process,GO:0007494~midgut development,GO:0008284~positive regulation of cell proliferation,GO:0008285~negative regulation of cell proliferat…	"Y"	rs10468017, rs11855284	0.000222513	rs11855284	4.04682
	hdl	eMERGE	9415	fatty acid desaturase 2(FADS2)	-	hsa00592:alpha-Linolenic acid metabolism,hsa01040:Biosynthesis of unsaturated fatty acids,hsa01212:Fatty acid metabolism,hsa03320:PPAR signaling pathway,	GO:0006629~lipid metabolic process,GO:0006636~unsaturated fatty acid biosynthetic process,GO:0036109~alpha-linolenic acid metabolic process,GO:0043651~linoleic acid metabolic process,GO:0055114~oxidation-reduction process,	"Y"	rs174611	0.00302164	rs174611	3.02746
	hdl	eMERGE	949	scavenger receptor class B member 1(SCARB1)	610762~High density lipoprotein cholesterol level QTL6,	hsa04145:Phagosome,hsa04913:Ovarian steroidogenesis,hsa04925:Aldosterone synthesis and secretion,hsa04975:Fat digestion and absorption,hsa04976:Bile secretion,hsa04977:Vitamin digestion and absorption,hsa05160:Hepatitis C,	GO:0001935~endothelial cell proliferation,GO:0006702~androgen biosynthetic process,GO:0006707~cholesterol catabolic process,GO:0006898~receptor-mediated endocytosis,GO:0010595~positive regulation of endothelial cell migration,GO:0010867~positive regulation of triglyceride biosynthetic process,GO:0010886~positive regulation of cholesterol storage,GO:0010899~regulation of phosphatidylcholine catabo…	"Y"	rs4765622, rs3924313	0.000601888	rs3924313	3.67776
	hdl	eMERGE	9531	BCL2 associated athanogene 3(BAG3)	612954~Myopathy, myofibrillar, 6,613881~Cardiomyopathy, dilated, 1HH,	-	GO:0006457~protein folding,GO:0007420~brain development,GO:0008625~extrinsic apoptotic signaling pathway via death domain receptors,GO:0010664~negative regulation of striated muscle cell apoptotic process,GO:0021510~spinal cord development,GO:0043066~negative regulation of apoptotic process,GO:0050790~regulation of catalytic activity,GO:0050821~protein stabilization,GO:0071260~cellular response t…	-	rs196325	0.00488511	rs196325	-2.85995
	hdl	eMERGE	9589	Wilms tumor 1 associated protein(WTAP)	-	-	GO:0000381~regulation of alternative mRNA splicing, via spliceosome,GO:0006397~mRNA processing,GO:0007049~cell cycle,GO:0008380~RNA splicing,GO:0010467~gene expression,GO:0080009~mRNA methylation,	-	rs4709364	0.00398606	rs4709364	-2.94852
	tg	eMERGE	2646	glucokinase regulator(GCKR)	613463~Fasting plasma glucose level QTL 5,	-	GO:0000060~protein import into nucleus, translocation,GO:0001678~cellular glucose homeostasis,GO:0005975~carbohydrate metabolic process,GO:0009750~response to fructose,GO:0010827~regulation of glucose transport,GO:0033132~negative regulation of glucokinase activity,GO:0033133~positive regulation of glucokinase activity,GO:0046415~urate metabolic process,GO:0070328~triglyceride homeostasis,	"Y"	rs1260326, rs1260333	0.00074535	rs1260326	3.50556
	tg	eMERGE	100420668	"-"	"-"	"-"	"-"	"Y"	rs1260333	0.00086594	rs1260333	3.45144
	tg	eMERGE	5496	protein phosphatase, Mg2+/Mn2+ dependent 1G(PPM1G)	-	-	GO:0006470~protein dephosphorylation,GO:0007050~cell cycle arrest,GO:0035970~peptidyl-threonine dephosphorylation,	"Y"	rs1260326	0.00074535	rs1260326	3.50556
	tg	eMERGE	29959	nuclear receptor binding protein 1(NRBP1)	-	-	GO:0006367~transcription initiation from RNA polymerase II promoter,GO:0006468~protein phosphorylation,GO:0006888~ER to Golgi vesicle-mediated transport,GO:0035556~intracellular signal transduction,	"Y"	rs1260326	0.00074535	rs1260326	3.50556
	tg	eMERGE	200634	keratinocyte associated protein 3(KRTCAP3)	-	-	-	"Y"	rs1260326	0.00074535	rs1260326	3.50556
	tg	eMERGE	26160	intraflagellar transport 172(IFT172)	615630~Short-rib thoracic dysplasia 10 with or without polydactyly,616394~Retinitis pigmentosa 71,	-	GO:0001843~neural tube closure,GO:0001947~heart looping,GO:0007219~Notch signaling pathway,GO:0007224~smoothened signaling pathway,GO:0007420~brain development,GO:0008544~epidermis development,GO:0009953~dorsal/ventral pattern formation,GO:0016485~protein processing,GO:0021522~spinal cord motor neuron differentiation,GO:0031122~cytoplasmic microtubule organization,GO:0042384~cilium assembly,GO:00…	"Y"	rs1260326	0.00074535	rs1260326	3.50556
	tg	eMERGE	64838	fibronectin type III domain containing 4(FNDC4)	-	-	-	"Y"	rs1260326	0.00074535	rs1260326	3.50556
	tg	eMERGE	84226	chromosome 2 open reading frame 16(C2orf16)	-	-	-	"Y"	rs1260326	0.00074535	rs1260326	3.50556
	tg	eMERGE	84450	zinc finger protein 512(ZNF512)	-	-	GO:0006351~transcription, DNA-templated,GO:0006355~regulation of transcription, DNA-templated,	"Y"	rs1260326	0.00074535	rs1260326	3.50556
	tg	eMERGE	101928635	"-"	"-"	"-"	"-"	"Y"	rs3858890	0.00112978	rs3858890	3.35227
	tg	eMERGE	1488	C-terminal binding protein 2(CTBP2)	-	hsa04310:Wnt signaling pathway,hsa04330:Notch signaling pathway,hsa05200:Pathways in cancer,hsa05220:Chronic myeloid leukemia,	GO:0000122~negative regulation of transcription from RNA polymerase II promoter,GO:0006351~transcription, DNA-templated,GO:0008285~negative regulation of cell proliferation,GO:0019079~viral genome replication,GO:0035563~positive regulation of chromatin binding,GO:0045892~negative regulation of transcription, DNA-templated,GO:0045944~positive regulation of transcription from RNA polymerase II prom…	-	rs7086797	0.00168527	rs7086797	3.20029
	tg	eMERGE	1600	DAB1, reelin adaptor protein(DAB1)	-	-	GO:0007162~negative regulation of cell adhesion,GO:0007264~small GTPase mediated signal transduction,GO:0007494~midgut development,GO:0007628~adult walking behavior,GO:0016358~dendrite development,GO:0021517~ventral spinal cord development,GO:0021589~cerebellum structural organization,GO:0021813~cell-cell adhesion involved in neuronal-glial interactions involved in cerebral cortex radial glia gui…	-	rs849481	0.00341501	rs849481	-3.1164
	tg	eMERGE	165918	ring finger protein 168(RNF168)	611943~RIDDLE syndrome,	-	GO:0006302~double-strand break repair,GO:0006303~double-strand break repair via nonhomologous end joining,GO:0006511~ubiquitin-dependent protein catabolic process,GO:0006974~cellular response to DNA damage stimulus,GO:0010212~response to ionizing radiation,GO:0016567~protein ubiquitination,GO:0016925~protein sumoylation,GO:0034244~negative regulation of transcription elongation from RNA polymeras…	-	rs9869437	0.00317725	rs9869437	2.93906
	tg	eMERGE	1956	epidermal growth factor receptor(EGFR)	211980~Adenocarcinoma of lung, response to tyrosine kinase inhibitor in,211980~Nonsmall cell lung cancer, response to tyrosine kinase inhibitor in,211980~Nonsmall cell lung cancer, susceptibility to,616069~Inflammatory skin and bowel disease, neonatal, 2,	hsa04010:MAPK signaling pathway,hsa04012:ErbB signaling pathway,hsa04014:Ras signaling pathway,hsa04015:Rap1 signaling pathway,hsa04020:Calcium signaling pathway,hsa04066:HIF-1 signaling pathway,hsa04068:FoxO signaling pathway,hsa04144:Endocytosis,hsa04151:PI3K-Akt signaling pathway,hsa04320:Dorso-ventral axis formation,hsa04510:Focal adhesion,hsa04520:Adherens junction,hsa04540:Gap junction,hsa0…	GO:0000165~MAPK cascade,GO:0000186~activation of MAPKK activity,GO:0001503~ossification,GO:0001892~embryonic placenta development,GO:0001934~positive regulation of protein phosphorylation,GO:0001942~hair follicle development,GO:0006412~translation,GO:0006898~receptor-mediated endocytosis,GO:0006950~response to stress,GO:0006970~response to osmotic stress,GO:0006979~response to oxidative stress,GO…	-	rs845558	0.00419714	rs845558	2.83229
	tg	eMERGE	2	alpha-2-macroglobulin(A2M)	104300~Alzheimer disease, susceptibility to,614036~Alpha-2-macroglobulin deficiency,	hsa04610:Complement and coagulation cascades,	GO:0001869~negative regulation of complement activation, lectin pathway,GO:0002576~platelet degranulation,GO:0007597~blood coagulation, intrinsic pathway,GO:0010951~negative regulation of endopeptidase activity,GO:0022617~extracellular matrix disassembly,GO:0043547~positive regulation of GTPase activity,GO:0048863~stem cell differentiation,GO:0051056~regulation of small GTPase mediated signal tra…	-	rs1805662	0.000706436	rs1805662	3.52889
	tg	eMERGE	2104	estrogen related receptor gamma(ESRRG)	-	-	GO:0006351~transcription, DNA-templated,GO:0006355~regulation of transcription, DNA-templated,GO:0006367~transcription initiation from RNA polymerase II promoter,GO:0043401~steroid hormone mediated signaling pathway,GO:0045893~positive regulation of transcription, DNA-templated,GO:0045944~positive regulation of transcription from RNA polymerase II promoter,GO:0048384~retinoic acid receptor signal…	-	rs6693633	0.00429976	rs6693633	2.82456
	tg	eMERGE	23362	pleckstrin and Sec7 domain containing 3(PSD3)	-	hsa04144:Endocytosis,	GO:0032012~regulation of ARF protein signal transduction,GO:0043547~positive regulation of GTPase activity,	"Y"	rs901933	0.0045093	rs901933	-2.98882
	tg	eMERGE	23373	CREB regulated transcription coactivator 1(CRTC1)	Mucoepidermoid salivary gland carcinoma~Mucoepidermoid salivary gland carcinoma,	hsa05166:HTLV-I infection,	GO:0006351~transcription, DNA-templated,GO:0007613~memory,GO:0016032~viral process,GO:0032793~positive regulation of CREB transcription factor activity,GO:0043153~entrainment of circadian clock by photoperiod,GO:0045944~positive regulation of transcription from RNA polymerase II promoter,GO:0048511~rhythmic process,GO:0051289~protein homotetramerization,GO:0060081~membrane hyperpolarization,GO:00…	-	rs10423674	0.00474535	rs10423674	2.7838
	tg	eMERGE	23387	SIK family kinase 3(SIK3)	-	-	GO:0006468~protein phosphorylation,GO:0010906~regulation of glucose metabolic process,	"Y"	rs10892052	0.00148428	rs10892052	3.24592
	tg	eMERGE	23705	cell adhesion molecule 1(CADM1)	-	hsa04514:Cell adhesion molecules (CAMs),	GO:0001889~liver development,GO:0001913~T cell mediated cytotoxicity,GO:0002376~immune system process,GO:0006915~apoptotic process,GO:0007156~homophilic cell adhesion via plasma membrane adhesion molecules,GO:0007157~heterophilic cell-cell adhesion via plasma membrane cell adhesion molecules,GO:0007283~spermatogenesis,GO:0007420~brain development,GO:0008037~cell recognition,GO:0030154~cell differ…	-	rs7949084	0.00185846	rs7949084	3.15874
	tg	eMERGE	29993	protein kinase C and casein kinase substrate in neurons 1(PACSIN1)	-	-	GO:0007015~actin filament organization,GO:0030100~regulation of endocytosis,GO:0045806~negative regulation of endocytosis,GO:0048488~synaptic vesicle endocytosis,GO:0048666~neuron development,GO:0048812~neuron projection morphogenesis,GO:0072657~protein localization to membrane,GO:0090002~establishment of protein localization to plasma membrane,GO:0097320~membrane tubulation,GO:1900006~positive r…	-	rs11759825	0.00222279	rs11759825	3.08768
	tg	eMERGE	3075	complement factor H(CFH)	126700~Basal laminar drusen,235400~Hemolytic uremic syndrome, atypical, susceptibility to, 1,609814~Complement factor H deficiency,610698~Macular degeneration, age-related, 4,	hsa04610:Complement and coagulation cascades,hsa05150:Staphylococcus aureus infection,	GO:0006956~complement activation,GO:0006957~complement activation, alternative pathway,GO:0030449~regulation of complement activation,	-	rs6677604	0.00349925	rs6677604	-3.10701
	tg	eMERGE	3708	inositol 1,4,5-trisphosphate receptor type 1(ITPR1)	117360~Spinocerebellar ataxia 29, congenital nonprogressive,606658~Spinocerebellar ataxia 15,	hsa04020:Calcium signaling pathway,hsa04022:cGMP-PKG signaling pathway,hsa04070:Phosphatidylinositol signaling system,hsa04114:Oocyte meiosis,hsa04270:Vascular smooth muscle contraction,hsa04540:Gap junction,hsa04611:Platelet activation,hsa04713:Circadian entrainment,hsa04720:Long-term potentiation,hsa04723:Retrograde endocannabinoid signaling,hsa04724:Glutamatergic synapse,hsa04725:Cholinergic s…	GO:0001666~response to hypoxia,GO:0006816~calcium ion transport,GO:0007165~signal transduction,GO:0009791~post-embryonic development,GO:0010506~regulation of autophagy,GO:0030168~platelet activation,GO:0032469~endoplasmic reticulum calcium ion homeostasis,GO:0042045~epithelial fluid transport,GO:0048016~inositol phosphate-mediated signaling,GO:0050796~regulation of insulin secretion,GO:0050849~ne…	-	rs13092274	0.00168783	rs13092274	-3.44504
	tg	eMERGE	4298	MLLT1, super elongation complex subunit(MLLT1)	-	hsa05202:Transcriptional misregulation in cancer,	GO:0006355~regulation of transcription, DNA-templated,GO:0006366~transcription from RNA polymerase II promoter,GO:0006469~negative regulation of protein kinase activity,	-	rs8099971	0.000105623	rs8099971	4.16646
	tg	eMERGE	5167	ectonucleotide pyrophosphatase/phosphodiesterase 1(ENPP1)	125853~Diabetes mellitus, non-insulin-dependent, susceptibility to,208000~Arterial calcification, generalized, of infancy, 1,601665~Obesity, susceptibility to,613312~Hypophosphatemic rickets, autosomal recessive, 2,615522~Cole disease,	hsa00230:Purine metabolism,hsa00500:Starch and sucrose metabolism,hsa00760:Nicotinate and nicotinamide metabolism,hsa00770:Pantothenate and CoA biosynthesis,hsa01100:Metabolic pathways,	GO:0006091~generation of precursor metabolites and energy,GO:0006771~riboflavin metabolic process,GO:0006796~phosphate-containing compound metabolic process,GO:0006898~receptor-mediated endocytosis,GO:0006955~immune response,GO:0009143~nucleoside triphosphate catabolic process,GO:0030308~negative regulation of cell growth,GO:0030500~regulation of bone mineralization,GO:0030505~inorganic diphospha…	-	rs7756163	0.00226983	rs7756163	3.07604
	tg	eMERGE	5295	phosphoinositide-3-kinase regulatory subunit 1(PIK3R1)	269880~SHORT syndrome,615214~Agammaglobulinemia 7, autosomal recessive,616005~Immunodeficiency 36,	hsa04012:ErbB signaling pathway,hsa04014:Ras signaling pathway,hsa04015:Rap1 signaling pathway,hsa04024:cAMP signaling pathway,hsa04062:Chemokine signaling pathway,hsa04066:HIF-1 signaling pathway,hsa04068:FoxO signaling pathway,hsa04070:Phosphatidylinositol signaling system,hsa04071:Sphingolipid signaling pathway,hsa04150:mTOR signaling pathway,hsa04151:PI3K-Akt signaling pathway,hsa04152:AMPK s…	GO:0001678~cellular glucose homeostasis,GO:0001953~negative regulation of cell-matrix adhesion,GO:0006468~protein phosphorylation,GO:0006661~phosphatidylinositol biosynthetic process,GO:0007165~signal transduction,GO:0007173~epidermal growth factor receptor signaling pathway,GO:0008286~insulin receptor signaling pathway,GO:0008625~extrinsic apoptotic signaling pathway via death domain receptors,G…	-	rs34309	0.000916827	rs34309	3.42891
	tg	eMERGE	5329	plasminogen activator, urokinase receptor(PLAUR)	-	hsa04610:Complement and coagulation cascades,hsa05205:Proteoglycans in cancer,	GO:0001934~positive regulation of protein phosphorylation,GO:0006928~movement of cell or subcellular component,GO:0006935~chemotaxis,GO:0007165~signal transduction,GO:0007596~blood coagulation,GO:0016255~attachment of GPI anchor to protein,GO:0030162~regulation of proteolysis,GO:0038195~urokinase plasminogen activator signaling pathway,GO:0042730~fibrinolysis,GO:0043066~negative regulation of apo…	-	rs2239374	0.00365277	rs2239374	-3.08952
	tg	eMERGE	55016	membrane associated ring-CH-type finger 1(MARCH1)	-	-	GO:0000209~protein polyubiquitination,GO:0002495~antigen processing and presentation of peptide antigen via MHC class II,GO:0006955~immune response,	-	rs10857362	0.00341501	rs10857362	-3.11634
	tg	eMERGE	55022	phosphotyrosine interaction domain containing 1(PID1)	-	-	GO:0001933~negative regulation of protein phosphorylation,GO:0006112~energy reserve metabolic process,GO:0010628~positive regulation of gene expression,GO:0010635~regulation of mitochondrial fusion,GO:0044320~cellular response to leptin stimulus,GO:0045444~fat cell differentiation,GO:0045944~positive regulation of transcription from RNA polymerase II promoter,GO:0046627~negative regulation of ins…	-	rs13010266, rs6747101	0.00237887	rs6747101	3.06072
	tg	eMERGE	571	BTB domain and CNC homolog 1(BACH1)	-	-	GO:0000083~regulation of transcription involved in G1/S transition of mitotic cell cycle,GO:0000117~regulation of transcription involved in G2/M transition of mitotic cell cycle,GO:0000122~negative regulation of transcription from RNA polymerase II promoter,GO:0006281~DNA repair,GO:0006302~double-strand break repair,GO:0006310~DNA recombination,GO:0006355~regulation of transcription, DNA-template…	-	rs2248989	0.00313021	rs2248989	-3.16387
	tg	eMERGE	57453	DS cell adhesion molecule like 1(DSCAML1)	-	-	GO:0001709~cell fate determination,GO:0007155~cell adhesion,GO:0007156~homophilic cell adhesion via plasma membrane adhesion molecules,GO:0007409~axonogenesis,GO:0007417~central nervous system development,GO:0007420~brain development,GO:0009953~dorsal/ventral pattern formation,GO:0048704~embryonic skeletal system morphogenesis,	"Y"	rs10892169	0.00333847	rs10892169	-3.12641
	tg	eMERGE	6097	RAR related orphan receptor C(RORC)	616622~Immunodeficiency 42,	hsa04710:Circadian rhythm,hsa05321:Inflammatory bowel disease (IBD),	GO:0006351~transcription, DNA-templated,GO:0006367~transcription initiation from RNA polymerase II promoter,GO:0006805~xenobiotic metabolic process,GO:0007623~circadian rhythm,GO:0010906~regulation of glucose metabolic process,GO:0019218~regulation of steroid metabolic process,GO:0030522~intracellular receptor signaling pathway,GO:0032922~circadian regulation of gene expression,GO:0036315~cellula…	-	rs1521177	0.0045093	rs1521177	-2.98587
	tg	eMERGE	6256	retinoid X receptor alpha(RXRA)	-	hsa03320:PPAR signaling pathway,hsa04151:PI3K-Akt signaling pathway,hsa04919:Thyroid hormone signaling pathway,hsa04920:Adipocytokine signaling pathway,hsa04932:Non-alcoholic fatty liver disease (NAFLD),hsa04976:Bile secretion,hsa05160:Hepatitis C,hsa05200:Pathways in cancer,hsa05202:Transcriptional misregulation in cancer,hsa05216:Thyroid cancer,hsa05222:Small cell lung cancer,hsa05223:Non-small…	GO:0000122~negative regulation of transcription from RNA polymerase II promoter,GO:0001701~in utero embryonic development,GO:0001893~maternal placenta development,GO:0006351~transcription, DNA-templated,GO:0006367~transcription initiation from RNA polymerase II promoter,GO:0006766~vitamin metabolic process,GO:0007566~embryo implantation,GO:0008203~cholesterol metabolic process,GO:0015721~bile aci…	-	rs1805352, rs1805343	0.00248493	rs1805343	-3.27074
	tg	eMERGE	7013	telomeric repeat binding factor 1(TERF1)	-	-	GO:0000086~G2/M transition of mitotic cell cycle,GO:0000723~telomere maintenance,GO:0007004~telomere maintenance via telomerase,GO:0007067~mitotic nuclear division,GO:0007094~mitotic spindle assembly checkpoint,GO:0008156~negative regulation of DNA replication,GO:0016233~telomere capping,GO:0031116~positive regulation of microtubule polymerization,GO:0031627~telomeric loop formation,GO:0032211~ne…	-	rs2929580	0.00379602	rs2929580	2.87136
	tg	eMERGE	7184	heat shock protein 90 beta family member 1(HSP90B1)	-	hsa04141:Protein processing in endoplasmic reticulum,hsa04151:PI3K-Akt signaling pathway,hsa04915:Estrogen signaling pathway,hsa04918:Thyroid hormone synthesis,hsa05200:Pathways in cancer,hsa05215:Prostate cancer,	GO:0001666~response to hypoxia,GO:0002224~toll-like receptor signaling pathway,GO:0006457~protein folding,GO:0006898~receptor-mediated endocytosis,GO:0006950~response to stress,GO:0015031~protein transport,GO:0030433~ER-associated ubiquitin-dependent protein catabolic process,GO:0030970~retrograde protein transport, ER to cytosol,GO:0031247~actin rod assembly,GO:0034975~protein folding in endopla…	-	rs10861147, rs1165687	0.00137182	rs1165687	3.27533
	tg	eMERGE	775	calcium voltage-gated channel subunit alpha1 C(CACNA1C)	601005~Timothy syndrome,611875~Brugada syndrome 3,	hsa04010:MAPK signaling pathway,hsa04020:Calcium signaling pathway,hsa04022:cGMP-PKG signaling pathway,hsa04024:cAMP signaling pathway,hsa04260:Cardiac muscle contraction,hsa04261:Adrenergic signaling in cardiomyocytes,hsa04270:Vascular smooth muscle contraction,hsa04713:Circadian entrainment,hsa04720:Long-term potentiation,hsa04723:Retrograde endocannabinoid signaling,hsa04724:Glutamatergic syna…	GO:0002520~immune system development,GO:0007204~positive regulation of cytosolic calcium ion concentration,GO:0007507~heart development,GO:0010881~regulation of cardiac muscle contraction by regulation of the release of sequestered calcium ion,GO:0035115~embryonic forelimb morphogenesis,GO:0035585~calcium-mediated signaling using extracellular calcium source,GO:0043010~camera-type eye development…	-	rs17801265	0.00200513	rs17801265	3.13305
	tg	eMERGE	7804	LDL receptor related protein 8(LRP8)	608446~Myocardial infarction, susceptibility to,	-	GO:0000122~negative regulation of transcription from RNA polymerase II promoter,GO:0001523~retinoid metabolic process,GO:0006508~proteolysis,GO:0006629~lipid metabolic process,GO:0006897~endocytosis,GO:0006898~receptor-mediated endocytosis,GO:0007165~signal transduction,GO:0019221~cytokine-mediated signaling pathway,GO:0021541~ammon gyrus development,GO:0021987~cerebral cortex development,GO:0032…	-	rs1288516, rs12035926	0.000938208	rs1288516	3.42292
