# Supplementary material for: Identification of disease-associated loci using machine learning for genotype and network data integration
Source: Bioinformatics. 2019 May 9;35(24):5182–90. doi: 10.1093/bioinformatics/btz310 (PMC6954643; doi:10.1093/bioinformatics/btz310)
Supplement: btz310_Supplementary_Data [file btz310_supplementary_data.zip › btz310-Suppl_data/Supplementary_File_S2.xlsx]

## Sheet: snvs.output
	Supplementary File S2. List of prioritised SNVs
	This table summarises the prior knowledge on the prioritised SNV and their genes. Results are sorted by trait (ldl, hdl, tg), cohort of patients (NFBC: Finnish; eMERGE: white Americans) and delta score by cNMTF.
	Legend for the columns:
	consortium	Refers to NFBC: Finnish cohort; eMERGE: white Americans cohort
	dscore	Delta SNV score. Positive values mean protective effect of allele B leading to normal LDL-C, HDL-C or TG. Negative values mean detrimental effect of allele B in the trait (e.g, high LDL-C, low HDL-C or high TG)
	pvalue	P-value by cNMTF
	reported	Refers to whether the SNV is reported in GWAS catalogue for the trait (p < 5E-8). This column takes the value "Y" if the SNV has been reported for the trait in any cohort, or "N" if the SNV has not been reported.
	FIRST.AUTHOR	First author in the publication reporting this SNV.
	omim_disease	Annotations from OMIM database
	kegg_pathway	Annotations from KEGG
	goterm_bp_direct	Annotations from Gene Ontology - Biological Processes
	other_highLD_snvs	Other SNVs in high LD with the prioritised SNV (within the same gene region)
	consequence_type_tv	Most severe consequence on the cannonical transcript that overlaps the variant (source: ENSEMBL).
	node.type	Label of the variant in the SNV-SNV network (Damaging or candidate SNV)
	alleleA/B	Dominant and recessive alleles as were coded in the input data.
	match.trend	Whether or not the trend reported in GWAS catalog matches the trend of the delta SNV score (i.e., alleleB increases or decreases the trait levels).
	trait	consortium	snv	dscore	pvalue	reported	entrez.id	gene.name	omim_disease	kegg_pathway	goterm_bp_direct	FIRST.AUTHOR	other_highLD_snvs	consequence_type_tv	node.type	alleleA	alleleB	match.trend
	hdl	NFBC	rs415799	4.86796	0.000131042	N	101928635 | 8854	-| aldehyde dehydrogenase 1 family member A2(ALDH1A2)	-|	-| hsa00830:Retinol metabolism,hsa01100:Metabolic pathways,	-| GO:0001568~blood vessel development,GO:0001822~kidney development,GO:0001889~liver development,GO:0001936~regulation of endothelial cell proliferation,GO:0002138~retinoic acid biosynthetic process,GO:0003007~heart morphogenesis,GO:0006776~vitamin A metabolic process,GO:0007494~midgut development,GO:0008284~positive regulation of cell proliferation,GO:0008285~negative regulation of cell prolife…	-		non_coding_transcript_variant	Candidate	G	A	-
	hdl	NFBC	rs4970833	4.43304	0.000329701	N	1952	cadherin EGF LAG seven-pass G-type receptor 2(CELSR2)	-	-	GO:0006355~regulation of transcription, DNA-templated,GO:0007156~homophilic cell adhesion via plasma membrane adhesion molecules,GO:0007186~G-protein coupled receptor signaling pathway,GO:0016055~Wnt signaling pathway,GO:0021999~neural plate anterior/posterior regionalization,GO:0022407~regulation of cell-cell adhesion,GO:0048813~dendrite morphogenesis,GO:0060071~Wnt signaling pathway, planar cel…	-		upstream_gene_variant	Candidate	G	A	-
	hdl	NFBC	rs13353058	3.78171	0.00102626	N	64376	IKAROS family zinc finger 5(IKZF5)	-	-	GO:0006351~transcription, DNA-templated,GO:0006355~regulation of transcription, DNA-templated,	-		non_coding_transcript_variant	Candidate	A	G	-
	hdl	NFBC	rs918233	3.69698	0.00119028	N	1373	carbamoyl-phosphate synthase 1(CPS1)	237300~Carbamoylphosphate synthetase I deficiency,615371~Pulmonary hypertension, neonatal, susceptibility to,Venoocclusive disease after bone marrow transplantation~Venoocclusive disease after bone marrow transplantation,	hsa00220:Arginine biosynthesis,hsa00250:Alanine, aspartate and glutamate metabolism,hsa00910:Nitrogen metabolism,hsa01100:Metabolic pathways,hsa01200:Carbon metabolism,hsa01230:Biosynthesis of amino acids,	GO:0000050~urea cycle,GO:0005980~glycogen catabolic process,GO:0006207~'de novo' pyrimidine nucleobase biosynthetic process,GO:0006508~proteolysis,GO:0006526~arginine biosynthetic process,GO:0006541~glutamine metabolic process,GO:0006807~nitrogen compound metabolic process,GO:0007494~midgut development,GO:0009636~response to toxic substance,GO:0010043~response to zinc ion,GO:0014075~response to a…	-		intron_variant	Candidate	C	T	-
	hdl	NFBC	rs4672587	3.65423	0.00130092	N	1373	carbamoyl-phosphate synthase 1(CPS1)	237300~Carbamoylphosphate synthetase I deficiency,615371~Pulmonary hypertension, neonatal, susceptibility to,Venoocclusive disease after bone marrow transplantation~Venoocclusive disease after bone marrow transplantation,	hsa00220:Arginine biosynthesis,hsa00250:Alanine, aspartate and glutamate metabolism,hsa00910:Nitrogen metabolism,hsa01100:Metabolic pathways,hsa01200:Carbon metabolism,hsa01230:Biosynthesis of amino acids,	GO:0000050~urea cycle,GO:0005980~glycogen catabolic process,GO:0006207~'de novo' pyrimidine nucleobase biosynthetic process,GO:0006508~proteolysis,GO:0006526~arginine biosynthetic process,GO:0006541~glutamine metabolic process,GO:0006807~nitrogen compound metabolic process,GO:0007494~midgut development,GO:0009636~response to toxic substance,GO:0010043~response to zinc ion,GO:0014075~response to a…	-		non_coding_transcript_exon_variant	Candidate	A	G	-
	hdl	NFBC	rs1561570	3.62277	0.00136826	N	10133	optineurin(OPTN)	137760~Glaucoma 1, open angle, E,606657~Glaucoma, normal tension, susceptibility to,613435~Amyotrophic lateral sclerosis 12,	-	GO:0000042~protein targeting to Golgi,GO:0000086~G2/M transition of mitotic cell cycle,GO:0001920~negative regulation of receptor recycling,GO:0006914~autophagy,GO:0007030~Golgi organization,GO:0007165~signal transduction,GO:0008219~cell death,GO:0016192~vesicle-mediated transport,GO:0016236~macroautophagy,GO:0043001~Golgi to plasma membrane protein transport,GO:0043122~regulation of I-kappaB kin…	-		non_coding_transcript_variant	Candidate	T	C	-
	hdl	NFBC	rs17599948	3.42891	0.00192037	N	4077	NBR1, autophagy cargo receptor(NBR1)	-	-	GO:0016236~macroautophagy,GO:0030500~regulation of bone mineralization,GO:0032872~regulation of stress-activated MAPK cascade,GO:0045668~negative regulation of osteoblast differentiation,GO:0051259~protein oligomerization,	-		intron_variant	Candidate	A	G	-
	hdl	NFBC	rs13092715	3.41497	0.00198407	N	10425	ariadne RBR E3 ubiquitin protein ligase 2(ARIH2)	-	-	GO:0000209~protein polyubiquitination,GO:0006511~ubiquitin-dependent protein catabolic process,GO:0007275~multicellular organism development,GO:0016567~protein ubiquitination,GO:0032436~positive regulation of proteasomal ubiquitin-dependent protein catabolic process,GO:0042787~protein ubiquitination involved in ubiquitin-dependent protein catabolic process,GO:0048588~developmental cell growth,GO:…	-		non_coding_transcript_variant	Candidate	T	C	-
	hdl	NFBC	rs6499662	3.34142	0.00224951	N	79068	FTO, alpha-ketoglutarate dependent dioxygenase(FTO)	612460~Obesity, susceptibility to, BMIQ14,612938~Growth retardation, developmental delay, facial dysmorphism,	-	GO:0001659~temperature homeostasis,GO:0006307~D-dealkylation involved in D-repair,GO:0010883~regulation of lipid storage,GO:0035552~oxidative single-stranded D-demethylation,GO:0035553~oxidative single-stranded R-demethylation,GO:0040014~regulation of multicellular organism growth,GO:0042245~R-repair,GO:0044065~regulation of respiratory system process,GO:0060612~adipose tissue development,GO:0070…	-		NMD_transcript_variant	Candidate	A	G	-
	hdl	NFBC	rs4609871	3.32902	0.00228807	N	253980	potassium channel tetramerization domain containing 13(KCTD13)	-	-	GO:0006260~D-replication,GO:0016477~cell migration,GO:0016567~protein ubiquitination,GO:0035024~negative regulation of Rho protein signal transduction,GO:0043149~stress fiber assembly,GO:0043161~proteasome-mediated ubiquitin-dependent protein catabolic process,GO:0045740~positive regulation of D-replication,GO:0051260~protein homooligomerization,	-		non_coding_transcript_exon_variant	Candidate	C	T	-
	hdl	NFBC	rs825490	3.32345	0.0023283	N	100533183	filamin-interacting protein FAM101A(ZNF664-FAM101A)	-	-	GO:0048705~skeletal system morphogenesis,GO:0061182~negative regulation of chondrocyte development,GO:0061572~actin filament bundle organization,GO:1900158~negative regulation of bone mineralization involved in bone maturation,	-		non_coding_transcript_variant	Candidate	A	G	-
	hdl	NFBC	rs2296172	3.30158	0.00241241	Y	23499 | 100996696 | 8761	microtubule-actin crosslinking factor 1(MACF1) | -| poly(A) binding protein cytoplasmic 4(PABPC4)	| -|	| -| hsa03013:R-transport,hsa03015:mR-surveillance pathway,hsa03018:R-degradation,	GO:0007010~cytoskeleton organization,GO:0010632~regulation of epithelial cell migration,GO:0016055~Wnt signaling pathway,GO:0030177~positive regulation of Wnt signaling pathway,GO:0032886~regulation of microtubule-based process,GO:0042060~wound healing,GO:0043001~Golgi to plasma membrane protein transport,GO:0045773~positive regulation of axon extension,GO:0051893~regulation of focal adhesion ass…	Spracklen CN	rs2296173; rs4660165	missense_variant	Damaging	A	G	N
	hdl	NFBC	rs4744505	3.29603	0.00241241	N	6850	spleen associated tyrosine kinase(SYK)	-	hsa04064:NF-kappa B signaling pathway,hsa04151:PI3K-Akt signaling pathway,hsa04380:Osteoclast differentiation,hsa04611:Platelet activation,hsa04650:Natural killer cell mediated cytotoxicity,hsa04662:B cell receptor signaling pathway,hsa04664:Fc epsilon RI signaling pathway,hsa04666:Fc gamma R-mediated phagocytosis,hsa05152:Tuberculosis,hsa05169:Epstein-Barr virus infection,hsa05203:Viral carcinog…	GO:0001525~angiogenesis,GO:0001945~lymph vessel development,GO:0002092~positive regulation of receptor internalization,GO:0002223~stimulatory C-type lectin receptor signaling pathway,GO:0002250~adaptive immune response,GO:0002281~macrophage activation involved in immune response,GO:0002283~neutrophil activation involved in immune response,GO:0002366~leukocyte activation involved in immune respons…	-		non_coding_transcript_variant	Candidate	A	G	-
	hdl	NFBC	rs150348	3.28236	0.00249511	N	84166	NLR family CARD domain containing 5(NLRC5)	-	-	GO:0032088~negative regulation of NF-kappaB transcription factor activity,GO:0032480~negative regulation of type I interferon production,GO:0043549~regulation of kinase activity,GO:0045087~innate immune response,GO:0045345~positive regulation of MHC class I biosynthetic process,GO:0045944~positive regulation of transcription from R-polymerase II promoter,GO:0051607~defense response to virus,GO:00…	-		NMD_transcript_variant	Candidate	A	C	-
	hdl	NFBC	rs2296173	3.25658	0.00258815	N	23499	microtubule-actin crosslinking factor 1(MACF1)	-	-	GO:0007010~cytoskeleton organization,GO:0010632~regulation of epithelial cell migration,GO:0016055~Wnt signaling pathway,GO:0030177~positive regulation of Wnt signaling pathway,GO:0032886~regulation of microtubule-based process,GO:0042060~wound healing,GO:0043001~Golgi to plasma membrane protein transport,GO:0045773~positive regulation of axon extension,GO:0051893~regulation of focal adhesion ass…	-	rs4660165; rs2296172	upstream_gene_variant	Candidate	A	G	-
	hdl	NFBC	rs3856348	3.24592	0.0026323	N	1373	carbamoyl-phosphate synthase 1(CPS1)	237300~Carbamoylphosphate synthetase I deficiency,615371~Pulmonary hypertension, neonatal, susceptibility to,Venoocclusive disease after bone marrow transplantation~Venoocclusive disease after bone marrow transplantation,	hsa00220:Arginine biosynthesis,hsa00250:Alanine, aspartate and glutamate metabolism,hsa00910:Nitrogen metabolism,hsa01100:Metabolic pathways,hsa01200:Carbon metabolism,hsa01230:Biosynthesis of amino acids,	GO:0000050~urea cycle,GO:0005980~glycogen catabolic process,GO:0006207~'de novo' pyrimidine nucleobase biosynthetic process,GO:0006508~proteolysis,GO:0006526~arginine biosynthetic process,GO:0006541~glutamine metabolic process,GO:0006807~nitrogen compound metabolic process,GO:0007494~midgut development,GO:0009636~response to toxic substance,GO:0010043~response to zinc ion,GO:0014075~response to a…	-		upstream_gene_variant	Candidate	A	C	-
	hdl	NFBC	rs4548895	3.24489	0.00268036	N	253980	potassium channel tetramerization domain containing 13(KCTD13)	-	-	GO:0006260~D-replication,GO:0016477~cell migration,GO:0016567~protein ubiquitination,GO:0035024~negative regulation of Rho protein signal transduction,GO:0043149~stress fiber assembly,GO:0043161~proteasome-mediated ubiquitin-dependent protein catabolic process,GO:0045740~positive regulation of D-replication,GO:0051260~protein homooligomerization,	-		non_coding_transcript_exon_variant	Candidate	G	A	-
	hdl	NFBC	rs6059909	3.23747	0.00268036	N	84557	microtubule associated protein 1 light chain 3 alpha(MAP1LC3A)	-	-	GO:0000045~autophagosome assembly,GO:0000422~mitophagy,GO:0006995~cellular response to nitrogen starvation,GO:0016236~macroautophagy,	-		intron_variant	Candidate	C	A	-
	hdl	NFBC	rs4660293	3.21368	0.00281671	Y	8761 | 23499 | 100996696	poly(A) binding protein cytoplasmic 4(PABPC4) | microtubule-actin crosslinking factor 1(MACF1) | NA	| | NA	hsa03013:R-transport,hsa03015:mR-surveillance pathway,hsa03018:R-degradation, | | NA	GO:0006396~R-processing,GO:0006401~R-catabolic process,GO:0006412~translation,GO:0007596~blood coagulation, | GO:0007010~cytoskeleton organization,GO:0010632~regulation of epithelial cell migration,GO:0016055~Wnt signaling pathway,GO:0030177~positive regulation of Wnt signaling pathway,GO:0032886~regulation of microtubule-based process,GO:0042060~wound healing,GO:0043001~Golgi to plasma membrane …	Teslovich TM		non_coding_transcript_exon_variant	Damaging	A	G	N
	hdl	NFBC	rs4660165	3.19722	0.00287706	N	23499	microtubule-actin crosslinking factor 1(MACF1)	-	-	GO:0007010~cytoskeleton organization,GO:0010632~regulation of epithelial cell migration,GO:0016055~Wnt signaling pathway,GO:0030177~positive regulation of Wnt signaling pathway,GO:0032886~regulation of microtubule-based process,GO:0042060~wound healing,GO:0043001~Golgi to plasma membrane protein transport,GO:0045773~positive regulation of axon extension,GO:0051893~regulation of focal adhesion ass…	-	rs2296172; rs2296173	non_coding_transcript_variant	Candidate	A	G	-
	hdl	NFBC	rs6748375	3.18053	0.00297625	N	5581	protein kinase C epsilon(PRKCE)	-	hsa04022:cGMP-PKG signaling pathway,hsa04071:Sphingolipid signaling pathway,hsa04270:Vascular smooth muscle contraction,hsa04530:Tight junction,hsa04666:Fc gamma R-mediated phagocytosis,hsa04750:Inflammatory mediator regulation of TRP channels,hsa04925:Aldosterone synthesis and secretion,hsa04930:Type II diabetes mellitus,hsa04931:Insulin resistance,hsa05206:MicroRNAs in cancer,	GO:0002281~macrophage activation involved in immune response,GO:0006468~protein phosphorylation,GO:0006915~apoptotic process,GO:0007049~cell cycle,GO:0007155~cell adhesion,GO:0007165~signal transduction,GO:0007202~activation of phospholipase C activity,GO:0010634~positive regulation of epithelial cell migration,GO:0010763~positive regulation of fibroblast migration,GO:0010811~positive regulation …	-		intron_variant	Candidate	A	C	-
	hdl	NFBC	rs2276039	3.08738	0.00349874	N	5024	purinergic receptor P2X 3(P2RX3)	-	hsa04020:Calcium signaling pathway,hsa04080:Neuroactive ligand-receptor interaction,	GO:0001666~response to hypoxia,GO:0006810~transport,GO:0007165~signal transduction,GO:0007274~neuromuscular synaptic transmission,GO:0007596~blood coagulation,GO:0009408~response to heat,GO:0009409~response to cold,GO:0009612~response to mechanical stimulus,GO:0009743~response to carbohydrate,GO:0010524~positive regulation of calcium ion transport into cytosol,GO:0014832~urinary bladder smooth mu…	-		synonymous_variant	Candidate	G	A	-
	hdl	NFBC	rs9864243	3.06412	0.00368567	N	10425	ariadne RBR E3 ubiquitin protein ligase 2(ARIH2)	-	-	GO:0000209~protein polyubiquitination,GO:0006511~ubiquitin-dependent protein catabolic process,GO:0007275~multicellular organism development,GO:0016567~protein ubiquitination,GO:0032436~positive regulation of proteasomal ubiquitin-dependent protein catabolic process,GO:0042787~protein ubiquitination involved in ubiquitin-dependent protein catabolic process,GO:0048588~developmental cell growth,GO:…	-		NMD_transcript_variant	Candidate	G	A	-
	hdl	NFBC	rs2814992	3.03919	0.00381587	N	64771	chromosome 6 open reading frame 106(C6orf106)	-	-	GO:0016236~macroautophagy,	-	rs2744949; rs2744943; rs2814945; rs2814981	intron_variant	Candidate	A	G	-
	hdl	NFBC	rs2744943	3.03566	0.00381587	N	64771	chromosome 6 open reading frame 106(C6orf106)	-	-	GO:0016236~macroautophagy,	-	rs2814945; rs2814981; rs2814992; rs2744949	upstream_gene_variant	Candidate	A	G	-
	hdl	NFBC	rs587404	3.02262	0.00395334	N	23499	microtubule-actin crosslinking factor 1(MACF1)	-	-	GO:0007010~cytoskeleton organization,GO:0010632~regulation of epithelial cell migration,GO:0016055~Wnt signaling pathway,GO:0030177~positive regulation of Wnt signaling pathway,GO:0032886~regulation of microtubule-based process,GO:0042060~wound healing,GO:0043001~Golgi to plasma membrane protein transport,GO:0045773~positive regulation of axon extension,GO:0051893~regulation of focal adhesion ass…	-	rs6699928	missense_variant	Damaging	G	A	-
	hdl	NFBC	rs2744949	3.01447	0.00402263	N	64771	chromosome 6 open reading frame 106(C6orf106)	-	-	GO:0016236~macroautophagy,	-	rs2744943; rs2814945; rs2814981; rs2814992	intron_variant	Candidate	C	T	-
	hdl	NFBC	rs2814945	3.00462	0.00409388	N	64771	chromosome 6 open reading frame 106(C6orf106)	-	-	GO:0016236~macroautophagy,	-	rs2814981; rs2814992; rs2744949; rs2744943	upstream_gene_variant	Candidate	G	A	-
	hdl	NFBC	rs1965869	2.99861	0.00409388	N	10144	family with sequence similarity 13 member A(FAM13A)	-	-	GO:0007165~signal transduction,GO:0043547~positive regulation of GTPase activity,GO:0051056~regulation of small GTPase mediated signal transduction,	-		NMD_transcript_variant	Candidate	T	C	-
	hdl	NFBC	rs7396	2.98406	0.00424811	N	55257	MRG domain binding protein(MRGBP)	-	-	GO:0006351~transcription, DNA-templated,GO:0006357~regulation of transcription from R-polymerase II promoter,GO:0016573~histone acetylation,GO:0040008~regulation of growth,	-		upstream_gene_variant	Candidate	T	C	-
	hdl	NFBC	rs9462014	2.98191	0.00424811	N	6631	small nuclear ribonucleoprotein polypeptide C(SNRPC)	-	hsa03040:Spliceosome,	GO:0000387~spliceosomal snRNP assembly,GO:0000395~mR-5'-splice site recognition,GO:0000398~mR-splicing, via spliceosome,	-		non_coding_transcript_variant	Candidate	T	C	-
	hdl	NFBC	rs487766	2.95888	0.00439648	N	101928635 | 8854	-| aldehyde dehydrogenase 1 family member A2(ALDH1A2)	-|	-| hsa00830:Retinol metabolism,hsa01100:Metabolic pathways,	-| GO:0001568~blood vessel development,GO:0001822~kidney development,GO:0001889~liver development,GO:0001936~regulation of endothelial cell proliferation,GO:0002138~retinoic acid biosynthetic process,GO:0003007~heart morphogenesis,GO:0006776~vitamin A metabolic process,GO:0007494~midgut development,GO:0008284~positive regulation of cell proliferation,GO:0008285~negative regulation of cell prolife…	-		non_coding_transcript_variant	Candidate	C	T	-
	hdl	NFBC	rs4239576	2.91856	0.0047259	N	5184	peptidase D(PEPD)	170100~Prolidase deficiency,	-	GO:0006508~proteolysis,GO:0006520~cellular amino acid metabolic process,GO:0030574~collagen catabolic process,	-		non_coding_transcript_variant	Candidate	A	G	-
	hdl	NFBC	rs1775654	2.91436	0.00481056	N	23499	microtubule-actin crosslinking factor 1(MACF1)	-	-	GO:0007010~cytoskeleton organization,GO:0010632~regulation of epithelial cell migration,GO:0016055~Wnt signaling pathway,GO:0030177~positive regulation of Wnt signaling pathway,GO:0032886~regulation of microtubule-based process,GO:0042060~wound healing,GO:0043001~Golgi to plasma membrane protein transport,GO:0045773~positive regulation of axon extension,GO:0051893~regulation of focal adhesion ass…	-		non_coding_transcript_variant	Candidate	C	T	-
	hdl	NFBC	rs825476	2.91312	0.00481056	N	100533183	filamin-interacting protein FAM101A(ZNF664-FAM101A)	-	-	GO:0048705~skeletal system morphogenesis,GO:0061182~negative regulation of chondrocyte development,GO:0061572~actin filament bundle organization,GO:1900158~negative regulation of bone mineralization involved in bone maturation,	-		non_coding_transcript_variant	Candidate	C	T	-
	hdl	NFBC	rs1470598	2.90268	0.00489327	N	5581	protein kinase C epsilon(PRKCE)	-	hsa04022:cGMP-PKG signaling pathway,hsa04071:Sphingolipid signaling pathway,hsa04270:Vascular smooth muscle contraction,hsa04530:Tight junction,hsa04666:Fc gamma R-mediated phagocytosis,hsa04750:Inflammatory mediator regulation of TRP channels,hsa04925:Aldosterone synthesis and secretion,hsa04930:Type II diabetes mellitus,hsa04931:Insulin resistance,hsa05206:MicroRNAs in cancer,	GO:0002281~macrophage activation involved in immune response,GO:0006468~protein phosphorylation,GO:0006915~apoptotic process,GO:0007049~cell cycle,GO:0007155~cell adhesion,GO:0007165~signal transduction,GO:0007202~activation of phospholipase C activity,GO:0010634~positive regulation of epithelial cell migration,GO:0010763~positive regulation of fibroblast migration,GO:0010811~positive regulation …	-		intron_variant	Candidate	A	G	-
	hdl	NFBC	rs4075583	2.89589	0.00489327	N	7168	tropomyosin 1 (alpha)(TPM1)	115196~Cardiomyopathy, hypertrophic, 3,611878~Cardiomyopathy, dilated, 1Y,611878~Left ventricular noncompaction 9,	hsa04260:Cardiac muscle contraction,hsa04261:Adrenergic signaling in cardiomyocytes,hsa05206:MicroRNAs in cancer,hsa05410:Hypertrophic cardiomyopathy (HCM),hsa05414:Dilated cardiomyopathy,	GO:0001701~in utero embryonic development,GO:0003065~positive regulation of heart rate by epinephrine,GO:0006928~movement of cell or subcellular component,GO:0006936~muscle contraction,GO:0006937~regulation of muscle contraction,GO:0007010~cytoskeleton organization,GO:0007015~actin filament organization,GO:0008016~regulation of heart contraction,GO:0008360~regulation of cell shape,GO:0030049~musc…	-		non_coding_transcript_exon_variant	Candidate	G	A	-
	hdl	NFBC	rs4567871	2.88529	0.004981	N	1373	carbamoyl-phosphate synthase 1(CPS1)	237300~Carbamoylphosphate synthetase I deficiency,615371~Pulmonary hypertension, neonatal, susceptibility to,Venoocclusive disease after bone marrow transplantation~Venoocclusive disease after bone marrow transplantation,	hsa00220:Arginine biosynthesis,hsa00250:Alanine, aspartate and glutamate metabolism,hsa00910:Nitrogen metabolism,hsa01100:Metabolic pathways,hsa01200:Carbon metabolism,hsa01230:Biosynthesis of amino acids,	GO:0000050~urea cycle,GO:0005980~glycogen catabolic process,GO:0006207~'de novo' pyrimidine nucleobase biosynthetic process,GO:0006508~proteolysis,GO:0006526~arginine biosynthetic process,GO:0006541~glutamine metabolic process,GO:0006807~nitrogen compound metabolic process,GO:0007494~midgut development,GO:0009636~response to toxic substance,GO:0010043~response to zinc ion,GO:0014075~response to a…	-		non_coding_transcript_exon_variant	Candidate	C	T	-
	hdl	NFBC	rs2371000	-2.70605	0.00465186	N	1373	carbamoyl-phosphate synthase 1(CPS1)	237300~Carbamoylphosphate synthetase I deficiency,615371~Pulmonary hypertension, neonatal, susceptibility to,Venoocclusive disease after bone marrow transplantation~Venoocclusive disease after bone marrow transplantation,	hsa00220:Arginine biosynthesis,hsa00250:Alanine, aspartate and glutamate metabolism,hsa00910:Nitrogen metabolism,hsa01100:Metabolic pathways,hsa01200:Carbon metabolism,hsa01230:Biosynthesis of amino acids,	GO:0000050~urea cycle,GO:0005980~glycogen catabolic process,GO:0006207~'de novo' pyrimidine nucleobase biosynthetic process,GO:0006508~proteolysis,GO:0006526~arginine biosynthetic process,GO:0006541~glutamine metabolic process,GO:0006807~nitrogen compound metabolic process,GO:0007494~midgut development,GO:0009636~response to toxic substance,GO:0010043~response to zinc ion,GO:0014075~response to a…	-		upstream_gene_variant	Candidate	T	C	-
	hdl	NFBC	rs1441829	-2.7063	0.00465186	N	101928635 | 8854	-| aldehyde dehydrogenase 1 family member A2(ALDH1A2)	-|	-| hsa00830:Retinol metabolism,hsa01100:Metabolic pathways,	-| GO:0001568~blood vessel development,GO:0001822~kidney development,GO:0001889~liver development,GO:0001936~regulation of endothelial cell proliferation,GO:0002138~retinoic acid biosynthetic process,GO:0003007~heart morphogenesis,GO:0006776~vitamin A metabolic process,GO:0007494~midgut development,GO:0008284~positive regulation of cell proliferation,GO:0008285~negative regulation of cell prolife…	-	rs4646626; rs12594082; rs1822205	NMD_transcript_variant	Candidate	T	C	-
	hdl	NFBC	rs4936742	-2.72734	0.00445767	N	84959	ubiquitin associated and SH3 domain containing B(UBASH3B)	-	-	GO:0006469~negative regulation of protein kinase activity,GO:0009968~negative regulation of signal transduction,GO:0035335~peptidyl-tyrosine dephosphorylation,GO:0045671~negative regulation of osteoclast differentiation,GO:0045779~negative regulation of bone resorption,GO:0051279~regulation of release of sequestered calcium ion into cytosol,GO:0090331~negative regulation of platelet aggregation,	-		non_coding_transcript_variant	Candidate	T	C	-
	hdl	NFBC	rs6435580	-2.73214	0.00445767	N	1373	carbamoyl-phosphate synthase 1(CPS1)	237300~Carbamoylphosphate synthetase I deficiency,615371~Pulmonary hypertension, neonatal, susceptibility to,Venoocclusive disease after bone marrow transplantation~Venoocclusive disease after bone marrow transplantation,	hsa00220:Arginine biosynthesis,hsa00250:Alanine, aspartate and glutamate metabolism,hsa00910:Nitrogen metabolism,hsa01100:Metabolic pathways,hsa01200:Carbon metabolism,hsa01230:Biosynthesis of amino acids,	GO:0000050~urea cycle,GO:0005980~glycogen catabolic process,GO:0006207~'de novo' pyrimidine nucleobase biosynthetic process,GO:0006508~proteolysis,GO:0006526~arginine biosynthetic process,GO:0006541~glutamine metabolic process,GO:0006807~nitrogen compound metabolic process,GO:0007494~midgut development,GO:0009636~response to toxic substance,GO:0010043~response to zinc ion,GO:0014075~response to a…	-		non_coding_transcript_variant	Candidate	C	T	-
	hdl	NFBC	rs11643718	-2.73669	0.00435932	N	6559	solute carrier family 12 member 3(SLC12A3)	263800~Gitelman syndrome,	-	GO:0006810~transport,GO:0006811~ion transport,GO:0006814~sodium ion transport,GO:0035725~sodium ion transmembrane transport,GO:1902476~chloride transmembrane transport,	-		missense_variant	Damaging	G	A	-
	hdl	NFBC	rs1271582	-2.74116	0.00435932	N	4149	MYC associated factor X(MAX)	171300~Pheochromocytoma, susceptibility to,	hsa04010:MAPK signaling pathway,hsa05200:Pathways in cancer,hsa05202:Transcriptional misregulation in cancer,hsa05222:Small cell lung cancer,	GO:0006355~regulation of transcription, DNA-templated,GO:0006366~transcription from R-polymerase II promoter,GO:0006461~protein complex assembly,GO:0009267~cellular response to starvation,GO:0010629~negative regulation of gene expression,GO:0032868~response to insulin,GO:0048678~response to axon injury,GO:0051402~neuron apoptotic process,GO:0060041~retina development in camera-type eye,GO:0071375…	-	rs2781373	NMD_transcript_variant	Candidate	T	G	-
	hdl	NFBC	rs1708661	-2.74521	0.00425985	N	10144	family with sequence similarity 13 member A(FAM13A)	-	-	GO:0007165~signal transduction,GO:0043547~positive regulation of GTPase activity,GO:0051056~regulation of small GTPase mediated signal transduction,	-		NMD_transcript_variant	Candidate	C	T	-
	hdl	NFBC	rs11168249	-2.76558	0.00408242	N	51564	histone deacetylase 7(HDAC7)	-	hsa05034:Alcoholism,hsa05203:Viral carcinogenesis,	GO:0000122~negative regulation of transcription from R-polymerase II promoter,GO:0001570~vasculogenesis,GO:0006351~transcription, DNA-templated,GO:0006355~regulation of transcription, DNA-templated,GO:0007043~cell-cell junction assembly,GO:0016925~protein sumoylation,GO:0032703~negative regulation of interleukin-2 production,GO:0045668~negative regulation of osteoblast differentiation,GO:0070932~…	-		NMD_transcript_variant	Candidate	T	C	-
	hdl	NFBC	rs1044250	-2.76979	0.00408242	N	51129	angiopoietin like 4(ANGPTL4)	615881~Plasma triglyceride level QTL, low,	hsa03320:PPAR signaling pathway,	GO:0001525~angiogenesis,GO:0001666~response to hypoxia,GO:0030154~cell differentiation,GO:0043066~negative regulation of apoptotic process,GO:0045766~positive regulation of angiogenesis,GO:0051005~negative regulation of lipoprotein lipase activity,GO:0051260~protein homooligomerization,GO:0070328~triglyceride homeostasis,GO:2000352~negative regulation of endothelial cell apoptotic process,	-		missense_variant	Damaging	C	T	-
	hdl	NFBC	rs2278236	-2.8246	0.00364487	Y	51129	angiopoietin like 4(ANGPTL4)	615881~Plasma triglyceride level QTL, low,	hsa03320:PPAR signaling pathway,	GO:0001525~angiogenesis,GO:0001666~response to hypoxia,GO:0030154~cell differentiation,GO:0043066~negative regulation of apoptotic process,GO:0045766~positive regulation of angiogenesis,GO:0051005~negative regulation of lipoprotein lipase activity,GO:0051260~protein homooligomerization,GO:0070328~triglyceride homeostasis,GO:2000352~negative regulation of endothelial cell apoptotic process,	Spracklen CN		NMD_transcript_variant	Damaging	G	A	N
	hdl	NFBC	rs836504	-2.82635	0.00356552	N	221955	diacylglycerol lipase beta(DAGLB)	-	hsa04723:Retrograde endocannabinoid signaling,hsa04925:Aldosterone synthesis and secretion,	GO:0006629~lipid metabolic process,GO:0007405~neuroblast proliferation,GO:0016042~lipid catabolic process,GO:0019369~arachidonic acid metabolic process,GO:0042136~neurotransmitter biosynthetic process,	-		NMD_transcript_variant	Candidate	A	G	-
	hdl	NFBC	rs255049	-2.82889	0.00356552	N	64180	dipeptidase 3(DPEP3)	-	-	GO:0006508~proteolysis,GO:0007140~male meiosis,	-		non_coding_transcript_variant	Candidate	T	C	-
	hdl	NFBC	rs9866361	-2.83009	0.00356552	N	5290	phosphatidylinositol-4,5-bisphosphate 3-kinase catalytic subunit alpha(PIK3CA)	114480~Breast cancer, somatic,114500~Colorectal cancer, somatic,114550~Hepatocellular carcinoma, somatic,162900~Nevus, epidermal, somatic,167000~Ovarian cancer, somatic,182000~Keratosis, seborrheic, somatic,211980~Nonsmall cell lung cancer, somatic,602501~Megalencephaly-capillary malformation-polymicrogyria syndrome, somatic,612918~CLOVE syndrome, somatic,613659~Gastric cancer, somatic,615108~Cow…	hsa00562:Inositol phosphate metabolism,hsa04012:ErbB signaling pathway,hsa04014:Ras signaling pathway,hsa04015:Rap1 signaling pathway,hsa04022:cGMP-PKG signaling pathway,hsa04024:cAMP signaling pathway,hsa04062:Chemokine signaling pathway,hsa04066:HIF-1 signaling pathway,hsa04068:FoxO signaling pathway,hsa04070:Phosphatidylinositol signaling system,hsa04071:Sphingolipid signaling pathway,hsa04150…	GO:0001525~angiogenesis,GO:0001889~liver development,GO:0001944~vasculature development,GO:0006006~glucose metabolic process,GO:0006468~protein phosphorylation,GO:0006661~phosphatidylinositol biosynthetic process,GO:0007173~epidermal growth factor receptor signaling pathway,GO:0010468~regulation of gene expression,GO:0014066~regulation of phosphatidylinositol 3-kinase signaling,GO:0016310~phospho…	-	rs7614305; rs11919383; rs7621329; rs7646409	intron_variant	Candidate	G	A	-
	hdl	NFBC	rs11919383	-2.84777	0.00341883	N	5290	phosphatidylinositol-4,5-bisphosphate 3-kinase catalytic subunit alpha(PIK3CA)	114480~Breast cancer, somatic,114500~Colorectal cancer, somatic,114550~Hepatocellular carcinoma, somatic,162900~Nevus, epidermal, somatic,167000~Ovarian cancer, somatic,182000~Keratosis, seborrheic, somatic,211980~Nonsmall cell lung cancer, somatic,602501~Megalencephaly-capillary malformation-polymicrogyria syndrome, somatic,612918~CLOVE syndrome, somatic,613659~Gastric cancer, somatic,615108~Cow…	hsa00562:Inositol phosphate metabolism,hsa04012:ErbB signaling pathway,hsa04014:Ras signaling pathway,hsa04015:Rap1 signaling pathway,hsa04022:cGMP-PKG signaling pathway,hsa04024:cAMP signaling pathway,hsa04062:Chemokine signaling pathway,hsa04066:HIF-1 signaling pathway,hsa04068:FoxO signaling pathway,hsa04070:Phosphatidylinositol signaling system,hsa04071:Sphingolipid signaling pathway,hsa04150…	GO:0001525~angiogenesis,GO:0001889~liver development,GO:0001944~vasculature development,GO:0006006~glucose metabolic process,GO:0006468~protein phosphorylation,GO:0006661~phosphatidylinositol biosynthetic process,GO:0007173~epidermal growth factor receptor signaling pathway,GO:0010468~regulation of gene expression,GO:0014066~regulation of phosphatidylinositol 3-kinase signaling,GO:0016310~phospho…	-	rs7621329; rs7646409; rs9866361; rs7614305	intron_variant	Candidate	T	C	-
	hdl	NFBC	rs7646409	-2.85114	0.00341883	N	5290	phosphatidylinositol-4,5-bisphosphate 3-kinase catalytic subunit alpha(PIK3CA)	114480~Breast cancer, somatic,114500~Colorectal cancer, somatic,114550~Hepatocellular carcinoma, somatic,162900~Nevus, epidermal, somatic,167000~Ovarian cancer, somatic,182000~Keratosis, seborrheic, somatic,211980~Nonsmall cell lung cancer, somatic,602501~Megalencephaly-capillary malformation-polymicrogyria syndrome, somatic,612918~CLOVE syndrome, somatic,613659~Gastric cancer, somatic,615108~Cow…	hsa00562:Inositol phosphate metabolism,hsa04012:ErbB signaling pathway,hsa04014:Ras signaling pathway,hsa04015:Rap1 signaling pathway,hsa04022:cGMP-PKG signaling pathway,hsa04024:cAMP signaling pathway,hsa04062:Chemokine signaling pathway,hsa04066:HIF-1 signaling pathway,hsa04068:FoxO signaling pathway,hsa04070:Phosphatidylinositol signaling system,hsa04071:Sphingolipid signaling pathway,hsa04150…	GO:0001525~angiogenesis,GO:0001889~liver development,GO:0001944~vasculature development,GO:0006006~glucose metabolic process,GO:0006468~protein phosphorylation,GO:0006661~phosphatidylinositol biosynthetic process,GO:0007173~epidermal growth factor receptor signaling pathway,GO:0010468~regulation of gene expression,GO:0014066~regulation of phosphatidylinositol 3-kinase signaling,GO:0016310~phospho…	-	rs9866361; rs7614305; rs11919383; rs7621329	intron_variant	Candidate	T	C	-
	hdl	NFBC	rs7621329	-2.85295	0.00341883	N	5290	phosphatidylinositol-4,5-bisphosphate 3-kinase catalytic subunit alpha(PIK3CA)	114480~Breast cancer, somatic,114500~Colorectal cancer, somatic,114550~Hepatocellular carcinoma, somatic,162900~Nevus, epidermal, somatic,167000~Ovarian cancer, somatic,182000~Keratosis, seborrheic, somatic,211980~Nonsmall cell lung cancer, somatic,602501~Megalencephaly-capillary malformation-polymicrogyria syndrome, somatic,612918~CLOVE syndrome, somatic,613659~Gastric cancer, somatic,615108~Cow…	hsa00562:Inositol phosphate metabolism,hsa04012:ErbB signaling pathway,hsa04014:Ras signaling pathway,hsa04015:Rap1 signaling pathway,hsa04022:cGMP-PKG signaling pathway,hsa04024:cAMP signaling pathway,hsa04062:Chemokine signaling pathway,hsa04066:HIF-1 signaling pathway,hsa04068:FoxO signaling pathway,hsa04070:Phosphatidylinositol signaling system,hsa04071:Sphingolipid signaling pathway,hsa04150…	GO:0001525~angiogenesis,GO:0001889~liver development,GO:0001944~vasculature development,GO:0006006~glucose metabolic process,GO:0006468~protein phosphorylation,GO:0006661~phosphatidylinositol biosynthetic process,GO:0007173~epidermal growth factor receptor signaling pathway,GO:0010468~regulation of gene expression,GO:0014066~regulation of phosphatidylinositol 3-kinase signaling,GO:0016310~phospho…	-	rs7646409; rs9866361; rs7614305; rs11919383	intron_variant	Candidate	C	T	-
	hdl	NFBC	rs7614305	-2.86781	0.0032727	N	5290	phosphatidylinositol-4,5-bisphosphate 3-kinase catalytic subunit alpha(PIK3CA)	114480~Breast cancer, somatic,114500~Colorectal cancer, somatic,114550~Hepatocellular carcinoma, somatic,162900~Nevus, epidermal, somatic,167000~Ovarian cancer, somatic,182000~Keratosis, seborrheic, somatic,211980~Nonsmall cell lung cancer, somatic,602501~Megalencephaly-capillary malformation-polymicrogyria syndrome, somatic,612918~CLOVE syndrome, somatic,613659~Gastric cancer, somatic,615108~Cow…	hsa00562:Inositol phosphate metabolism,hsa04012:ErbB signaling pathway,hsa04014:Ras signaling pathway,hsa04015:Rap1 signaling pathway,hsa04022:cGMP-PKG signaling pathway,hsa04024:cAMP signaling pathway,hsa04062:Chemokine signaling pathway,hsa04066:HIF-1 signaling pathway,hsa04068:FoxO signaling pathway,hsa04070:Phosphatidylinositol signaling system,hsa04071:Sphingolipid signaling pathway,hsa04150…	GO:0001525~angiogenesis,GO:0001889~liver development,GO:0001944~vasculature development,GO:0006006~glucose metabolic process,GO:0006468~protein phosphorylation,GO:0006661~phosphatidylinositol biosynthetic process,GO:0007173~epidermal growth factor receptor signaling pathway,GO:0010468~regulation of gene expression,GO:0014066~regulation of phosphatidylinositol 3-kinase signaling,GO:0016310~phospho…	-	rs11919383; rs7621329; rs7646409; rs9866361	intron_variant	Candidate	G	A	-
	hdl	NFBC	rs10170042	-2.88361	0.00319503	N	5334	phospholipase C like 1(PLCL1)	-	hsa04727:GABAergic synapse,	GO:0006629~lipid metabolic process,GO:0007214~gamma-aminobutyric acid signaling pathway,GO:0016042~lipid catabolic process,GO:0032228~regulation of synaptic transmission, GABAergic,GO:0033135~regulation of peptidyl-serine phosphorylation,GO:0035556~intracellular signal transduction,GO:1900122~positive regulation of receptor binding,	-	rs1350208	NA	Candidate	C	A	-
	hdl	NFBC	rs6501873	-2.8844	0.00319503	N	10351	ATP binding cassette subfamily A member 8(ABCA8)	-	hsa02010:ABC transporters,	GO:0006810~transport,GO:0006855~drug transmembrane transport,GO:0006869~lipid transport,GO:0042908~xenobiotic transport,GO:0055085~transmembrane transport,	-		non_coding_transcript_variant	Candidate	A	C	-
	hdl	NFBC	rs8044769	-2.91694	0.00293127	N	79068	FTO, alpha-ketoglutarate dependent dioxygenase(FTO)	612460~Obesity, susceptibility to, BMIQ14,612938~Growth retardation, developmental delay, facial dysmorphism,	-	GO:0001659~temperature homeostasis,GO:0006307~D-dealkylation involved in D-repair,GO:0010883~regulation of lipid storage,GO:0035552~oxidative single-stranded D-demethylation,GO:0035553~oxidative single-stranded R-demethylation,GO:0040014~regulation of multicellular organism growth,GO:0042245~R-repair,GO:0044065~regulation of respiratory system process,GO:0060612~adipose tissue development,GO:0070…	-		NMD_transcript_variant	Candidate	T	C	-
	hdl	NFBC	rs611917	-2.91763	0.00293127	N	1952	cadherin EGF LAG seven-pass G-type receptor 2(CELSR2)	-	-	GO:0006355~regulation of transcription, DNA-templated,GO:0007156~homophilic cell adhesion via plasma membrane adhesion molecules,GO:0007186~G-protein coupled receptor signaling pathway,GO:0016055~Wnt signaling pathway,GO:0021999~neural plate anterior/posterior regionalization,GO:0022407~regulation of cell-cell adhesion,GO:0048813~dendrite morphogenesis,GO:0060071~Wnt signaling pathway, planar cel…	-		non_coding_transcript_exon_variant	Candidate	A	G	-
	hdl	NFBC	rs907092	-2.95153	0.00274015	N	22806	IKAROS family zinc finger 3(IKZF3)	-	-	GO:0006357~regulation of transcription from R-polymerase II promoter,GO:0006366~transcription from R-polymerase II promoter,GO:0007498~mesoderm development,GO:0030888~regulation of B cell proliferation,GO:0042113~B cell activation,GO:0042981~regulation of apoptotic process,GO:0045577~regulation of B cell differentiation,GO:0045619~regulation of lymphocyte differentiation,GO:0045944~positive regul…	-		synonymous_variant	Candidate	G	A	-
	hdl	NFBC	rs1350208	-2.97508	0.00255295	N	5334	phospholipase C like 1(PLCL1)	-	hsa04727:GABAergic synapse,	GO:0006629~lipid metabolic process,GO:0007214~gamma-aminobutyric acid signaling pathway,GO:0016042~lipid catabolic process,GO:0032228~regulation of synaptic transmission, GABAergic,GO:0033135~regulation of peptidyl-serine phosphorylation,GO:0035556~intracellular signal transduction,GO:1900122~positive regulation of receptor binding,	-	rs10170042	NA	Candidate	C	T	-
	hdl	NFBC	rs2074577	-3.00827	0.00238502	N	54556	inhibitor of growth family member 3(ING3)	-	-	GO:0006351~transcription, DNA-templated,GO:0006355~regulation of transcription, DNA-templated,GO:0016569~covalent chromatin modification,GO:0040008~regulation of growth,GO:0043065~positive regulation of apoptotic process,GO:0043967~histone H4 acetylation,GO:0043968~histone H2A acetylation,	-		NMD_transcript_variant	Candidate	A	G	-
	hdl	NFBC	rs4783826	-3.11987	0.00187538	N	79068	FTO, alpha-ketoglutarate dependent dioxygenase(FTO)	612460~Obesity, susceptibility to, BMIQ14,612938~Growth retardation, developmental delay, facial dysmorphism,	-	GO:0001659~temperature homeostasis,GO:0006307~D-dealkylation involved in D-repair,GO:0010883~regulation of lipid storage,GO:0035552~oxidative single-stranded D-demethylation,GO:0035553~oxidative single-stranded R-demethylation,GO:0040014~regulation of multicellular organism growth,GO:0042245~R-repair,GO:0044065~regulation of respiratory system process,GO:0060612~adipose tissue development,GO:0070…	-		NMD_transcript_variant	Candidate	G	A	-
	hdl	NFBC	rs4784346	-3.20902	0.00156245	N	79068	FTO, alpha-ketoglutarate dependent dioxygenase(FTO)	612460~Obesity, susceptibility to, BMIQ14,612938~Growth retardation, developmental delay, facial dysmorphism,	-	GO:0001659~temperature homeostasis,GO:0006307~D-dealkylation involved in D-repair,GO:0010883~regulation of lipid storage,GO:0035552~oxidative single-stranded D-demethylation,GO:0035553~oxidative single-stranded R-demethylation,GO:0040014~regulation of multicellular organism growth,GO:0042245~R-repair,GO:0044065~regulation of respiratory system process,GO:0060612~adipose tissue development,GO:0070…	-		NMD_transcript_variant	Candidate	A	G	-
	hdl	NFBC	rs5896	-3.27251	0.00138027	N	2147	coagulation factor II, thrombin(F2)	188050~Thrombophilia due to thrombin defect,601367~Stroke, ischemic, susceptibility to,613679~Dysprothrombinemia,613679~Hypoprothrombinemia,614390~Pregnancy loss, recurrent, susceptibility to, 2,	hsa04080:Neuroactive ligand-receptor interaction,hsa04610:Complement and coagulation cascades,hsa04810:Regulation of actin cytoskeleton,	GO:0001934~positive regulation of protein phosphorylation,GO:0006465~signal peptide processing,GO:0006508~proteolysis,GO:0006888~ER to Golgi vesicle-mediated transport,GO:0006953~acute-phase response,GO:0007166~cell surface receptor signaling pathway,GO:0007275~multicellular organism development,GO:0007596~blood coagulation,GO:0007597~blood coagulation, intrinsic pathway,GO:0008284~positive regul…	-		missense_variant	Damaging	C	T	-
	hdl	NFBC	rs9838117	-3.33542	0.00117687	N	5290	phosphatidylinositol-4,5-bisphosphate 3-kinase catalytic subunit alpha(PIK3CA)	114480~Breast cancer, somatic,114500~Colorectal cancer, somatic,114550~Hepatocellular carcinoma, somatic,162900~Nevus, epidermal, somatic,167000~Ovarian cancer, somatic,182000~Keratosis, seborrheic, somatic,211980~Nonsmall cell lung cancer, somatic,602501~Megalencephaly-capillary malformation-polymicrogyria syndrome, somatic,612918~CLOVE syndrome, somatic,613659~Gastric cancer, somatic,615108~Cow…	hsa00562:Inositol phosphate metabolism,hsa04012:ErbB signaling pathway,hsa04014:Ras signaling pathway,hsa04015:Rap1 signaling pathway,hsa04022:cGMP-PKG signaling pathway,hsa04024:cAMP signaling pathway,hsa04062:Chemokine signaling pathway,hsa04066:HIF-1 signaling pathway,hsa04068:FoxO signaling pathway,hsa04070:Phosphatidylinositol signaling system,hsa04071:Sphingolipid signaling pathway,hsa04150…	GO:0001525~angiogenesis,GO:0001889~liver development,GO:0001944~vasculature development,GO:0006006~glucose metabolic process,GO:0006468~protein phosphorylation,GO:0006661~phosphatidylinositol biosynthetic process,GO:0007173~epidermal growth factor receptor signaling pathway,GO:0010468~regulation of gene expression,GO:0014066~regulation of phosphatidylinositol 3-kinase signaling,GO:0016310~phospho…	-		NA	Candidate	G	T	-
	hdl	NFBC	rs1627144	-3.34371	0.00117687	N	84166	NLR family CARD domain containing 5(NLRC5)	-	-	GO:0032088~negative regulation of NF-kappaB transcription factor activity,GO:0032480~negative regulation of type I interferon production,GO:0043549~regulation of kinase activity,GO:0045087~innate immune response,GO:0045345~positive regulation of MHC class I biosynthetic process,GO:0045944~positive regulation of transcription from R-polymerase II promoter,GO:0051607~defense response to virus,GO:00…	-		non_coding_transcript_exon_variant	Candidate	C	T	-
	hdl	NFBC	rs4147977	-3.50083	0.000839061	N	10351	ATP binding cassette subfamily A member 8(ABCA8)	-	hsa02010:ABC transporters,	GO:0006810~transport,GO:0006855~drug transmembrane transport,GO:0006869~lipid transport,GO:0042908~xenobiotic transport,GO:0055085~transmembrane transport,	-		non_coding_transcript_variant	Candidate	T	C	-
	hdl	NFBC	rs6714124	-3.53209	0.000785415	N	1373	carbamoyl-phosphate synthase 1(CPS1)	237300~Carbamoylphosphate synthetase I deficiency,615371~Pulmonary hypertension, neonatal, susceptibility to,Venoocclusive disease after bone marrow transplantation~Venoocclusive disease after bone marrow transplantation,	hsa00220:Arginine biosynthesis,hsa00250:Alanine, aspartate and glutamate metabolism,hsa00910:Nitrogen metabolism,hsa01100:Metabolic pathways,hsa01200:Carbon metabolism,hsa01230:Biosynthesis of amino acids,	GO:0000050~urea cycle,GO:0005980~glycogen catabolic process,GO:0006207~'de novo' pyrimidine nucleobase biosynthetic process,GO:0006508~proteolysis,GO:0006526~arginine biosynthetic process,GO:0006541~glutamine metabolic process,GO:0006807~nitrogen compound metabolic process,GO:0007494~midgut development,GO:0009636~response to toxic substance,GO:0010043~response to zinc ion,GO:0014075~response to a…	-		intron_variant	Candidate	C	T	-
	hdl	NFBC	rs7660000	-3.6778	0.000559374	N	10144	family with sequence similarity 13 member A(FAM13A)	-	-	GO:0007165~signal transduction,GO:0043547~positive regulation of GTPase activity,GO:0051056~regulation of small GTPase mediated signal transduction,	-		non_coding_transcript_variant	Candidate	C	T	-
	hdl	NFBC	rs1905772	-3.76058	0.000472478	N	100288428 | 101927394	-| NA	-| NA	-| NA	-| NA	-		non_coding_transcript_variant	Candidate	G	A	-
	hdl	NFBC	rs11681576	-3.78558	0.000444258	N	5334	phospholipase C like 1(PLCL1)	-	hsa04727:GABAergic synapse,	GO:0006629~lipid metabolic process,GO:0007214~gamma-aminobutyric acid signaling pathway,GO:0016042~lipid catabolic process,GO:0032228~regulation of synaptic transmission, GABAergic,GO:0033135~regulation of peptidyl-serine phosphorylation,GO:0035556~intracellular signal transduction,GO:1900122~positive regulation of receptor binding,	-		NMD_transcript_variant	Candidate	C	A	-
	hdl	NFBC	rs1566439	-3.79782	0.000435876	N	84166	NLR family CARD domain containing 5(NLRC5)	-	-	GO:0032088~negative regulation of NF-kappaB transcription factor activity,GO:0032480~negative regulation of type I interferon production,GO:0043549~regulation of kinase activity,GO:0045087~innate immune response,GO:0045345~positive regulation of MHC class I biosynthetic process,GO:0045944~positive regulation of transcription from R-polymerase II promoter,GO:0051607~defense response to virus,GO:00…	-		non_coding_transcript_exon_variant	Candidate	T	C	-
	hdl	NFBC	rs2887913	-3.90701	0.000342554	N	1373	carbamoyl-phosphate synthase 1(CPS1)	237300~Carbamoylphosphate synthetase I deficiency,615371~Pulmonary hypertension, neonatal, susceptibility to,Venoocclusive disease after bone marrow transplantation~Venoocclusive disease after bone marrow transplantation,	hsa00220:Arginine biosynthesis,hsa00250:Alanine, aspartate and glutamate metabolism,hsa00910:Nitrogen metabolism,hsa01100:Metabolic pathways,hsa01200:Carbon metabolism,hsa01230:Biosynthesis of amino acids,	GO:0000050~urea cycle,GO:0005980~glycogen catabolic process,GO:0006207~'de novo' pyrimidine nucleobase biosynthetic process,GO:0006508~proteolysis,GO:0006526~arginine biosynthetic process,GO:0006541~glutamine metabolic process,GO:0006807~nitrogen compound metabolic process,GO:0007494~midgut development,GO:0009636~response to toxic substance,GO:0010043~response to zinc ion,GO:0014075~response to a…	-		upstream_gene_variant	Candidate	A	C	-
	hdl	NFBC	rs6725303	-4.02782	0.000270746	N	1373	carbamoyl-phosphate synthase 1(CPS1)	237300~Carbamoylphosphate synthetase I deficiency,615371~Pulmonary hypertension, neonatal, susceptibility to,Venoocclusive disease after bone marrow transplantation~Venoocclusive disease after bone marrow transplantation,	hsa00220:Arginine biosynthesis,hsa00250:Alanine, aspartate and glutamate metabolism,hsa00910:Nitrogen metabolism,hsa01100:Metabolic pathways,hsa01200:Carbon metabolism,hsa01230:Biosynthesis of amino acids,	GO:0000050~urea cycle,GO:0005980~glycogen catabolic process,GO:0006207~'de novo' pyrimidine nucleobase biosynthetic process,GO:0006508~proteolysis,GO:0006526~arginine biosynthetic process,GO:0006541~glutamine metabolic process,GO:0006807~nitrogen compound metabolic process,GO:0007494~midgut development,GO:0009636~response to toxic substance,GO:0010043~response to zinc ion,GO:0014075~response to a…	-		intron_variant	Candidate	C	A	-
	hdl	NFBC	rs9789480	-4.05424	0.000257055	N	5334	phospholipase C like 1(PLCL1)	-	hsa04727:GABAergic synapse,	GO:0006629~lipid metabolic process,GO:0007214~gamma-aminobutyric acid signaling pathway,GO:0016042~lipid catabolic process,GO:0032228~regulation of synaptic transmission, GABAergic,GO:0033135~regulation of peptidyl-serine phosphorylation,GO:0035556~intracellular signal transduction,GO:1900122~positive regulation of receptor binding,	-		NA	Candidate	C	A	-
	hdl	NFBC	rs2515606	-4.23497	0.00016513	N	55335	nipsnap homolog 3B(NIPSNAP3B)	-	-	-	-		NMD_transcript_variant	Candidate	A	G	-
	hdl	NFBC	rs892515	-4.95131	3.24113e-05	N	5334	phospholipase C like 1(PLCL1)	-	hsa04727:GABAergic synapse,	GO:0006629~lipid metabolic process,GO:0007214~gamma-aminobutyric acid signaling pathway,GO:0016042~lipid catabolic process,GO:0032228~regulation of synaptic transmission, GABAergic,GO:0033135~regulation of peptidyl-serine phosphorylation,GO:0035556~intracellular signal transduction,GO:1900122~positive regulation of receptor binding,	-		NMD_transcript_variant	Candidate	C	T	-
	hdl	NFBC	rs12468557	-5.01283	2.62643e-05	N	1373	carbamoyl-phosphate synthase 1(CPS1)	237300~Carbamoylphosphate synthetase I deficiency,615371~Pulmonary hypertension, neonatal, susceptibility to,Venoocclusive disease after bone marrow transplantation~Venoocclusive disease after bone marrow transplantation,	hsa00220:Arginine biosynthesis,hsa00250:Alanine, aspartate and glutamate metabolism,hsa00910:Nitrogen metabolism,hsa01100:Metabolic pathways,hsa01200:Carbon metabolism,hsa01230:Biosynthesis of amino acids,	GO:0000050~urea cycle,GO:0005980~glycogen catabolic process,GO:0006207~'de novo' pyrimidine nucleobase biosynthetic process,GO:0006508~proteolysis,GO:0006526~arginine biosynthetic process,GO:0006541~glutamine metabolic process,GO:0006807~nitrogen compound metabolic process,GO:0007494~midgut development,GO:0009636~response to toxic substance,GO:0010043~response to zinc ion,GO:0014075~response to a…	-		upstream_gene_variant	Candidate	C	T	-
	hdl	NFBC	rs4147953	-5.03462	2.51467e-05	N	10351	ATP binding cassette subfamily A member 8(ABCA8)	-	hsa02010:ABC transporters,	GO:0006810~transport,GO:0006855~drug transmembrane transport,GO:0006869~lipid transport,GO:0042908~xenobiotic transport,GO:0055085~transmembrane transport,	-		non_coding_transcript_variant	Candidate	G	A	-
	hdl	eMERGE	rs1864163	5.23304	1.34745e-05	Y	1071	cholesteryl ester transfer protein(CETP)	143470~High density lipoprotein cholesterol level QTL 10,143470~Hyperalphalipoproteinemia,	-	GO:0006641~triglyceride metabolic process,GO:0006869~lipid transport,GO:0006898~receptor-mediated endocytosis,GO:0008203~cholesterol metabolic process,GO:0010745~negative regulation of macrophage derived foam cell differentiation,GO:0010874~regulation of cholesterol efflux,GO:0015914~phospholipid transport,GO:0030301~cholesterol transport,GO:0034197~triglyceride transport,GO:0034372~very-low-dens…	Willer CJ		non_coding_transcript_variant	Damaging	A	G	Y
	hdl	eMERGE	rs11856159	4.18453	0.000146455	N	101928635 | 8854	-| aldehyde dehydrogenase 1 family member A2(ALDH1A2)	-|	-| hsa00830:Retinol metabolism,hsa01100:Metabolic pathways,	-| GO:0001568~blood vessel development,GO:0001822~kidney development,GO:0001889~liver development,GO:0001936~regulation of endothelial cell proliferation,GO:0002138~retinoic acid biosynthetic process,GO:0003007~heart morphogenesis,GO:0006776~vitamin A metabolic process,GO:0007494~midgut development,GO:0008284~positive regulation of cell proliferation,GO:0008285~negative regulation of cell prolife…	-		non_coding_transcript_variant	Candidate	C	T	-
	hdl	eMERGE	rs2714872	4.07807	0.000196343	N	23161	sorting nexin 13(SNX13)	-	-	GO:0006886~intracellular protein transport,GO:0009968~negative regulation of signal transduction,GO:0043547~positive regulation of GTPase activity,	-		non_coding_transcript_exon_variant	Candidate	C	T	-
	hdl	eMERGE	rs4149273	4.0122	0.000233077	N	19	ATP binding cassette subfamily A member 1(ABCA1)	143890~Coronary artery disease in familial hypercholesterolemia, protection against,205400~Tangier disease,604091~HDL deficiency, type 2,	hsa02010:ABC transporters,hsa04975:Fat digestion and absorption,	GO:0002790~peptide secretion,GO:0006497~protein lipidation,GO:0006911~phagocytosis, engulfment,GO:0007040~lysosome organization,GO:0007186~G-protein coupled receptor signaling pathway,GO:0007584~response to nutrient,GO:0008203~cholesterol metabolic process,GO:0010745~negative regulation of macrophage derived foam cell differentiation,GO:0010875~positive regulation of cholesterol efflux,GO:0010887…	-	rs4149272; rs4149268; rs4149267	intron_variant	Candidate	G	A	-
	hdl	eMERGE	rs4149272	3.87908	0.00033189	N	19	ATP binding cassette subfamily A member 1(ABCA1)	143890~Coronary artery disease in familial hypercholesterolemia, protection against,205400~Tangier disease,604091~HDL deficiency, type 2,	hsa02010:ABC transporters,hsa04975:Fat digestion and absorption,	GO:0002790~peptide secretion,GO:0006497~protein lipidation,GO:0006911~phagocytosis, engulfment,GO:0007040~lysosome organization,GO:0007186~G-protein coupled receptor signaling pathway,GO:0007584~response to nutrient,GO:0008203~cholesterol metabolic process,GO:0010745~negative regulation of macrophage derived foam cell differentiation,GO:0010875~positive regulation of cholesterol efflux,GO:0010887…	-	rs4149268; rs4149267; rs4149273	intron_variant	Candidate	A	G	-
	hdl	eMERGE	rs3778677	3.84059	0.000369426	N	10512	semaphorin 3C(SEMA3C)	-	hsa04360:Axon guidance,	GO:0001755~neural crest cell migration,GO:0001756~somitogenesis,GO:0001974~blood vessel remodeling,GO:0003151~outflow tract morphogenesis,GO:0003215~cardiac right ventricle morphogenesis,GO:0003350~pulmonary myocardium development,GO:0006955~immune response,GO:0007411~axon guidance,GO:0009791~post-embryonic development,GO:0021915~neural tube development,GO:0030335~positive regulation of cell migr…	-		intron_variant	Candidate	C	T	-
	hdl	eMERGE	rs4149274	3.6777	0.000559352	N	19	ATP binding cassette subfamily A member 1(ABCA1)	143890~Coronary artery disease in familial hypercholesterolemia, protection against,205400~Tangier disease,604091~HDL deficiency, type 2,	hsa02010:ABC transporters,hsa04975:Fat digestion and absorption,	GO:0002790~peptide secretion,GO:0006497~protein lipidation,GO:0006911~phagocytosis, engulfment,GO:0007040~lysosome organization,GO:0007186~G-protein coupled receptor signaling pathway,GO:0007584~response to nutrient,GO:0008203~cholesterol metabolic process,GO:0010745~negative regulation of macrophage derived foam cell differentiation,GO:0010875~positive regulation of cholesterol efflux,GO:0010887…	-		intron_variant	Candidate	T	C	-
	hdl	eMERGE	rs4149267	3.62757	0.000633622	N	19	ATP binding cassette subfamily A member 1(ABCA1)	143890~Coronary artery disease in familial hypercholesterolemia, protection against,205400~Tangier disease,604091~HDL deficiency, type 2,	hsa02010:ABC transporters,hsa04975:Fat digestion and absorption,	GO:0002790~peptide secretion,GO:0006497~protein lipidation,GO:0006911~phagocytosis, engulfment,GO:0007040~lysosome organization,GO:0007186~G-protein coupled receptor signaling pathway,GO:0007584~response to nutrient,GO:0008203~cholesterol metabolic process,GO:0010745~negative regulation of macrophage derived foam cell differentiation,GO:0010875~positive regulation of cholesterol efflux,GO:0010887…	-	rs2575875; rs2791950; rs2777788; rs4149266; rs2777791; rs2777792; rs4149273; rs4149272; rs4149269; rs4149268; rs10115928	intron_variant	Candidate	G	A	-
	hdl	eMERGE	rs410488	3.59396	0.000698749	N	22919	microtubule associated protein RP/EB family member 1(MAPRE1)	-	-	GO:0000086~G2/M transition of mitotic cell cycle,GO:0007062~sister chromatid cohesion,GO:0007067~mitotic nuclear division,GO:0008283~cell proliferation,GO:0030335~positive regulation of cell migration,GO:0031115~negative regulation of microtubule polymerization,GO:0035372~protein localization to microtubule,GO:0051301~cell division,GO:0098609~cell-cell adhesion,GO:1903033~positive regulation of m…	-		intron_variant	Candidate	A	G	-
	hdl	eMERGE	rs2275542	3.58844	0.000698749	N	19	ATP binding cassette subfamily A member 1(ABCA1)	143890~Coronary artery disease in familial hypercholesterolemia, protection against,205400~Tangier disease,604091~HDL deficiency, type 2,	hsa02010:ABC transporters,hsa04975:Fat digestion and absorption,	GO:0002790~peptide secretion,GO:0006497~protein lipidation,GO:0006911~phagocytosis, engulfment,GO:0007040~lysosome organization,GO:0007186~G-protein coupled receptor signaling pathway,GO:0007584~response to nutrient,GO:0008203~cholesterol metabolic process,GO:0010745~negative regulation of macrophage derived foam cell differentiation,GO:0010875~positive regulation of cholesterol efflux,GO:0010887…	-		intron_variant	Candidate	T	C	-
	hdl	eMERGE	rs10115928	3.56869	0.000729869	N	19	ATP binding cassette subfamily A member 1(ABCA1)	143890~Coronary artery disease in familial hypercholesterolemia, protection against,205400~Tangier disease,604091~HDL deficiency, type 2,	hsa02010:ABC transporters,hsa04975:Fat digestion and absorption,	GO:0002790~peptide secretion,GO:0006497~protein lipidation,GO:0006911~phagocytosis, engulfment,GO:0007040~lysosome organization,GO:0007186~G-protein coupled receptor signaling pathway,GO:0007584~response to nutrient,GO:0008203~cholesterol metabolic process,GO:0010745~negative regulation of macrophage derived foam cell differentiation,GO:0010875~positive regulation of cholesterol efflux,GO:0010887…	-	rs4149267; rs2575875; rs2791950; rs2777788; rs4149266; rs2777791; rs2777792; rs4149269; rs4149268	intron_variant	Candidate	T	C	-
	hdl	eMERGE	rs10466245	3.54826	0.000770934	N	220972	membrane associated ring-CH-type finger 8(MARCH8)	-	-	GO:0000209~protein polyubiquitination,GO:0002250~adaptive immune response,GO:0002495~antigen processing and presentation of peptide antigen via MHC class II,GO:0045347~negative regulation of MHC class II biosynthetic process,	-	rs7086046; rs970548	non_coding_transcript_variant	Candidate	G	A	-
	hdl	eMERGE	rs2127062	3.53717	0.000790504	N	55366	leucine rich repeat containing G protein-coupled receptor 4(LGR4)	615311~Bone mineral density, low, susceptibility to,	-	GO:0001649~osteoblast differentiation,GO:0001942~hair follicle development,GO:0007186~G-protein coupled receptor signaling pathway,GO:0007283~spermatogenesis,GO:0030282~bone mineralization,GO:0030539~male genitalia development,GO:0032922~circadian regulation of gene expression,GO:0034122~negative regulation of toll-like receptor signaling pathway,GO:0036335~intestinal stem cell homeostasis,GO:004…	-		upstream_gene_variant	Candidate	C	T	-
	hdl	eMERGE	rs4149269	3.48487	0.000922522	N	19	ATP binding cassette subfamily A member 1(ABCA1)	143890~Coronary artery disease in familial hypercholesterolemia, protection against,205400~Tangier disease,604091~HDL deficiency, type 2,	hsa02010:ABC transporters,hsa04975:Fat digestion and absorption,	GO:0002790~peptide secretion,GO:0006497~protein lipidation,GO:0006911~phagocytosis, engulfment,GO:0007040~lysosome organization,GO:0007186~G-protein coupled receptor signaling pathway,GO:0007584~response to nutrient,GO:0008203~cholesterol metabolic process,GO:0010745~negative regulation of macrophage derived foam cell differentiation,GO:0010875~positive regulation of cholesterol efflux,GO:0010887…	-	rs4149268; rs10115928; rs4149267; rs2575875; rs2791950; rs2777788; rs4149266; rs2777791; rs2777792	intron_variant	Candidate	C	T	-
	hdl	eMERGE	rs7086046	3.46794	0.000947706	N	220972	membrane associated ring-CH-type finger 8(MARCH8)	-	-	GO:0000209~protein polyubiquitination,GO:0002250~adaptive immune response,GO:0002495~antigen processing and presentation of peptide antigen via MHC class II,GO:0045347~negative regulation of MHC class II biosynthetic process,	-	rs970548; rs10466245	non_coding_transcript_variant	Candidate	G	A	-
	hdl	eMERGE	rs1532624	3.40737	0.00110202	Y	1071 | 6559 | 9709 | 84166	cholesteryl ester transfer protein(CETP) | solute carrier family 12 member 3(SLC12A3) | homocysteine inducible ER protein with ubiquitin like domain 1(HERPUD1) | NLR family CARD domain containing 5(NLRC5)	143470~High density lipoprotein cholesterol level QTL 10,143470~Hyperalphalipoproteinemia, | 263800~Gitelman syndrome, | |	| | hsa04141:Protein processing in endoplasmic reticulum, |	GO:0006641~triglyceride metabolic process,GO:0006869~lipid transport,GO:0006898~receptor-mediated endocytosis,GO:0008203~cholesterol metabolic process,GO:0010745~negative regulation of macrophage derived foam cell differentiation,GO:0010874~regulation of cholesterol efflux,GO:0015914~phospholipid transport,GO:0030301~cholesterol transport,GO:0034197~triglyceride transport,GO:0034372~very-low-dens…	Aulchenko YS	rs708272	non_coding_transcript_variant	Damaging	C	A	Y
	hdl	eMERGE	rs4953245	3.3561	0.00124751	N	5581	protein kinase C epsilon(PRKCE)	-	hsa04022:cGMP-PKG signaling pathway,hsa04071:Sphingolipid signaling pathway,hsa04270:Vascular smooth muscle contraction,hsa04530:Tight junction,hsa04666:Fc gamma R-mediated phagocytosis,hsa04750:Inflammatory mediator regulation of TRP channels,hsa04925:Aldosterone synthesis and secretion,hsa04930:Type II diabetes mellitus,hsa04931:Insulin resistance,hsa05206:MicroRNAs in cancer,	GO:0002281~macrophage activation involved in immune response,GO:0006468~protein phosphorylation,GO:0006915~apoptotic process,GO:0007049~cell cycle,GO:0007155~cell adhesion,GO:0007165~signal transduction,GO:0007202~activation of phospholipase C activity,GO:0010634~positive regulation of epithelial cell migration,GO:0010763~positive regulation of fibroblast migration,GO:0010811~positive regulation …	-		non_coding_transcript_variant	Candidate	A	G	-
	hdl	eMERGE	rs4784335	3.32158	0.00138162	N	79068	FTO, alpha-ketoglutarate dependent dioxygenase(FTO)	612460~Obesity, susceptibility to, BMIQ14,612938~Growth retardation, developmental delay, facial dysmorphism,	-	GO:0001659~temperature homeostasis,GO:0006307~D-dealkylation involved in D-repair,GO:0010883~regulation of lipid storage,GO:0035552~oxidative single-stranded D-demethylation,GO:0035553~oxidative single-stranded R-demethylation,GO:0040014~regulation of multicellular organism growth,GO:0042245~R-repair,GO:0044065~regulation of respiratory system process,GO:0060612~adipose tissue development,GO:0070…	-		NMD_transcript_variant	Candidate	G	T	-
	hdl	eMERGE	rs1045433	3.31102	0.00141514	N	51185	cereblon(CRBN)	607417~Mental retardation, autosomal recessive 2,	-	GO:0016567~protein ubiquitination,GO:0032463~negative regulation of protein homooligomerization,GO:0034766~negative regulation of ion transmembrane transport,GO:0043161~proteasome-mediated ubiquitin-dependent protein catabolic process,GO:0090073~positive regulation of protein homodimerization activity,	-		non_coding_transcript_exon_variant	Candidate	T	C	-
	hdl	eMERGE	rs11890554	3.30911	0.00141514	N	5581	protein kinase C epsilon(PRKCE)	-	hsa04022:cGMP-PKG signaling pathway,hsa04071:Sphingolipid signaling pathway,hsa04270:Vascular smooth muscle contraction,hsa04530:Tight junction,hsa04666:Fc gamma R-mediated phagocytosis,hsa04750:Inflammatory mediator regulation of TRP channels,hsa04925:Aldosterone synthesis and secretion,hsa04930:Type II diabetes mellitus,hsa04931:Insulin resistance,hsa05206:MicroRNAs in cancer,	GO:0002281~macrophage activation involved in immune response,GO:0006468~protein phosphorylation,GO:0006915~apoptotic process,GO:0007049~cell cycle,GO:0007155~cell adhesion,GO:0007165~signal transduction,GO:0007202~activation of phospholipase C activity,GO:0010634~positive regulation of epithelial cell migration,GO:0010763~positive regulation of fibroblast migration,GO:0010811~positive regulation …	-		non_coding_transcript_variant	Candidate	T	C	-
	hdl	eMERGE	rs6021266	3.26971	0.00155855	N	4773	nuclear factor of activated T-cells 2(NFATC2)	-	hsa04022:cGMP-PKG signaling pathway,hsa04310:Wnt signaling pathway,hsa04360:Axon guidance,hsa04370:VEGF signaling pathway,hsa04380:Osteoclast differentiation,hsa04650:Natural killer cell mediated cytotoxicity,hsa04660:T cell receptor signaling pathway,hsa04662:B cell receptor signaling pathway,hsa04921:Oxytocin signaling pathway,hsa05161:Hepatitis B,hsa05166:HTLV-I infection,	GO:0000122~negative regulation of transcription from R-polymerase II promoter,GO:0001816~cytokine production,GO:0006355~regulation of transcription, DNA-templated,GO:0006366~transcription from R-polymerase II promoter,GO:0006974~cellular response to D-damage stimulus,GO:0014904~myotube cell development,GO:0016477~cell migration,GO:0030890~positive regulation of B cell proliferation,GO:0033173~cal…	-		intron_variant	Candidate	A	G	-
	hdl	eMERGE	rs7165509	3.22707	0.00172024	N	57082	kinetochore scaffold 1(KNL1)	604321~Microcephaly 4, primary, autosomal recessive,	-	GO:0001675~acrosome assembly,GO:0007062~sister chromatid cohesion,GO:0007067~mitotic nuclear division,GO:0008608~attachment of spindle microtubules to kinetochore,GO:0010923~negative regulation of phosphatase activity,GO:0034080~CENP-A containing nucleosome assembly,GO:0034501~protein localization to kinetochore,GO:0051301~cell division,GO:0071173~spindle assembly checkpoint,	-	rs10518697	NMD_transcript_variant	Candidate	C	T	-
	hdl	eMERGE	rs290212	3.17154	0.00199503	N	6850	spleen associated tyrosine kinase(SYK)	-	hsa04064:NF-kappa B signaling pathway,hsa04151:PI3K-Akt signaling pathway,hsa04380:Osteoclast differentiation,hsa04611:Platelet activation,hsa04650:Natural killer cell mediated cytotoxicity,hsa04662:B cell receptor signaling pathway,hsa04664:Fc epsilon RI signaling pathway,hsa04666:Fc gamma R-mediated phagocytosis,hsa05152:Tuberculosis,hsa05169:Epstein-Barr virus infection,hsa05203:Viral carcinog…	GO:0001525~angiogenesis,GO:0001945~lymph vessel development,GO:0002092~positive regulation of receptor internalization,GO:0002223~stimulatory C-type lectin receptor signaling pathway,GO:0002250~adaptive immune response,GO:0002281~macrophage activation involved in immune response,GO:0002283~neutrophil activation involved in immune response,GO:0002366~leukocyte activation involved in immune respons…	-		non_coding_transcript_variant	Candidate	T	C	-
	hdl	eMERGE	rs1373068	3.15362	0.002094	N	10351	ATP binding cassette subfamily A member 8(ABCA8)	-	hsa02010:ABC transporters,	GO:0006810~transport,GO:0006855~drug transmembrane transport,GO:0006869~lipid transport,GO:0042908~xenobiotic transport,GO:0055085~transmembrane transport,	-	rs4148005	non_coding_transcript_variant	Candidate	C	A	-
	hdl	eMERGE	rs2777791	3.15227	0.002094	N	19	ATP binding cassette subfamily A member 1(ABCA1)	143890~Coronary artery disease in familial hypercholesterolemia, protection against,205400~Tangier disease,604091~HDL deficiency, type 2,	hsa02010:ABC transporters,hsa04975:Fat digestion and absorption,	GO:0002790~peptide secretion,GO:0006497~protein lipidation,GO:0006911~phagocytosis, engulfment,GO:0007040~lysosome organization,GO:0007186~G-protein coupled receptor signaling pathway,GO:0007584~response to nutrient,GO:0008203~cholesterol metabolic process,GO:0010745~negative regulation of macrophage derived foam cell differentiation,GO:0010875~positive regulation of cholesterol efflux,GO:0010887…	-	rs2777792; rs4149269; rs4149268; rs10115928; rs4149267; rs2575875; rs2791950; rs2777788; rs4149266	intron_variant	Candidate	G	C	-
	hdl	eMERGE	rs3764261	3.13431	0.0021933	Y	9709 | 1071 | 9688 | 6559	homocysteine inducible ER protein with ubiquitin like domain 1(HERPUD1) | cholesteryl ester transfer protein(CETP) | nucleoporin 93(NUP93) | solute carrier family 12 member 3(SLC12A3)	| 143470~High density lipoprotein cholesterol level QTL 10,143470~Hyperalphalipoproteinemia, | | 263800~Gitelman syndrome,	hsa04141:Protein processing in endoplasmic reticulum, | | hsa03013:R-transport, |	GO:0006511~ubiquitin-dependent protein catabolic process,GO:0006986~response to unfolded protein,GO:0030970~retrograde protein transport, ER to cytosol,GO:0031396~regulation of protein ubiquitination,GO:0032092~positive regulation of protein binding,GO:0032469~endoplasmic reticulum calcium ion homeostasis,GO:0034976~response to endoplasmic reticulum stress,GO:0036499~PERK-mediated unfolded protei…	Teslovich TM		upstream_gene_variant	Damaging	C	A	Y
	hdl	eMERGE	rs12597002	3.10639	0.00230943	N	1071	cholesteryl ester transfer protein(CETP)	143470~High density lipoprotein cholesterol level QTL 10,143470~Hyperalphalipoproteinemia,	-	GO:0006641~triglyceride metabolic process,GO:0006869~lipid transport,GO:0006898~receptor-mediated endocytosis,GO:0008203~cholesterol metabolic process,GO:0010745~negative regulation of macrophage derived foam cell differentiation,GO:0010874~regulation of cholesterol efflux,GO:0015914~phospholipid transport,GO:0030301~cholesterol transport,GO:0034197~triglyceride transport,GO:0034372~very-low-dens…	-		non_coding_transcript_variant	Candidate	A	C	-
	hdl	eMERGE	rs2777788	3.09959	0.00236862	N	19	ATP binding cassette subfamily A member 1(ABCA1)	143890~Coronary artery disease in familial hypercholesterolemia, protection against,205400~Tangier disease,604091~HDL deficiency, type 2,	hsa02010:ABC transporters,hsa04975:Fat digestion and absorption,	GO:0002790~peptide secretion,GO:0006497~protein lipidation,GO:0006911~phagocytosis, engulfment,GO:0007040~lysosome organization,GO:0007186~G-protein coupled receptor signaling pathway,GO:0007584~response to nutrient,GO:0008203~cholesterol metabolic process,GO:0010745~negative regulation of macrophage derived foam cell differentiation,GO:0010875~positive regulation of cholesterol efflux,GO:0010887…	-	rs4149266; rs2777791; rs2777792; rs4149269; rs4149268; rs10115928; rs4149267; rs2575875; rs2791950	intron_variant	Candidate	G	A	-
	hdl	eMERGE	rs2777792	3.0944	0.00242862	N	19	ATP binding cassette subfamily A member 1(ABCA1)	143890~Coronary artery disease in familial hypercholesterolemia, protection against,205400~Tangier disease,604091~HDL deficiency, type 2,	hsa02010:ABC transporters,hsa04975:Fat digestion and absorption,	GO:0002790~peptide secretion,GO:0006497~protein lipidation,GO:0006911~phagocytosis, engulfment,GO:0007040~lysosome organization,GO:0007186~G-protein coupled receptor signaling pathway,GO:0007584~response to nutrient,GO:0008203~cholesterol metabolic process,GO:0010745~negative regulation of macrophage derived foam cell differentiation,GO:0010875~positive regulation of cholesterol efflux,GO:0010887…	-	rs4149269; rs4149268; rs10115928; rs4149267; rs2575875; rs2791950; rs2777788; rs4149266; rs2777791	intron_variant	Candidate	T	C	-
	hdl	eMERGE	rs7022356	3.06926	0.00254411	N	79109	mitogen-activated protein kinase associated protein 1(MAPKAP1)	-	-	GO:0021762~substantia nigra development,GO:0030950~establishment or maintenance of actin cytoskeleton polarity,GO:0031098~stress-activated protein kinase signaling cascade,GO:0031295~T cell costimulation,GO:0038203~TORC2 signaling,GO:0046580~negative regulation of Ras protein signal transduction,GO:0048015~phosphatidylinositol-mediated signaling,	-		NMD_transcript_variant	Candidate	T	C	-
	hdl	eMERGE	rs7225574	3.06335	0.00260683	N	57521	regulatory associated protein of MTOR complex 1(RPTOR)	-	hsa04150:mTOR signaling pathway,hsa04151:PI3K-Akt signaling pathway,hsa04152:AMPK signaling pathway,hsa04910:Insulin signaling pathway,hsa05206:MicroRNAs in cancer,	GO:0001938~positive regulation of endothelial cell proliferation,GO:0007050~cell cycle arrest,GO:0008361~regulation of cell size,GO:0010800~positive regulation of peptidyl-threonine phosphorylation,GO:0016049~cell growth,GO:0016236~macroautophagy,GO:0030307~positive regulation of cell growth,GO:0031669~cellular response to nutrient levels,GO:0031929~TOR signaling,GO:0032008~positive regulation of…	-		NMD_transcript_variant	Candidate	T	G	-
	hdl	eMERGE	rs2849576	3.05012	0.00267276	N	5071	parkin RBR E3 ubiquitin protein ligase(PARK2)	167000~Adenocarcinoma, ovarian, somatic,211980~Adenocarcinoma of lung, somatic,600116~Parkinson disease, juvenile, type 2,607572~Leprosy, susceptibility to,	hsa04120:Ubiquitin mediated proteolysis,hsa04141:Protein processing in endoplasmic reticulum,hsa05012:Parkinson's disease,	GO:0000122~negative regulation of transcription from R-polymerase II promoter,GO:0000209~protein polyubiquitination,GO:0000266~mitochondrial fission,GO:0000422~mitophagy,GO:0000423~macromitophagy,GO:0001933~negative regulation of protein phosphorylation,GO:0001964~startle response,GO:0006351~transcription, DNA-templated,GO:0006513~protein monoubiquitination,GO:0006979~response to oxidative stress…	-		NMD_transcript_variant	Candidate	G	T	-
	hdl	eMERGE	rs4149266	3.04299	0.00273725	N	19	ATP binding cassette subfamily A member 1(ABCA1)	143890~Coronary artery disease in familial hypercholesterolemia, protection against,205400~Tangier disease,604091~HDL deficiency, type 2,	hsa02010:ABC transporters,hsa04975:Fat digestion and absorption,	GO:0002790~peptide secretion,GO:0006497~protein lipidation,GO:0006911~phagocytosis, engulfment,GO:0007040~lysosome organization,GO:0007186~G-protein coupled receptor signaling pathway,GO:0007584~response to nutrient,GO:0008203~cholesterol metabolic process,GO:0010745~negative regulation of macrophage derived foam cell differentiation,GO:0010875~positive regulation of cholesterol efflux,GO:0010887…	-	rs2777791; rs2777792; rs4149269; rs4149268; rs10115928; rs4149267; rs2575875; rs2791950; rs2777788	intron_variant	Candidate	C	T	-
	hdl	eMERGE	rs10518697	3.03562	0.00273725	N	57082	kinetochore scaffold 1(KNL1)	604321~Microcephaly 4, primary, autosomal recessive,	-	GO:0001675~acrosome assembly,GO:0007062~sister chromatid cohesion,GO:0007067~mitotic nuclear division,GO:0008608~attachment of spindle microtubules to kinetochore,GO:0010923~negative regulation of phosphatase activity,GO:0034080~CENP-A containing nucleosome assembly,GO:0034501~protein localization to kinetochore,GO:0051301~cell division,GO:0071173~spindle assembly checkpoint,	-	rs7165509	NMD_transcript_variant	Candidate	T	C	-
	hdl	eMERGE	rs422948	3.02559	0.00280655	N	6203	ribosomal protein S9(RPS9)	-	hsa03010:Ribosome,	GO:0000184~nuclear-transcribed mR-catabolic process, nonsense-mediated decay,GO:0006364~rR-processing,GO:0006412~translation,GO:0006413~translational initiation,GO:0006614~SRP-dependent cotranslational protein targeting to membrane,GO:0008284~positive regulation of cell proliferation,GO:0019083~viral transcription,GO:0045903~positive regulation of translational fidelity,	-		NMD_transcript_variant	Candidate	C	A	-
	hdl	eMERGE	rs3781902	2.99318	0.00308646	N	5024	purinergic receptor P2X 3(P2RX3)	-	hsa04020:Calcium signaling pathway,hsa04080:Neuroactive ligand-receptor interaction,	GO:0001666~response to hypoxia,GO:0006810~transport,GO:0007165~signal transduction,GO:0007274~neuromuscular synaptic transmission,GO:0007596~blood coagulation,GO:0009408~response to heat,GO:0009409~response to cold,GO:0009612~response to mechanical stimulus,GO:0009743~response to carbohydrate,GO:0010524~positive regulation of calcium ion transport into cytosol,GO:0014832~urinary bladder smooth mu…	-		intron_variant	Candidate	A	G	-
	hdl	eMERGE	rs2248859	2.97231	0.00323211	N	29761	ubiquitin specific peptidase 25(USP25)	-	-	GO:0006464~cellular protein modification process,GO:0006508~proteolysis,GO:0006511~ubiquitin-dependent protein catabolic process,GO:0016579~protein deubiquitination,GO:0070536~protein K63-linked deubiquitination,GO:0071108~protein K48-linked deubiquitination,GO:1904293~negative regulation of ERAD pathway,	-		intron_variant	Candidate	A	G	-
	hdl	eMERGE	rs7134375	2.96586	0.00323211	Y	105369688 | 5139	-| phosphodiesterase 3A(PDE3A)	-| 112410~Hypertension and brachydactyly syndrome,	-| hsa00230:Purine metabolism,hsa04022:cGMP-PKG signaling pathway,hsa04024:cAMP signaling pathway,hsa04924:Renin secretion,hsa05032:Morphine addiction,	-| GO:0001556~oocyte maturation,GO:0006198~cAMP catabolic process,GO:0006629~lipid metabolic process,GO:0016101~diterpenoid metabolic process,GO:0019933~cAMP-mediated signaling,GO:0019934~cGMP-mediated signaling,GO:0040020~regulation of meiotic nuclear division,GO:0042493~response to drug,GO:0043066~negative regulation of apoptotic process,GO:0043116~negative regulation of vascular permeability,G…	Willer CJ		NA	Damaging	C	A	Y
	hdl	eMERGE	rs2791950	2.92822	0.00355807	N	19	ATP binding cassette subfamily A member 1(ABCA1)	143890~Coronary artery disease in familial hypercholesterolemia, protection against,205400~Tangier disease,604091~HDL deficiency, type 2,	hsa02010:ABC transporters,hsa04975:Fat digestion and absorption,	GO:0002790~peptide secretion,GO:0006497~protein lipidation,GO:0006911~phagocytosis, engulfment,GO:0007040~lysosome organization,GO:0007186~G-protein coupled receptor signaling pathway,GO:0007584~response to nutrient,GO:0008203~cholesterol metabolic process,GO:0010745~negative regulation of macrophage derived foam cell differentiation,GO:0010875~positive regulation of cholesterol efflux,GO:0010887…	-	rs2777788; rs4149266; rs2777791; rs2777792; rs4149269; rs4149268; rs10115928; rs4149267; rs2575875	intron_variant	Candidate	C	T	-
	hdl	eMERGE	rs2297406	2.91018	0.00372778	N	19	ATP binding cassette subfamily A member 1(ABCA1)	143890~Coronary artery disease in familial hypercholesterolemia, protection against,205400~Tangier disease,604091~HDL deficiency, type 2,	hsa02010:ABC transporters,hsa04975:Fat digestion and absorption,	GO:0002790~peptide secretion,GO:0006497~protein lipidation,GO:0006911~phagocytosis, engulfment,GO:0007040~lysosome organization,GO:0007186~G-protein coupled receptor signaling pathway,GO:0007584~response to nutrient,GO:0008203~cholesterol metabolic process,GO:0010745~negative regulation of macrophage derived foam cell differentiation,GO:0010875~positive regulation of cholesterol efflux,GO:0010887…	-		intron_variant	Candidate	C	T	-
	hdl	eMERGE	rs4709364	2.90263	0.00381601	N	9589	Wilms tumor 1 associated protein(WTAP)	-	-	GO:0000381~regulation of alternative mR-splicing, via spliceosome,GO:0006397~mR-processing,GO:0007049~cell cycle,GO:0008380~R-splicing,GO:0010467~gene expression,GO:0080009~mR-methylation,	-	rs7770630	upstream_gene_variant	Candidate	C	T	-
	hdl	eMERGE	rs1059696	2.89866	0.00381601	N	240	arachidonate 5-lipoxygenase(ALOX5)	600807~Asthma, diminished response to antileukotriene treatment in,Atherosclerosis, susceptibility to~Atherosclerosis, susceptibility to,	hsa00590:Arachidonic acid metabolism,hsa01100:Metabolic pathways,hsa04726:Serotonergic synapse,hsa04913:Ovarian steroidogenesis,hsa05145:Toxoplasmosis,	GO:0002540~leukotriene production involved in inflammatory response,GO:0006691~leukotriene metabolic process,GO:0019370~leukotriene biosynthetic process,GO:0019372~lipoxygenase pathway,GO:0055114~oxidation-reduction process,GO:2001300~lipoxin metabolic process,	-	rs1487562	upstream_gene_variant	Candidate	G	A	-
	hdl	eMERGE	rs6067805	2.89805	0.00381601	N	4773	nuclear factor of activated T-cells 2(NFATC2)	-	hsa04022:cGMP-PKG signaling pathway,hsa04310:Wnt signaling pathway,hsa04360:Axon guidance,hsa04370:VEGF signaling pathway,hsa04380:Osteoclast differentiation,hsa04650:Natural killer cell mediated cytotoxicity,hsa04660:T cell receptor signaling pathway,hsa04662:B cell receptor signaling pathway,hsa04921:Oxytocin signaling pathway,hsa05161:Hepatitis B,hsa05166:HTLV-I infection,	GO:0000122~negative regulation of transcription from R-polymerase II promoter,GO:0001816~cytokine production,GO:0006355~regulation of transcription, DNA-templated,GO:0006366~transcription from R-polymerase II promoter,GO:0006974~cellular response to D-damage stimulus,GO:0014904~myotube cell development,GO:0016477~cell migration,GO:0030890~positive regulation of B cell proliferation,GO:0033173~cal…	-		intron_variant	Candidate	C	T	-
	hdl	eMERGE	rs196325	2.89641	0.00381601	N	9531	BCL2 associated athanogene 3(BAG3)	612954~Myopathy, myofibrillar, 6,613881~Cardiomyopathy, dilated, 1HH,	-	GO:0006457~protein folding,GO:0007420~brain development,GO:0008625~extrinsic apoptotic signaling pathway via death domain receptors,GO:0010664~negative regulation of striated muscle cell apoptotic process,GO:0021510~spinal cord development,GO:0043066~negative regulation of apoptotic process,GO:0050790~regulation of catalytic activity,GO:0050821~protein stabilization,GO:0071260~cellular response t…	-		intron_variant	Candidate	A	G	-
	hdl	eMERGE	rs2595204	2.89198	0.00390728	N	5581	protein kinase C epsilon(PRKCE)	-	hsa04022:cGMP-PKG signaling pathway,hsa04071:Sphingolipid signaling pathway,hsa04270:Vascular smooth muscle contraction,hsa04530:Tight junction,hsa04666:Fc gamma R-mediated phagocytosis,hsa04750:Inflammatory mediator regulation of TRP channels,hsa04925:Aldosterone synthesis and secretion,hsa04930:Type II diabetes mellitus,hsa04931:Insulin resistance,hsa05206:MicroRNAs in cancer,	GO:0002281~macrophage activation involved in immune response,GO:0006468~protein phosphorylation,GO:0006915~apoptotic process,GO:0007049~cell cycle,GO:0007155~cell adhesion,GO:0007165~signal transduction,GO:0007202~activation of phospholipase C activity,GO:0010634~positive regulation of epithelial cell migration,GO:0010763~positive regulation of fibroblast migration,GO:0010811~positive regulation …	-		non_coding_transcript_variant	Candidate	G	A	-
	hdl	eMERGE	rs3820185	2.88261	0.0040016	N	5321	phospholipase A2 group IVA(PLA2G4A)	Phospholipase A2, group IV A, deficiency of~Phospholipase A2, group IV A, deficiency of,	hsa00564:Glycerophospholipid metabolism,hsa00565:Ether lipid metabolism,hsa00590:Arachidonic acid metabolism,hsa00591:Linoleic acid metabolism,hsa00592:alpha-Linolenic acid metabolism,hsa01100:Metabolic pathways,hsa04010:MAPK signaling pathway,hsa04014:Ras signaling pathway,hsa04270:Vascular smooth muscle contraction,hsa04370:VEGF signaling pathway,hsa04611:Platelet activation,hsa04664:Fc epsilon…	GO:0006644~phospholipid metabolic process,GO:0006654~phosphatidic acid biosynthetic process,GO:0006663~platelet activating factor biosynthetic process,GO:0006690~icosanoid metabolic process,GO:0009395~phospholipid catabolic process,GO:0019369~arachidonic acid metabolic process,GO:0035965~cardiolipin acyl-chain remodeling,GO:0036148~phosphatidylglycerol acyl-chain remodeling,GO:0036149~phosphatidy…	-		intron_variant	Candidate	G	T	-
	hdl	eMERGE	rs180326	2.88094	0.0040016	N	84811	BUD13 homolog(BUD13)	-	-	GO:0000398~mR-splicing, via spliceosome,GO:0006406~mR-export from nucleus,	-		NMD_transcript_variant	Candidate	C	A	-
	hdl	eMERGE	rs201789	2.87665	0.0040016	N	10301	deleted in lymphocytic leukemia 1(DLEU1)	-	-	-	-		non_coding_transcript_variant	Candidate	T	C	-
	hdl	eMERGE	rs4672587	2.8462	0.004282	N	1373	carbamoyl-phosphate synthase 1(CPS1)	237300~Carbamoylphosphate synthetase I deficiency,615371~Pulmonary hypertension, neonatal, susceptibility to,Venoocclusive disease after bone marrow transplantation~Venoocclusive disease after bone marrow transplantation,	hsa00220:Arginine biosynthesis,hsa00250:Alanine, aspartate and glutamate metabolism,hsa00910:Nitrogen metabolism,hsa01100:Metabolic pathways,hsa01200:Carbon metabolism,hsa01230:Biosynthesis of amino acids,	GO:0000050~urea cycle,GO:0005980~glycogen catabolic process,GO:0006207~'de novo' pyrimidine nucleobase biosynthetic process,GO:0006508~proteolysis,GO:0006526~arginine biosynthetic process,GO:0006541~glutamine metabolic process,GO:0006807~nitrogen compound metabolic process,GO:0007494~midgut development,GO:0009636~response to toxic substance,GO:0010043~response to zinc ion,GO:0014075~response to a…	-		non_coding_transcript_exon_variant	Candidate	A	G	-
	hdl	eMERGE	rs11739911	2.82983	0.00448957	N	54622	ADP ribosylation factor like GTPase 15(ARL15)	-	-	GO:0007264~small GTPase mediated signal transduction,	-		non_coding_transcript_variant	Candidate	G	A	-
	hdl	eMERGE	rs1213650	2.82184	0.00460186	N	1600	DAB1, reelin adaptor protein(DAB1)	-	-	GO:0007162~negative regulation of cell adhesion,GO:0007264~small GTPase mediated signal transduction,GO:0007494~midgut development,GO:0007628~adult walking behavior,GO:0016358~dendrite development,GO:0021517~ventral spinal cord development,GO:0021589~cerebellum structural organization,GO:0021813~cell-cell adhesion involved in neuronal-glial interactions involved in cerebral cortex radial glia gui…	-		non_coding_transcript_variant	Candidate	G	A	-
	hdl	eMERGE	rs970548	2.81727	0.00460186	Y	220972 | 240	membrane associated ring-CH-type finger 8(MARCH8) | arachidonate 5-lipoxygenase(ALOX5)	| 600807~Asthma, diminished response to antileukotriene treatment in,Atherosclerosis, susceptibility to~Atherosclerosis, susceptibility to,	| hsa00590:Arachidonic acid metabolism,hsa01100:Metabolic pathways,hsa04726:Serotonergic synapse,hsa04913:Ovarian steroidogenesis,hsa05145:Toxoplasmosis,	GO:0000209~protein polyubiquitination,GO:0002250~adaptive immune response,GO:0002495~antigen processing and presentation of peptide antigen via MHC class II,GO:0045347~negative regulation of MHC class II biosynthetic process, | GO:0002540~leukotriene production involved in inflammatory response,GO:0006691~leukotriene metabolic process,GO:0019370~leukotriene biosynthetic process,GO:0019372~lipoxyg…	Willer CJ	rs10466245; rs7086046	non_coding_transcript_variant	Damaging	A	C	Y
	hdl	eMERGE	rs4709619	2.81652	0.00460186	N	5071	parkin RBR E3 ubiquitin protein ligase(PARK2)	167000~Adenocarcinoma, ovarian, somatic,211980~Adenocarcinoma of lung, somatic,600116~Parkinson disease, juvenile, type 2,607572~Leprosy, susceptibility to,	hsa04120:Ubiquitin mediated proteolysis,hsa04141:Protein processing in endoplasmic reticulum,hsa05012:Parkinson's disease,	GO:0000122~negative regulation of transcription from R-polymerase II promoter,GO:0000209~protein polyubiquitination,GO:0000266~mitochondrial fission,GO:0000422~mitophagy,GO:0000423~macromitophagy,GO:0001933~negative regulation of protein phosphorylation,GO:0001964~startle response,GO:0006351~transcription, DNA-templated,GO:0006513~protein monoubiquitination,GO:0006979~response to oxidative stress…	-		NMD_transcript_variant	Candidate	A	G	-
	hdl	eMERGE	rs174534	2.81234	0.00471271	N	745	myelin regulatory factor(MYRF)	-	-	GO:0006351~transcription, DNA-templated,GO:0006508~proteolysis,GO:0014003~oligodendrocyte development,GO:0022010~central nervous system myelination,GO:0031643~positive regulation of myelination,GO:0032286~central nervous system myelin maintenance,GO:0045893~positive regulation of transcription, DNA-templated,GO:0048709~oligodendrocyte differentiation,	-		non_coding_transcript_exon_variant	Candidate	G	A	-
	hdl	eMERGE	rs7752879	2.81057	0.00471271	N	255488	ring finger protein 144B(RNF144B)	-	-	GO:0000209~protein polyubiquitination,GO:0006915~apoptotic process,GO:0032436~positive regulation of proteasomal ubiquitin-dependent protein catabolic process,GO:0042787~protein ubiquitination involved in ubiquitin-dependent protein catabolic process,	-	rs7756873	non_coding_transcript_variant	Candidate	C	A	-
	hdl	eMERGE	rs10808546	2.80582	0.00471271	Y	10221 | 105375746	tribbles pseudokinase 1(TRIB1) | NA	| NA	| NA	GO:0006468~protein phosphorylation,GO:0006469~negative regulation of protein kinase activity,GO:0007254~JNK cascade,GO:0014912~negative regulation of smooth muscle cell migration,GO:0031665~negative regulation of lipopolysaccharide-mediated signaling pathway,GO:0032436~positive regulation of proteasomal ubiquitin-dependent protein catabolic process,GO:0032496~response to lipopolysaccharide,GO:004…	Spracklen CN		non_coding_transcript_variant	Damaging	C	T	Y
	hdl	eMERGE	rs363102	2.80365	0.00482595	N	3064	huntingtin(HTT)	143100~Huntington disease,	hsa05016:Huntington's disease,	GO:0000132~establishment of mitotic spindle orientation,GO:0006890~retrograde vesicle-mediated transport, Golgi to ER,GO:0006915~apoptotic process,GO:0007030~Golgi organization,GO:0031587~positive regulation of inositol 1,4,5-trisphosphate-sensitive calcium-release channel activity,GO:0034047~regulation of protein phosphatase type 2A activity,GO:0042297~vocal learning,GO:0045724~positive regulati…	-		non_coding_transcript_variant	Candidate	A	G	-
	hdl	eMERGE	rs4870053	-2.76069	0.00488402	N	2099	estrogen receptor 1(ESR1)	114480~Breast cancer,157300~Migraine, susceptibility to,608446~Myocardial infarction, susceptibility to,615363~Estrogen resistance,Atherosclerosis, susceptibility to~Atherosclerosis, susceptibility to,HDL response to hormone replacement, augmented~HDL response to hormone replacement, augmented,	hsa04915:Estrogen signaling pathway,hsa04917:Prolactin signaling pathway,hsa04919:Thyroid hormone signaling pathway,hsa04961:Endocrine and other factor-regulated calcium reabsorption,hsa05205:Proteoglycans in cancer,	GO:0000122~negative regulation of transcription from R-polymerase II promoter,GO:0001547~antral ovarian follicle growth,GO:0002064~epithelial cell development,GO:0006338~chromatin remodeling,GO:0006351~transcription, DNA-templated,GO:0006355~regulation of transcription, DNA-templated,GO:0006366~transcription from R-polymerase II promoter,GO:0006367~transcription initiation from R-polymerase II pr…	-		non_coding_transcript_variant	Candidate	A	G	-
	hdl	eMERGE	rs10751383	-2.7633	0.00488402	N	240	arachidonate 5-lipoxygenase(ALOX5)	600807~Asthma, diminished response to antileukotriene treatment in,Atherosclerosis, susceptibility to~Atherosclerosis, susceptibility to,	hsa00590:Arachidonic acid metabolism,hsa01100:Metabolic pathways,hsa04726:Serotonergic synapse,hsa04913:Ovarian steroidogenesis,hsa05145:Toxoplasmosis,	GO:0002540~leukotriene production involved in inflammatory response,GO:0006691~leukotriene metabolic process,GO:0019370~leukotriene biosynthetic process,GO:0019372~lipoxygenase pathway,GO:0055114~oxidation-reduction process,GO:2001300~lipoxin metabolic process,	-		upstream_gene_variant	Candidate	A	C	-
	hdl	eMERGE	rs7954697	-2.76704	0.00476997	N	949	scavenger receptor class B member 1(SCARB1)	610762~High density lipoprotein cholesterol level QTL6,	hsa04145:Phagosome,hsa04913:Ovarian steroidogenesis,hsa04925:Aldosterone synthesis and secretion,hsa04975:Fat digestion and absorption,hsa04976:Bile secretion,hsa04977:Vitamin digestion and absorption,hsa05160:Hepatitis C,	GO:0001935~endothelial cell proliferation,GO:0006702~androgen biosynthetic process,GO:0006707~cholesterol catabolic process,GO:0006898~receptor-mediated endocytosis,GO:0010595~positive regulation of endothelial cell migration,GO:0010867~positive regulation of triglyceride biosynthetic process,GO:0010886~positive regulation of cholesterol storage,GO:0010899~regulation of phosphatidylcholine catabo…	-		non_coding_transcript_variant	Candidate	C	A	-
	hdl	eMERGE	rs10835171	-2.78681	0.00455085	N	55366	leucine rich repeat containing G protein-coupled receptor 4(LGR4)	615311~Bone mineral density, low, susceptibility to,	-	GO:0001649~osteoblast differentiation,GO:0001942~hair follicle development,GO:0007186~G-protein coupled receptor signaling pathway,GO:0007283~spermatogenesis,GO:0030282~bone mineralization,GO:0030539~male genitalia development,GO:0032922~circadian regulation of gene expression,GO:0034122~negative regulation of toll-like receptor signaling pathway,GO:0036335~intestinal stem cell homeostasis,GO:004…	-		non_coding_transcript_variant	Candidate	A	G	-
	hdl	eMERGE	rs4459932	-2.80273	0.00445091	N	26043	UBX domain protein 7(UBXN7)	-	-	-	-		NMD_transcript_variant	Candidate	A	G	-
	hdl	eMERGE	rs8057271	-2.81108	0.00434376	N	6645	syntrophin beta 2(SNTB2)	-	-	-	-		NMD_transcript_variant	Candidate	A	G	-
	hdl	eMERGE	rs745318	-2.83798	0.00404042	N	9368	SLC9A3 regulator 1(SLC9A3R1)	612287~Nephrolithiasis/osteoporosis, hypophosphatemic, 2,	-	GO:0003096~renal sodium ion transport,GO:0006461~protein complex assembly,GO:0007191~adenylate cyclase-activating dopamine receptor signaling pathway,GO:0007605~sensory perception of sound,GO:0008285~negative regulation of cell proliferation,GO:0008360~regulation of cell shape,GO:0008361~regulation of cell size,GO:0010642~negative regulation of platelet-derived growth factor receptor signaling pa…	-		NMD_transcript_variant	Candidate	C	T	-
	hdl	eMERGE	rs6067809	-2.84014	0.00404042	N	4773	nuclear factor of activated T-cells 2(NFATC2)	-	hsa04022:cGMP-PKG signaling pathway,hsa04310:Wnt signaling pathway,hsa04360:Axon guidance,hsa04370:VEGF signaling pathway,hsa04380:Osteoclast differentiation,hsa04650:Natural killer cell mediated cytotoxicity,hsa04660:T cell receptor signaling pathway,hsa04662:B cell receptor signaling pathway,hsa04921:Oxytocin signaling pathway,hsa05161:Hepatitis B,hsa05166:HTLV-I infection,	GO:0000122~negative regulation of transcription from R-polymerase II promoter,GO:0001816~cytokine production,GO:0006355~regulation of transcription, DNA-templated,GO:0006366~transcription from R-polymerase II promoter,GO:0006974~cellular response to D-damage stimulus,GO:0014904~myotube cell development,GO:0016477~cell migration,GO:0030890~positive regulation of B cell proliferation,GO:0033173~cal…	-		intron_variant	Candidate	T	C	-
	hdl	eMERGE	rs9319427	-2.84955	0.00395316	N	2321	fms related tyrosine kinase 1(FLT1)	-	hsa04014:Ras signaling pathway,hsa04015:Rap1 signaling pathway,hsa04060:Cytokine-cytokine receptor interaction,hsa04066:HIF-1 signaling pathway,hsa04144:Endocytosis,hsa04151:PI3K-Akt signaling pathway,hsa04510:Focal adhesion,hsa05202:Transcriptional misregulation in cancer,hsa05323:Rheumatoid arthritis,	GO:0001525~angiogenesis,GO:0002548~monocyte chemotaxis,GO:0007169~transmembrane receptor protein tyrosine kinase signaling pathway,GO:0008284~positive regulation of cell proliferation,GO:0010863~positive regulation of phospholipase C activity,GO:0014068~positive regulation of phosphatidylinositol 3-kinase signaling,GO:0016477~cell migration,GO:0018108~peptidyl-tyrosine phosphorylation,GO:0030154~…	-		intron_variant	Candidate	A	G	-
	hdl	eMERGE	rs1335656	-2.86587	0.003765	N	23281	microtubule associated tumor suppressor candidate 2(MTUS2)	-	-	-	-		non_coding_transcript_variant	Candidate	A	G	-
	hdl	eMERGE	rs359006	-2.86876	0.003765	N	100288428 | 101927394	-| NA	-| NA	-| NA	-| NA	-		non_coding_transcript_variant	Candidate	C	T	-
	hdl	eMERGE	rs10517660	-2.86904	0.003765	N	56034	platelet derived growth factor C(PDGFC)	-	hsa04014:Ras signaling pathway,hsa04015:Rap1 signaling pathway,hsa04060:Cytokine-cytokine receptor interaction,hsa04151:PI3K-Akt signaling pathway,hsa04510:Focal adhesion,hsa04540:Gap junction,hsa04810:Regulation of actin cytoskeleton,hsa05215:Prostate cancer,hsa05218:Melanoma,hsa05231:Choline metabolism in cancer,	GO:0007171~activation of transmembrane receptor protein tyrosine kinase activity,GO:0007417~central nervous system development,GO:0007596~blood coagulation,GO:0008284~positive regulation of cell proliferation,GO:0009790~embryo development,GO:0009887~organ morphogenesis,GO:0014068~positive regulation of phosphatidylinositol 3-kinase signaling,GO:0030335~positive regulation of cell migration,GO:003…	-	rs11728198	NMD_transcript_variant	Candidate	A	G	-
	hdl	eMERGE	rs6944660	-2.87255	0.003765	N	8379	MAD1 mitotic arrest deficient like 1(MAD1L1)	176807~Prostate cancer, somatic,Lymphoma, somatic~Lymphoma, somatic,	hsa04110:Cell cycle,hsa04914:Progesterone-mediated oocyte maturation,hsa05203:Viral carcinogenesis,	GO:0007062~sister chromatid cohesion,GO:0007093~mitotic cell cycle checkpoint,GO:0007094~mitotic spindle assembly checkpoint,GO:0042130~negative regulation of T cell proliferation,GO:0048538~thymus development,GO:0051301~cell division,GO:0051315~attachment of mitotic spindle microtubules to kinetochore,GO:0090235~regulation of metaphase plate congression,	-		intron_variant	Candidate	A	G	-
	hdl	eMERGE	rs3778969	-2.87717	0.00367693	N	8379	MAD1 mitotic arrest deficient like 1(MAD1L1)	176807~Prostate cancer, somatic,Lymphoma, somatic~Lymphoma, somatic,	hsa04110:Cell cycle,hsa04914:Progesterone-mediated oocyte maturation,hsa05203:Viral carcinogenesis,	GO:0007062~sister chromatid cohesion,GO:0007093~mitotic cell cycle checkpoint,GO:0007094~mitotic spindle assembly checkpoint,GO:0042130~negative regulation of T cell proliferation,GO:0048538~thymus development,GO:0051301~cell division,GO:0051315~attachment of mitotic spindle microtubules to kinetochore,GO:0090235~regulation of metaphase plate congression,	-		non_coding_transcript_variant	Candidate	G	A	-
	hdl	eMERGE	rs1532085	-2.88017	0.00367693	Y	101928635 | 3990 | 8854	-| lipase C, hepatic type(LIPC) | aldehyde dehydrogenase 1 family member A2(ALDH1A2)	-| 125853~Diabetes mellitus, noninsulin-dependent,612797~High density lipoprotein cholesterol level QTL 12,614025~Hepatic lipase deficiency, |	-| hsa00561:Glycerolipid metabolism,hsa01100:Metabolic pathways, | hsa00830:Retinol metabolism,hsa01100:Metabolic pathways,	-| GO:0006629~lipid metabolic process,GO:0006633~fatty acid biosynthetic process,GO:0008203~cholesterol metabolic process,GO:0019433~triglyceride catabolic process,GO:0034372~very-low-density lipoprotein particle remodeling,GO:0034373~intermediate-density lipoprotein particle remodeling,GO:0034374~low-density lipoprotein particle remodeling,GO:0034375~high-density lipoprotein particle remodeling,…	Teslovich TM		non_coding_transcript_variant	Damaging	A	G	Y
	hdl	eMERGE	rs4709579	-2.8883	0.00359368	N	5071	parkin RBR E3 ubiquitin protein ligase(PARK2)	167000~Adenocarcinoma, ovarian, somatic,211980~Adenocarcinoma of lung, somatic,600116~Parkinson disease, juvenile, type 2,607572~Leprosy, susceptibility to,	hsa04120:Ubiquitin mediated proteolysis,hsa04141:Protein processing in endoplasmic reticulum,hsa05012:Parkinson's disease,	GO:0000122~negative regulation of transcription from R-polymerase II promoter,GO:0000209~protein polyubiquitination,GO:0000266~mitochondrial fission,GO:0000422~mitophagy,GO:0000423~macromitophagy,GO:0001933~negative regulation of protein phosphorylation,GO:0001964~startle response,GO:0006351~transcription, DNA-templated,GO:0006513~protein monoubiquitination,GO:0006979~response to oxidative stress…	-	rs952901	NMD_transcript_variant	Candidate	G	T	-
	hdl	eMERGE	rs4940647	-2.91756	0.00333943	N	23327	neural precursor cell expressed, developmentally down-regulated 4-like, E3 ubiquitin protein ligase(NEDD4L)	-	hsa04120:Ubiquitin mediated proteolysis,hsa04144:Endocytosis,hsa04960:Aldosterone-regulated sodium reabsorption,	GO:0000122~negative regulation of transcription from R-polymerase II promoter,GO:0000209~protein polyubiquitination,GO:0003254~regulation of membrane depolarization,GO:0006513~protein monoubiquitination,GO:0006814~sodium ion transport,GO:0006883~cellular sodium ion homeostasis,GO:0007588~excretion,GO:0010038~response to metal ion,GO:0016567~protein ubiquitination,GO:0019058~viral life cycle,GO:00…	-		non_coding_transcript_variant	Candidate	G	A	-
	hdl	eMERGE	rs271247	-2.92677	0.00325553	N	54622	ADP ribosylation factor like GTPase 15(ARL15)	-	-	GO:0007264~small GTPase mediated signal transduction,	-		non_coding_transcript_variant	Candidate	C	T	-
	hdl	eMERGE	rs9295181	-2.94136	0.00317405	N	5071	parkin RBR E3 ubiquitin protein ligase(PARK2)	167000~Adenocarcinoma, ovarian, somatic,211980~Adenocarcinoma of lung, somatic,600116~Parkinson disease, juvenile, type 2,607572~Leprosy, susceptibility to,	hsa04120:Ubiquitin mediated proteolysis,hsa04141:Protein processing in endoplasmic reticulum,hsa05012:Parkinson's disease,	GO:0000122~negative regulation of transcription from R-polymerase II promoter,GO:0000209~protein polyubiquitination,GO:0000266~mitochondrial fission,GO:0000422~mitophagy,GO:0000423~macromitophagy,GO:0001933~negative regulation of protein phosphorylation,GO:0001964~startle response,GO:0006351~transcription, DNA-templated,GO:0006513~protein monoubiquitination,GO:0006979~response to oxidative stress…	-		NMD_transcript_variant	Candidate	C	T	-
	hdl	eMERGE	rs3800924	-2.95173	0.00309593	N	8379	MAD1 mitotic arrest deficient like 1(MAD1L1)	176807~Prostate cancer, somatic,Lymphoma, somatic~Lymphoma, somatic,	hsa04110:Cell cycle,hsa04914:Progesterone-mediated oocyte maturation,hsa05203:Viral carcinogenesis,	GO:0007062~sister chromatid cohesion,GO:0007093~mitotic cell cycle checkpoint,GO:0007094~mitotic spindle assembly checkpoint,GO:0042130~negative regulation of T cell proliferation,GO:0048538~thymus development,GO:0051301~cell division,GO:0051315~attachment of mitotic spindle microtubules to kinetochore,GO:0090235~regulation of metaphase plate congression,	-		non_coding_transcript_exon_variant	Candidate	C	T	-
	hdl	eMERGE	rs3756481	-2.95295	0.00309593	N	54622	ADP ribosylation factor like GTPase 15(ARL15)	-	-	GO:0007264~small GTPase mediated signal transduction,	-	rs9292042	non_coding_transcript_variant	Candidate	C	T	-
	hdl	eMERGE	rs11062658	-2.95855	0.00301925	N	56341	protein arginine methyltransferase 8(PRMT8)	-	-	GO:0006355~regulation of transcription, DNA-templated,GO:0006479~protein methylation,GO:0016571~histone methylation,GO:0018216~peptidyl-arginine methylation,GO:0019919~peptidyl-arginine methylation, to asymmetrical-dimethyl arginine,GO:0034969~histone arginine methylation,GO:0043393~regulation of protein binding,	-		intron_variant	Candidate	C	T	-
	hdl	eMERGE	rs390200	-2.95965	0.00301925	N	1742	discs large MAGUK scaffold protein 4(DLG4)	-	hsa04390:Hippo signaling pathway,hsa04724:Glutamatergic synapse,hsa05016:Huntington's disease,hsa05030:Cocaine addiction,	GO:0000165~MAPK cascade,GO:0002091~negative regulation of receptor internalization,GO:0006461~protein complex assembly,GO:0007165~signal transduction,GO:0007204~positive regulation of cytosolic calcium ion concentration,GO:0007268~chemical synaptic transmission,GO:0007399~nervous system development,GO:0007612~learning,GO:0016188~synaptic vesicle maturation,GO:0034220~ion transmembrane transport,G…	-		upstream_gene_variant	Candidate	A	G	-
	hdl	eMERGE	rs1669338	-2.96765	0.00294466	N	51185	cereblon(CRBN)	607417~Mental retardation, autosomal recessive 2,	-	GO:0016567~protein ubiquitination,GO:0032463~negative regulation of protein homooligomerization,GO:0034766~negative regulation of ion transmembrane transport,GO:0043161~proteasome-mediated ubiquitin-dependent protein catabolic process,GO:0090073~positive regulation of protein homodimerization activity,	-		non_coding_transcript_variant	Candidate	A	C	-
	hdl	eMERGE	rs5882	-2.96792	0.00294466	N	1071	cholesteryl ester transfer protein(CETP)	143470~High density lipoprotein cholesterol level QTL 10,143470~Hyperalphalipoproteinemia,	-	GO:0006641~triglyceride metabolic process,GO:0006869~lipid transport,GO:0006898~receptor-mediated endocytosis,GO:0008203~cholesterol metabolic process,GO:0010745~negative regulation of macrophage derived foam cell differentiation,GO:0010874~regulation of cholesterol efflux,GO:0015914~phospholipid transport,GO:0030301~cholesterol transport,GO:0034197~triglyceride transport,GO:0034372~very-low-dens…	-		missense_variant	Damaging	G	A	-
	hdl	eMERGE	rs8119787	-2.97544	0.00287616	N	4773	nuclear factor of activated T-cells 2(NFATC2)	-	hsa04022:cGMP-PKG signaling pathway,hsa04310:Wnt signaling pathway,hsa04360:Axon guidance,hsa04370:VEGF signaling pathway,hsa04380:Osteoclast differentiation,hsa04650:Natural killer cell mediated cytotoxicity,hsa04660:T cell receptor signaling pathway,hsa04662:B cell receptor signaling pathway,hsa04921:Oxytocin signaling pathway,hsa05161:Hepatitis B,hsa05166:HTLV-I infection,	GO:0000122~negative regulation of transcription from R-polymerase II promoter,GO:0001816~cytokine production,GO:0006355~regulation of transcription, DNA-templated,GO:0006366~transcription from R-polymerase II promoter,GO:0006974~cellular response to D-damage stimulus,GO:0014904~myotube cell development,GO:0016477~cell migration,GO:0030890~positive regulation of B cell proliferation,GO:0033173~cal…	-		intron_variant	Candidate	G	A	-
	hdl	eMERGE	rs9456749	-3.00465	0.00274318	N	5071	parkin RBR E3 ubiquitin protein ligase(PARK2)	167000~Adenocarcinoma, ovarian, somatic,211980~Adenocarcinoma of lung, somatic,600116~Parkinson disease, juvenile, type 2,607572~Leprosy, susceptibility to,	hsa04120:Ubiquitin mediated proteolysis,hsa04141:Protein processing in endoplasmic reticulum,hsa05012:Parkinson's disease,	GO:0000122~negative regulation of transcription from R-polymerase II promoter,GO:0000209~protein polyubiquitination,GO:0000266~mitochondrial fission,GO:0000422~mitophagy,GO:0000423~macromitophagy,GO:0001933~negative regulation of protein phosphorylation,GO:0001964~startle response,GO:0006351~transcription, DNA-templated,GO:0006513~protein monoubiquitination,GO:0006979~response to oxidative stress…	-		NMD_transcript_variant	Candidate	G	A	-
	hdl	eMERGE	rs1556891	-3.01282	0.00267565	N	2104	estrogen related receptor gamma(ESRRG)	-	-	GO:0006351~transcription, DNA-templated,GO:0006355~regulation of transcription, DNA-templated,GO:0006367~transcription initiation from R-polymerase II promoter,GO:0043401~steroid hormone mediated signaling pathway,GO:0045893~positive regulation of transcription, DNA-templated,GO:0045944~positive regulation of transcription from R-polymerase II promoter,GO:0048384~retinoic acid receptor signaling …	-		NMD_transcript_variant	Candidate	A	C	-
	hdl	eMERGE	rs174611	-3.09393	0.00220148	N	9415	fatty acid desaturase 2(FADS2)	-	hsa00592:alpha-Linolenic acid metabolism,hsa01040:Biosynthesis of unsaturated fatty acids,hsa01212:Fatty acid metabolism,hsa03320:PPAR signaling pathway,	GO:0006629~lipid metabolic process,GO:0006636~unsaturated fatty acid biosynthetic process,GO:0036109~alpha-linolenic acid metabolic process,GO:0043651~linoleic acid metabolic process,GO:0055114~oxidation-reduction process,	-		non_coding_transcript_variant	Candidate	T	C	-
	hdl	eMERGE	rs2575875	-3.11522	0.00203625	N	19	ATP binding cassette subfamily A member 1(ABCA1)	143890~Coronary artery disease in familial hypercholesterolemia, protection against,205400~Tangier disease,604091~HDL deficiency, type 2,	hsa02010:ABC transporters,hsa04975:Fat digestion and absorption,	GO:0002790~peptide secretion,GO:0006497~protein lipidation,GO:0006911~phagocytosis, engulfment,GO:0007040~lysosome organization,GO:0007186~G-protein coupled receptor signaling pathway,GO:0007584~response to nutrient,GO:0008203~cholesterol metabolic process,GO:0010745~negative regulation of macrophage derived foam cell differentiation,GO:0010875~positive regulation of cholesterol efflux,GO:0010887…	-	rs2791950; rs2777788; rs4149266; rs2777791; rs2777792; rs4149269; rs4149268; rs10115928; rs4149267	intron_variant	Candidate	G	A	-
	hdl	eMERGE	rs2505366	-3.12296	0.00203625	N	80314	enhancer of polycomb homolog 1(EPC1)	-	-	GO:0000122~negative regulation of transcription from R-polymerase II promoter,GO:0006351~transcription, DNA-templated,GO:0035886~vascular smooth muscle cell differentiation,GO:0040008~regulation of growth,GO:0043967~histone H4 acetylation,GO:0043968~histone H2A acetylation,GO:0045814~negative regulation of gene expression, epigenetic,GO:0045892~negative regulation of transcription, DNA-templated,…	-		non_coding_transcript_variant	Candidate	T	C	-
	hdl	eMERGE	rs7619526	-3.13346	0.00198572	N	8626	tumor protein p63(TP63)	103285~ADULT syndrome,106260~Hay-Wells syndrome,129400~Orofacial cleft 8,129400~Rapp-Hodgkin syndrome,603543~Limb-mammary syndrome,604292~Ectrodactyly, ectodermal dysplasia, and cleft lip/palate syndrome 3,605289~Split-hand/foot malformation 4,	hsa05206:MicroRNAs in cancer,	GO:0000122~negative regulation of transcription from R-polymerase II promoter,GO:0001302~replicative cell aging,GO:0001501~skeletal system development,GO:0001736~establishment of planar polarity,GO:0002053~positive regulation of mesenchymal cell proliferation,GO:0002064~epithelial cell development,GO:0006338~chromatin remodeling,GO:0006351~transcription, DNA-templated,GO:0006366~transcription fro…	-		intron_variant	Candidate	G	A	-
	hdl	eMERGE	rs952901	-3.19286	0.00170805	N	5071	parkin RBR E3 ubiquitin protein ligase(PARK2)	167000~Adenocarcinoma, ovarian, somatic,211980~Adenocarcinoma of lung, somatic,600116~Parkinson disease, juvenile, type 2,607572~Leprosy, susceptibility to,	hsa04120:Ubiquitin mediated proteolysis,hsa04141:Protein processing in endoplasmic reticulum,hsa05012:Parkinson's disease,	GO:0000122~negative regulation of transcription from R-polymerase II promoter,GO:0000209~protein polyubiquitination,GO:0000266~mitochondrial fission,GO:0000422~mitophagy,GO:0000423~macromitophagy,GO:0001933~negative regulation of protein phosphorylation,GO:0001964~startle response,GO:0006351~transcription, DNA-templated,GO:0006513~protein monoubiquitination,GO:0006979~response to oxidative stress…	-	rs4709579	NMD_transcript_variant	Candidate	A	G	-
	hdl	eMERGE	rs4765622	-3.20104	0.00166073	N	949	scavenger receptor class B member 1(SCARB1)	610762~High density lipoprotein cholesterol level QTL6,	hsa04145:Phagosome,hsa04913:Ovarian steroidogenesis,hsa04925:Aldosterone synthesis and secretion,hsa04975:Fat digestion and absorption,hsa04976:Bile secretion,hsa04977:Vitamin digestion and absorption,hsa05160:Hepatitis C,	GO:0001935~endothelial cell proliferation,GO:0006702~androgen biosynthetic process,GO:0006707~cholesterol catabolic process,GO:0006898~receptor-mediated endocytosis,GO:0010595~positive regulation of endothelial cell migration,GO:0010867~positive regulation of triglyceride biosynthetic process,GO:0010886~positive regulation of cholesterol storage,GO:0010899~regulation of phosphatidylcholine catabo…	-		non_coding_transcript_variant	Candidate	A	G	-
	hdl	eMERGE	rs2472625	-3.23106	0.00153786	N	55366	leucine rich repeat containing G protein-coupled receptor 4(LGR4)	615311~Bone mineral density, low, susceptibility to,	-	GO:0001649~osteoblast differentiation,GO:0001942~hair follicle development,GO:0007186~G-protein coupled receptor signaling pathway,GO:0007283~spermatogenesis,GO:0030282~bone mineralization,GO:0030539~male genitalia development,GO:0032922~circadian regulation of gene expression,GO:0034122~negative regulation of toll-like receptor signaling pathway,GO:0036335~intestinal stem cell homeostasis,GO:004…	-		non_coding_transcript_exon_variant	Candidate	C	T	-
	hdl	eMERGE	rs3826408	-3.23214	0.00153786	N	1742	discs large MAGUK scaffold protein 4(DLG4)	-	hsa04390:Hippo signaling pathway,hsa04724:Glutamatergic synapse,hsa05016:Huntington's disease,hsa05030:Cocaine addiction,	GO:0000165~MAPK cascade,GO:0002091~negative regulation of receptor internalization,GO:0006461~protein complex assembly,GO:0007165~signal transduction,GO:0007204~positive regulation of cytosolic calcium ion concentration,GO:0007268~chemical synaptic transmission,GO:0007399~nervous system development,GO:0007612~learning,GO:0016188~synaptic vesicle maturation,GO:0034220~ion transmembrane transport,G…	-		upstream_gene_variant	Candidate	C	T	-
	hdl	eMERGE	rs2040908	-3.27645	0.00133895	N	10512	semaphorin 3C(SEMA3C)	-	hsa04360:Axon guidance,	GO:0001755~neural crest cell migration,GO:0001756~somitogenesis,GO:0001974~blood vessel remodeling,GO:0003151~outflow tract morphogenesis,GO:0003215~cardiac right ventricle morphogenesis,GO:0003350~pulmonary myocardium development,GO:0006955~immune response,GO:0007411~axon guidance,GO:0009791~post-embryonic development,GO:0021915~neural tube development,GO:0030335~positive regulation of cell migr…	-	rs12670551	NMD_transcript_variant	Candidate	G	T	-
	hdl	eMERGE	rs2011877	-3.28295	0.00133895	N	2175	Fanconi anemia complementation group A(FANCA)	227650~Fanconi anemia, complementation group A,	hsa03460:Fanconi anemia pathway,	GO:0006281~D-repair,GO:0006461~protein complex assembly,GO:0007140~male meiosis,GO:0008584~male gonad development,GO:0008585~female gonad development,GO:0036297~interstrand cross-link repair,GO:0042127~regulation of cell proliferation,GO:0045589~regulation of regulatory T cell differentiation,GO:0050727~regulation of inflammatory response,GO:0051090~regulation of sequence-specific D-binding trans…	-	rs6500452	NMD_transcript_variant	Candidate	T	G	-
	hdl	eMERGE	rs7221948	-3.28329	0.00133895	N	57521	regulatory associated protein of MTOR complex 1(RPTOR)	-	hsa04150:mTOR signaling pathway,hsa04151:PI3K-Akt signaling pathway,hsa04152:AMPK signaling pathway,hsa04910:Insulin signaling pathway,hsa05206:MicroRNAs in cancer,	GO:0001938~positive regulation of endothelial cell proliferation,GO:0007050~cell cycle arrest,GO:0008361~regulation of cell size,GO:0010800~positive regulation of peptidyl-threonine phosphorylation,GO:0016049~cell growth,GO:0016236~macroautophagy,GO:0030307~positive regulation of cell growth,GO:0031669~cellular response to nutrient levels,GO:0031929~TOR signaling,GO:0032008~positive regulation of…	-		NMD_transcript_variant	Candidate	T	C	-
	hdl	eMERGE	rs10468017	-3.29535	0.0012735	Y	101928635 | 3990 | 8854	-| lipase C, hepatic type(LIPC) | aldehyde dehydrogenase 1 family member A2(ALDH1A2)	-| 125853~Diabetes mellitus, noninsulin-dependent,612797~High density lipoprotein cholesterol level QTL 12,614025~Hepatic lipase deficiency, |	-| hsa00561:Glycerolipid metabolism,hsa01100:Metabolic pathways, | hsa00830:Retinol metabolism,hsa01100:Metabolic pathways,	-| GO:0006629~lipid metabolic process,GO:0006633~fatty acid biosynthetic process,GO:0008203~cholesterol metabolic process,GO:0019433~triglyceride catabolic process,GO:0034372~very-low-density lipoprotein particle remodeling,GO:0034373~intermediate-density lipoprotein particle remodeling,GO:0034374~low-density lipoprotein particle remodeling,GO:0034375~high-density lipoprotein particle remodeling,…	Kathiresan S		non_coding_transcript_variant	Damaging	T	C	Y
	hdl	eMERGE	rs17785248	-3.38674	0.00100481	N	6599	SWI/SNF related, matrix associated, actin dependent regulator of chromatin subfamily c member 1(SMARCC1)	-	-	GO:0006337~nucleosome disassembly,GO:0006338~chromatin remodeling,GO:0006351~transcription, DNA-templated,GO:0006357~regulation of transcription from R-polymerase II promoter,GO:0007399~nervous system development,GO:0008286~insulin receptor signaling pathway,GO:0009887~organ morphogenesis,GO:0016569~covalent chromatin modification,GO:0030850~prostate gland development,GO:0032435~negative regulati…	-		non_coding_transcript_variant	Candidate	G	A	-
	hdl	eMERGE	rs4148005	-3.38716	0.00100481	N	10351	ATP binding cassette subfamily A member 8(ABCA8)	-	hsa02010:ABC transporters,	GO:0006810~transport,GO:0006855~drug transmembrane transport,GO:0006869~lipid transport,GO:0042908~xenobiotic transport,GO:0055085~transmembrane transport,	-	rs1373068	upstream_gene_variant	Candidate	T	G	-
	hdl	eMERGE	rs9841810	-3.42491	0.000928778	N	26043	UBX domain protein 7(UBXN7)	-	-	-	-		NMD_transcript_variant	Candidate	C	T	-
	hdl	eMERGE	rs4148883	-3.43689	0.000879532	N	100507053	NA	NA	NA	NA	-		non_coding_transcript_variant	Candidate	A	G	-
	hdl	eMERGE	rs12670551	-3.48142	0.000793231	N	10512	semaphorin 3C(SEMA3C)	-	hsa04360:Axon guidance,	GO:0001755~neural crest cell migration,GO:0001756~somitogenesis,GO:0001974~blood vessel remodeling,GO:0003151~outflow tract morphogenesis,GO:0003215~cardiac right ventricle morphogenesis,GO:0003350~pulmonary myocardium development,GO:0006955~immune response,GO:0007411~axon guidance,GO:0009791~post-embryonic development,GO:0021915~neural tube development,GO:0030335~positive regulation of cell migr…	-	rs2040908	NMD_transcript_variant	Candidate	G	A	-
	hdl	eMERGE	rs4970834	-3.55185	0.000657363	N	1952	cadherin EGF LAG seven-pass G-type receptor 2(CELSR2)	-	-	GO:0006355~regulation of transcription, DNA-templated,GO:0007156~homophilic cell adhesion via plasma membrane adhesion molecules,GO:0007186~G-protein coupled receptor signaling pathway,GO:0016055~Wnt signaling pathway,GO:0021999~neural plate anterior/posterior regionalization,GO:0022407~regulation of cell-cell adhesion,GO:0048813~dendrite morphogenesis,GO:0060071~Wnt signaling pathway, planar cel…	-		non_coding_transcript_variant	Candidate	T	C	-
	hdl	eMERGE	rs10257990	-3.65241	0.000501444	N	8379	MAD1 mitotic arrest deficient like 1(MAD1L1)	176807~Prostate cancer, somatic,Lymphoma, somatic~Lymphoma, somatic,	hsa04110:Cell cycle,hsa04914:Progesterone-mediated oocyte maturation,hsa05203:Viral carcinogenesis,	GO:0007062~sister chromatid cohesion,GO:0007093~mitotic cell cycle checkpoint,GO:0007094~mitotic spindle assembly checkpoint,GO:0042130~negative regulation of T cell proliferation,GO:0048538~thymus development,GO:0051301~cell division,GO:0051315~attachment of mitotic spindle microtubules to kinetochore,GO:0090235~regulation of metaphase plate congression,	-		non_coding_transcript_variant	Candidate	T	C	-
	hdl	eMERGE	rs10950503	-3.67423	0.000475297	N	8379	MAD1 mitotic arrest deficient like 1(MAD1L1)	176807~Prostate cancer, somatic,Lymphoma, somatic~Lymphoma, somatic,	hsa04110:Cell cycle,hsa04914:Progesterone-mediated oocyte maturation,hsa05203:Viral carcinogenesis,	GO:0007062~sister chromatid cohesion,GO:0007093~mitotic cell cycle checkpoint,GO:0007094~mitotic spindle assembly checkpoint,GO:0042130~negative regulation of T cell proliferation,GO:0048538~thymus development,GO:0051301~cell division,GO:0051315~attachment of mitotic spindle microtubules to kinetochore,GO:0090235~regulation of metaphase plate congression,	-		intron_variant	Candidate	A	C	-
	hdl	eMERGE	rs3924313	-3.70793	0.000422361	N	949	scavenger receptor class B member 1(SCARB1)	610762~High density lipoprotein cholesterol level QTL6,	hsa04145:Phagosome,hsa04913:Ovarian steroidogenesis,hsa04925:Aldosterone synthesis and secretion,hsa04975:Fat digestion and absorption,hsa04976:Bile secretion,hsa04977:Vitamin digestion and absorption,hsa05160:Hepatitis C,	GO:0001935~endothelial cell proliferation,GO:0006702~androgen biosynthetic process,GO:0006707~cholesterol catabolic process,GO:0006898~receptor-mediated endocytosis,GO:0010595~positive regulation of endothelial cell migration,GO:0010867~positive regulation of triglyceride biosynthetic process,GO:0010886~positive regulation of cholesterol storage,GO:0010899~regulation of phosphatidylcholine catabo…	-		non_coding_transcript_variant	Candidate	G	A	-
	hdl	eMERGE	rs6914284	-3.72841	0.000400545	N	5071	parkin RBR E3 ubiquitin protein ligase(PARK2)	167000~Adenocarcinoma, ovarian, somatic,211980~Adenocarcinoma of lung, somatic,600116~Parkinson disease, juvenile, type 2,607572~Leprosy, susceptibility to,	hsa04120:Ubiquitin mediated proteolysis,hsa04141:Protein processing in endoplasmic reticulum,hsa05012:Parkinson's disease,	GO:0000122~negative regulation of transcription from R-polymerase II promoter,GO:0000209~protein polyubiquitination,GO:0000266~mitochondrial fission,GO:0000422~mitophagy,GO:0000423~macromitophagy,GO:0001933~negative regulation of protein phosphorylation,GO:0001964~startle response,GO:0006351~transcription, DNA-templated,GO:0006513~protein monoubiquitination,GO:0006979~response to oxidative stress…	-		NMD_transcript_variant	Candidate	A	C	-
	hdl	eMERGE	rs11949800	-3.79154	0.000342156	N	54622	ADP ribosylation factor like GTPase 15(ARL15)	-	-	GO:0007264~small GTPase mediated signal transduction,	-		non_coding_transcript_variant	Candidate	C	T	-
	hdl	eMERGE	rs4784744	-3.79161	0.000342156	N	1071	cholesteryl ester transfer protein(CETP)	143470~High density lipoprotein cholesterol level QTL 10,143470~Hyperalphalipoproteinemia,	-	GO:0006641~triglyceride metabolic process,GO:0006869~lipid transport,GO:0006898~receptor-mediated endocytosis,GO:0008203~cholesterol metabolic process,GO:0010745~negative regulation of macrophage derived foam cell differentiation,GO:0010874~regulation of cholesterol efflux,GO:0015914~phospholipid transport,GO:0030301~cholesterol transport,GO:0034197~triglyceride transport,GO:0034372~very-low-dens…	-		intron_variant	Candidate	G	A	-
	hdl	eMERGE	rs2385114	-3.81067	0.000326115	N	10221	tribbles pseudokinase 1(TRIB1)	-	-	GO:0006468~protein phosphorylation,GO:0006469~negative regulation of protein kinase activity,GO:0007254~JNK cascade,GO:0014912~negative regulation of smooth muscle cell migration,GO:0031665~negative regulation of lipopolysaccharide-mediated signaling pathway,GO:0032436~positive regulation of proteasomal ubiquitin-dependent protein catabolic process,GO:0032496~response to lipopolysaccharide,GO:004…	-		intron_variant	Candidate	C	T	-
	hdl	eMERGE	rs4743764	-3.8506	0.00029291	N	19	ATP binding cassette subfamily A member 1(ABCA1)	143890~Coronary artery disease in familial hypercholesterolemia, protection against,205400~Tangier disease,604091~HDL deficiency, type 2,	hsa02010:ABC transporters,hsa04975:Fat digestion and absorption,	GO:0002790~peptide secretion,GO:0006497~protein lipidation,GO:0006911~phagocytosis, engulfment,GO:0007040~lysosome organization,GO:0007186~G-protein coupled receptor signaling pathway,GO:0007584~response to nutrient,GO:0008203~cholesterol metabolic process,GO:0010745~negative regulation of macrophage derived foam cell differentiation,GO:0010875~positive regulation of cholesterol efflux,GO:0010887…	-		intron_variant	Candidate	T	C	-
	hdl	eMERGE	rs487766	-3.89663	0.000257138	N	101928635 | 8854	-| aldehyde dehydrogenase 1 family member A2(ALDH1A2)	-|	-| hsa00830:Retinol metabolism,hsa01100:Metabolic pathways,	-| GO:0001568~blood vessel development,GO:0001822~kidney development,GO:0001889~liver development,GO:0001936~regulation of endothelial cell proliferation,GO:0002138~retinoic acid biosynthetic process,GO:0003007~heart morphogenesis,GO:0006776~vitamin A metabolic process,GO:0007494~midgut development,GO:0008284~positive regulation of cell proliferation,GO:0008285~negative regulation of cell prolife…	-		non_coding_transcript_variant	Candidate	C	T	-
	hdl	eMERGE	rs7936621	-3.98149	0.000208694	N	55366	leucine rich repeat containing G protein-coupled receptor 4(LGR4)	615311~Bone mineral density, low, susceptibility to,	-	GO:0001649~osteoblast differentiation,GO:0001942~hair follicle development,GO:0007186~G-protein coupled receptor signaling pathway,GO:0007283~spermatogenesis,GO:0030282~bone mineralization,GO:0030539~male genitalia development,GO:0032922~circadian regulation of gene expression,GO:0034122~negative regulation of toll-like receptor signaling pathway,GO:0036335~intestinal stem cell homeostasis,GO:004…	-		intron_variant	Candidate	G	A	-
	hdl	eMERGE	rs11855284	-4.17898	0.00012496	N	101928635 | 8854	-| aldehyde dehydrogenase 1 family member A2(ALDH1A2)	-|	-| hsa00830:Retinol metabolism,hsa01100:Metabolic pathways,	-| GO:0001568~blood vessel development,GO:0001822~kidney development,GO:0001889~liver development,GO:0001936~regulation of endothelial cell proliferation,GO:0002138~retinoic acid biosynthetic process,GO:0003007~heart morphogenesis,GO:0006776~vitamin A metabolic process,GO:0007494~midgut development,GO:0008284~positive regulation of cell proliferation,GO:0008285~negative regulation of cell prolife…	-		non_coding_transcript_variant	Candidate	C	T	-
	hdl	eMERGE	rs2000069	-4.21443	0.000115496	N	19	ATP binding cassette subfamily A member 1(ABCA1)	143890~Coronary artery disease in familial hypercholesterolemia, protection against,205400~Tangier disease,604091~HDL deficiency, type 2,	hsa02010:ABC transporters,hsa04975:Fat digestion and absorption,	GO:0002790~peptide secretion,GO:0006497~protein lipidation,GO:0006911~phagocytosis, engulfment,GO:0007040~lysosome organization,GO:0007186~G-protein coupled receptor signaling pathway,GO:0007584~response to nutrient,GO:0008203~cholesterol metabolic process,GO:0010745~negative regulation of macrophage derived foam cell differentiation,GO:0010875~positive regulation of cholesterol efflux,GO:0010887…	-		intron_variant	Candidate	C	T	-
	hdl	eMERGE	rs7499892	-4.99445	1.5239e-05	Y	1071	cholesteryl ester transfer protein(CETP)	143470~High density lipoprotein cholesterol level QTL 10,143470~Hyperalphalipoproteinemia,	-	GO:0006641~triglyceride metabolic process,GO:0006869~lipid transport,GO:0006898~receptor-mediated endocytosis,GO:0008203~cholesterol metabolic process,GO:0010745~negative regulation of macrophage derived foam cell differentiation,GO:0010874~regulation of cholesterol efflux,GO:0015914~phospholipid transport,GO:0030301~cholesterol transport,GO:0034197~triglyceride transport,GO:0034372~very-low-dens…	Below JE		non_coding_transcript_variant	Damaging	C	T	Y
	hdl	eMERGE	rs708272	-7.83213	0	N	1071	cholesteryl ester transfer protein(CETP)	143470~High density lipoprotein cholesterol level QTL 10,143470~Hyperalphalipoproteinemia,	-	GO:0006641~triglyceride metabolic process,GO:0006869~lipid transport,GO:0006898~receptor-mediated endocytosis,GO:0008203~cholesterol metabolic process,GO:0010745~negative regulation of macrophage derived foam cell differentiation,GO:0010874~regulation of cholesterol efflux,GO:0015914~phospholipid transport,GO:0030301~cholesterol transport,GO:0034197~triglyceride transport,GO:0034372~very-low-dens…	-	rs1532624	non_coding_transcript_variant	Candidate	T	C	-
	ldl	NFBC	rs174556	4.00408	0.000116343	N	100302263 | 3992 | 9415	-| fatty acid desaturase 1(FADS1) | fatty acid desaturase 2(FADS2)	-| |	-| hsa01040:Biosynthesis of unsaturated fatty acids,hsa01212:Fatty acid metabolism, | hsa00592:alpha-Linolenic acid metabolism,hsa01040:Biosynthesis of unsaturated fatty acids,hsa01212:Fatty acid metabolism,hsa03320:PPAR signaling pathway,	-| GO:0006355~regulation of transcription, DNA-templated,GO:0006629~lipid metabolic process,GO:0006636~unsaturated fatty acid biosynthetic process,GO:0007267~cell-cell signaling,GO:0007568~aging,GO:0008654~phospholipid biosynthetic process,GO:0009267~cellular response to starvation,GO:0009744~response to sucrose,GO:0014070~response to organic cyclic compound,GO:0019369~arachidonic acid metabolic …	-	rs1535; rs174546	NMD_transcript_variant	Candidate	C	T	-
	ldl	NFBC	rs174537	3.95935	0.000131606	N	745	myelin regulatory factor(MYRF)	-	-	GO:0006351~transcription, DNA-templated,GO:0006508~proteolysis,GO:0014003~oligodendrocyte development,GO:0022010~central nervous system myelination,GO:0031643~positive regulation of myelination,GO:0032286~central nervous system myelin maintenance,GO:0045893~positive regulation of transcription, DNA-templated,GO:0048709~oligodendrocyte differentiation,	-		non_coding_transcript_exon_variant	Candidate	G	T	-
	ldl	NFBC	rs590383	3.72633	0.000282217	N	23047	PDS5 cohesin associated factor B(PDS5B)	-	-	GO:0006281~D-repair,GO:0007062~sister chromatid cohesion,GO:0007064~mitotic sister chromatid cohesion,GO:0008283~cell proliferation,GO:0008285~negative regulation of cell proliferation,GO:0042127~regulation of cell proliferation,GO:0051301~cell division,	-	rs208426	non_coding_transcript_exon_variant	Candidate	C	T	-
	ldl	NFBC	rs3764640	3.72148	0.00029316	N	6794	serine/threonine kinase 11(STK11)	175200~Peutz-Jeghers syndrome,260350~Pancreatic cancer,273300~Testicular tumor, somatic,Melanoma, malignant, somatic~Melanoma, malignant, somatic,	hsa04068:FoxO signaling pathway,hsa04150:mTOR signaling pathway,hsa04151:PI3K-Akt signaling pathway,hsa04152:AMPK signaling pathway,hsa04920:Adipocytokine signaling pathway,	GO:0001558~regulation of cell growth,GO:0001894~tissue homeostasis,GO:0001944~vasculature development,GO:0006468~protein phosphorylation,GO:0006914~autophagy,GO:0006974~cellular response to D-damage stimulus,GO:0007050~cell cycle arrest,GO:0007283~spermatogenesis,GO:0007286~spermatid development,GO:0007409~axonogenesis,GO:0008285~negative regulation of cell proliferation,GO:0010212~response to io…	-		NMD_transcript_variant	Candidate	G	T	-
	ldl	NFBC	rs611917	3.68906	0.000320806	N	1952	cadherin EGF LAG seven-pass G-type receptor 2(CELSR2)	-	-	GO:0006355~regulation of transcription, DNA-templated,GO:0007156~homophilic cell adhesion via plasma membrane adhesion molecules,GO:0007186~G-protein coupled receptor signaling pathway,GO:0016055~Wnt signaling pathway,GO:0021999~neural plate anterior/posterior regionalization,GO:0022407~regulation of cell-cell adhesion,GO:0048813~dendrite morphogenesis,GO:0060071~Wnt signaling pathway, planar cel…	-		non_coding_transcript_exon_variant	Candidate	A	G	-
	ldl	NFBC	rs1541596	3.65578	0.000353636	N	10498	coactivator associated arginine methyltransferase 1(CARM1)	-	-	GO:0003420~regulation of growth plate cartilage chondrocyte proliferation,GO:0006351~transcription, DNA-templated,GO:0006355~regulation of transcription, DNA-templated,GO:0006479~protein methylation,GO:0006977~D-damage response, signal transduction by p53 class mediator resulting in cell cycle arrest,GO:0007568~aging,GO:0008284~positive regulation of cell proliferation,GO:0016032~viral process,GO…	-		NMD_transcript_variant	Candidate	A	G	-
	ldl	NFBC	rs208426	3.5736	0.000467099	N	23047	PDS5 cohesin associated factor B(PDS5B)	-	-	GO:0006281~D-repair,GO:0007062~sister chromatid cohesion,GO:0007064~mitotic sister chromatid cohesion,GO:0008283~cell proliferation,GO:0008285~negative regulation of cell proliferation,GO:0042127~regulation of cell proliferation,GO:0051301~cell division,	-	rs590383	NMD_transcript_variant	Candidate	T	C	-
	ldl	NFBC	rs1330368	3.57175	0.000467099	N	3371	tenascin C(TNC)	615629~Deafness, autosomal dominant 56,	hsa04151:PI3K-Akt signaling pathway,hsa04510:Focal adhesion,hsa04512:ECM-receptor interaction,hsa05206:MicroRNAs in cancer,	GO:0001649~osteoblast differentiation,GO:0007155~cell adhesion,GO:0007162~negative regulation of cell adhesion,GO:0007528~neuromuscular junction development,GO:0008284~positive regulation of cell proliferation,GO:0009611~response to wounding,GO:0009612~response to mechanical stimulus,GO:0010628~positive regulation of gene expression,GO:0014012~peripheral nervous system axon regeneration,GO:003019…	-		non_coding_transcript_variant	Candidate	A	G	-
	ldl	NFBC	rs628221	3.4528	0.000682505	N	9229	DLG associated protein 1(DLGAP1)	-	hsa04724:Glutamatergic synapse,	GO:0007268~chemical synaptic transmission,	-	rs617459; rs639964	intron_variant	Candidate	T	C	-
	ldl	NFBC	rs174546	3.44462	0.000702952	Y	3992 | 9415 | 100302263 | 3995	fatty acid desaturase 1(FADS1) | fatty acid desaturase 2(FADS2) | -| fatty acid desaturase 3(FADS3)	| | -|	hsa01040:Biosynthesis of unsaturated fatty acids,hsa01212:Fatty acid metabolism, | hsa00592:alpha-Linolenic acid metabolism,hsa01040:Biosynthesis of unsaturated fatty acids,hsa01212:Fatty acid metabolism,hsa03320:PPAR signaling pathway, | -|	GO:0006355~regulation of transcription, DNA-templated,GO:0006629~lipid metabolic process,GO:0006636~unsaturated fatty acid biosynthetic process,GO:0007267~cell-cell signaling,GO:0007568~aging,GO:0008654~phospholipid biosynthetic process,GO:0009267~cellular response to starvation,GO:0009744~response to sucrose,GO:0014070~response to organic cyclic compound,GO:0019369~arachidonic acid metabolic pro…	Teslovich TM; Sabatti C	rs174556; rs1535	intron_variant	Damaging	C	T	Y
	ldl	NFBC	rs1535	3.39633	0.000782145	Y	9415 | 100302263 | 3992 | 3995	fatty acid desaturase 2(FADS2) | -| fatty acid desaturase 1(FADS1) | fatty acid desaturase 3(FADS3)	| -| |	hsa00592:alpha-Linolenic acid metabolism,hsa01040:Biosynthesis of unsaturated fatty acids,hsa01212:Fatty acid metabolism,hsa03320:PPAR signaling pathway, | -| hsa01040:Biosynthesis of unsaturated fatty acids,hsa01212:Fatty acid metabolism, |	GO:0006629~lipid metabolic process,GO:0006636~unsaturated fatty acid biosynthetic process,GO:0036109~alpha-linolenic acid metabolic process,GO:0043651~linoleic acid metabolic process,GO:0055114~oxidation-reduction process, | -| GO:0006355~regulation of transcription, DNA-templated,GO:0006629~lipid metabolic process,GO:0006636~unsaturated fatty acid biosynthetic process,GO:0007267~cell-cell signal…	Spracklen CN; Sabatti C	rs174546; rs174556	upstream_gene_variant	Damaging	A	G	Y
	ldl	NFBC	rs3786721	3.29477	0.00107732	N	6597	SWI/SNF related, matrix associated, actin dependent regulator of chromatin, subfamily a, member 4(SMARCA4)	613325~Rhabdoid tumor predisposition syndrome 2,614609~Mental retardation, autosomal dominant 16,	-	GO:0000122~negative regulation of transcription from R-polymerase II promoter,GO:0003407~neural retina development,GO:0006337~nucleosome disassembly,GO:0006338~chromatin remodeling,GO:0006351~transcription, DNA-templated,GO:0006355~regulation of transcription, DNA-templated,GO:0006357~regulation of transcription from R-polymerase II promoter,GO:0007070~negative regulation of transcription from R-…	-		non_coding_transcript_variant	Candidate	T	C	-
	ldl	NFBC	rs1549926	3.27107	0.00113463	N	10498	coactivator associated arginine methyltransferase 1(CARM1)	-	-	GO:0003420~regulation of growth plate cartilage chondrocyte proliferation,GO:0006351~transcription, DNA-templated,GO:0006355~regulation of transcription, DNA-templated,GO:0006479~protein methylation,GO:0006977~D-damage response, signal transduction by p53 class mediator resulting in cell cycle arrest,GO:0007568~aging,GO:0008284~positive regulation of cell proliferation,GO:0016032~viral process,GO…	-		NMD_transcript_variant	Candidate	A	C	-
	ldl	NFBC	rs639964	3.17523	0.00146033	N	9229	DLG associated protein 1(DLGAP1)	-	hsa04724:Glutamatergic synapse,	GO:0007268~chemical synaptic transmission,	-	rs628221; rs617459	intron_variant	Candidate	T	C	-
	ldl	NFBC	rs617459	3.16028	0.00154471	N	9229	DLG associated protein 1(DLGAP1)	-	hsa04724:Glutamatergic synapse,	GO:0007268~chemical synaptic transmission,	-	rs639964; rs628221	intron_variant	Candidate	A	G	-
	ldl	NFBC	rs2959809	3.12708	0.00167689	N	79648	microcephalin 1(MCPH1)	251200~Microcephaly 1, primary, autosomal recessive,	-	GO:0000132~establishment of mitotic spindle orientation,GO:0010468~regulation of gene expression,GO:0021987~cerebral cortex development,GO:0043549~regulation of kinase activity,GO:0046605~regulation of centrosome cycle,GO:0050727~regulation of inflammatory response,GO:0060348~bone development,GO:0060623~regulation of chromosome condensation,GO:0071539~protein localization to centrosome,GO:0071850…	-		non_coding_transcript_variant	Candidate	G	T	-
	ldl	NFBC	rs506645	3.12185	0.00172844	N	23047	PDS5 cohesin associated factor B(PDS5B)	-	-	GO:0006281~D-repair,GO:0007062~sister chromatid cohesion,GO:0007064~mitotic sister chromatid cohesion,GO:0008283~cell proliferation,GO:0008285~negative regulation of cell proliferation,GO:0042127~regulation of cell proliferation,GO:0051301~cell division,	-		NMD_transcript_variant	Candidate	C	T	-
	ldl	NFBC	rs11085754	3.08098	0.00192109	N	6597	SWI/SNF related, matrix associated, actin dependent regulator of chromatin, subfamily a, member 4(SMARCA4)	613325~Rhabdoid tumor predisposition syndrome 2,614609~Mental retardation, autosomal dominant 16,	-	GO:0000122~negative regulation of transcription from R-polymerase II promoter,GO:0003407~neural retina development,GO:0006337~nucleosome disassembly,GO:0006338~chromatin remodeling,GO:0006351~transcription, DNA-templated,GO:0006355~regulation of transcription, DNA-templated,GO:0006357~regulation of transcription from R-polymerase II promoter,GO:0007070~negative regulation of transcription from R-…	-	rs2163800	non_coding_transcript_variant	Candidate	A	G	-
	ldl	NFBC	rs11879293	3.08043	0.00192109	N	6597	SWI/SNF related, matrix associated, actin dependent regulator of chromatin, subfamily a, member 4(SMARCA4)	613325~Rhabdoid tumor predisposition syndrome 2,614609~Mental retardation, autosomal dominant 16,	-	GO:0000122~negative regulation of transcription from R-polymerase II promoter,GO:0003407~neural retina development,GO:0006337~nucleosome disassembly,GO:0006338~chromatin remodeling,GO:0006351~transcription, DNA-templated,GO:0006355~regulation of transcription, DNA-templated,GO:0006357~regulation of transcription from R-polymerase II promoter,GO:0007070~negative regulation of transcription from R-…	-		intron_variant	Candidate	G	A	-
	ldl	NFBC	rs10827167	3.07355	0.00197466	N	3688	integrin subunit beta 1(ITGB1)	-	hsa04015:Rap1 signaling pathway,hsa04145:Phagosome,hsa04151:PI3K-Akt signaling pathway,hsa04360:Axon guidance,hsa04510:Focal adhesion,hsa04512:ECM-receptor interaction,hsa04514:Cell adhesion molecules (CAMs),hsa04611:Platelet activation,hsa04670:Leukocyte transendothelial migration,hsa04810:Regulation of actin cytoskeleton,hsa05100:Bacterial invasion of epithelial cells,hsa05130:Pathogenic Escher…	GO:0000082~G1/S transition of mitotic cell cycle,GO:0001701~in utero embryonic development,GO:0001708~cell fate specification,GO:0002042~cell migration involved in sprouting angiogenesis,GO:0006968~cellular defense response,GO:0007156~homophilic cell adhesion via plasma membrane adhesion molecules,GO:0007159~leukocyte cell-cell adhesion,GO:0007160~cell-matrix adhesion,GO:0007161~calcium-independe…	-		non_coding_transcript_variant	Candidate	C	T	-
	ldl	NFBC	rs6497676	3.04617	0.00207372	N	2903	glutamate ionotropic receptor NMDA type subunit 2A(GRIN2A)	245570~Epilepsy, focal, with speech disorder and with or without mental retardation,	hsa04014:Ras signaling pathway,hsa04015:Rap1 signaling pathway,hsa04020:Calcium signaling pathway,hsa04024:cAMP signaling pathway,hsa04080:Neuroactive ligand-receptor interaction,hsa04713:Circadian entrainment,hsa04720:Long-term potentiation,hsa04724:Glutamatergic synapse,hsa04728:Dopaminergic synapse,hsa05010:Alzheimer's disease,hsa05014:Amyotrophic lateral sclerosis (ALS),hsa05030:Cocaine addic…	GO:0000165~MAPK cascade,GO:0001964~startle response,GO:0001975~response to amphetamine,GO:0006810~transport,GO:0007215~glutamate receptor signaling pathway,GO:0007268~chemical synaptic transmission,GO:0007611~learning or memory,GO:0007613~memory,GO:0008104~protein localization,GO:0008542~visual learning,GO:0009611~response to wounding,GO:0019233~sensory perception of pain,GO:0022008~neurogenesis,…	-		intron_variant	Candidate	G	A	-
	ldl	NFBC	rs10889353	3.02719	0.0021892	N	85440	dedicator of cytokinesis 7(DOCK7)	615859~Epileptic encephalopathy, early infantile, 23,	-	GO:0000226~microtubule cytoskeleton organization,GO:0007264~small GTPase mediated signal transduction,GO:0007409~axonogenesis,GO:0022027~interkinetic nuclear migration,GO:0031175~neuron projection development,GO:0033138~positive regulation of peptidyl-serine phosphorylation,GO:0045200~establishment of neuroblast polarity,GO:0050767~regulation of neurogenesis,GO:0090630~activation of GTPase activi…	-		intron_variant	Candidate	A	C	-
	ldl	NFBC	rs10409243	3.02476	0.00224507	N	1786	D-methyltransferase 1(DNMT1)	604121~Cerebellar ataxia, deafness, and narcolepsy, autosomal dominant,614116~Neuropathy, hereditary sensory, type IE,	hsa00270:Cysteine and methionine metabolism,hsa01100:Metabolic pathways,hsa05206:MicroRNAs in cancer,	GO:0000122~negative regulation of transcription from R-polymerase II promoter,GO:0006306~D-methylation,GO:0006351~transcription, DNA-templated,GO:0007265~Ras protein signal transduction,GO:0010216~maintenance of D-methylation,GO:0010628~positive regulation of gene expression,GO:0016458~gene silencing,GO:0016569~covalent chromatin modification,GO:0042127~regulation of cell proliferation,GO:0043045…	-		non_coding_transcript_exon_variant	Candidate	C	T	-
	ldl	NFBC	rs1347275	3.02286	0.00224507	N	9229	DLG associated protein 1(DLGAP1)	-	hsa04724:Glutamatergic synapse,	GO:0007268~chemical synaptic transmission,	-		NA	Candidate	C	T	-
	ldl	NFBC	rs1529729	3.01073	0.00230641	N	6597	SWI/SNF related, matrix associated, actin dependent regulator of chromatin, subfamily a, member 4(SMARCA4)	613325~Rhabdoid tumor predisposition syndrome 2,614609~Mental retardation, autosomal dominant 16,	-	GO:0000122~negative regulation of transcription from R-polymerase II promoter,GO:0003407~neural retina development,GO:0006337~nucleosome disassembly,GO:0006338~chromatin remodeling,GO:0006351~transcription, DNA-templated,GO:0006355~regulation of transcription, DNA-templated,GO:0006357~regulation of transcription from R-polymerase II promoter,GO:0007070~negative regulation of transcription from R-…	-		non_coding_transcript_variant	Candidate	C	T	-
	ldl	NFBC	rs2228671	2.98127	0.00248754	Y	3949	low density lipoprotein receptor(LDLR)	143890~Hypercholesterolemia, familial,143890~LDL cholesterol level QTL2,	hsa04144:Endocytosis,hsa04913:Ovarian steroidogenesis,hsa04925:Aldosterone synthesis and secretion,hsa04976:Bile secretion,hsa05145:Toxoplasmosis,hsa05160:Hepatitis C,	GO:0006629~lipid metabolic process,GO:0006897~endocytosis,GO:0006898~receptor-mediated endocytosis,GO:0008203~cholesterol metabolic process,GO:0010628~positive regulation of gene expression,GO:0010629~negative regulation of gene expression,GO:0010867~positive regulation of triglyceride biosynthetic process,GO:0010899~regulation of phosphatidylcholine catabolic process,GO:0015914~phospholipid tran…	Aulchenko YS		stop_gained	Damaging	C	T	Y
	ldl	NFBC	rs2208494	2.97055	0.00254831	N	6456	SH3 domain containing GRB2 like 2, endophilin A1(SH3GL2)	-	hsa04144:Endocytosis,	GO:0002090~regulation of receptor internalization,GO:0007018~microtubule-based movement,GO:0007165~signal transduction,GO:0007417~central nervous system development,GO:0019886~antigen processing and presentation of exogenous peptide antigen via MHC class II,GO:0042059~negative regulation of epidermal growth factor receptor signaling pathway,GO:0048488~synaptic vesicle endocytosis,	-		non_coding_transcript_variant	Candidate	A	G	-
	ldl	NFBC	rs940434	2.94543	0.00269402	N	8701	dynein axonemal heavy chain 11(DNAH11)	611884~Ciliary dyskinesia, primary, 7, with or without situs inversus,	hsa05016:Huntington's disease,	GO:0003341~cilium movement,GO:0003356~regulation of cilium beat frequency,GO:0007368~determination of left/right symmetry,GO:0007507~heart development,GO:0030317~sperm motility,	-		intron_variant	Candidate	C	T	-
	ldl	NFBC	rs1836717	2.94412	0.00276515	N	2066	erb-b2 receptor tyrosine kinase 4(ERBB4)	615515~Amyotrophic lateral sclerosis 19,	hsa04012:ErbB signaling pathway,hsa04020:Calcium signaling pathway,hsa04144:Endocytosis,hsa05205:Proteoglycans in cancer,	GO:0000165~MAPK cascade,GO:0001755~neural crest cell migration,GO:0001934~positive regulation of protein phosphorylation,GO:0006351~transcription, DNA-templated,GO:0007165~signal transduction,GO:0007169~transmembrane receptor protein tyrosine kinase signaling pathway,GO:0007399~nervous system development,GO:0007507~heart development,GO:0007595~lactation,GO:0008283~cell proliferation,GO:0008284~po…	-		intron_variant	Candidate	A	G	-
	ldl	NFBC	rs9268658	2.91908	0.0029126	N	3122	major histocompatibility complex, class II, DR alpha(HLA-DRA)	-	hsa04145:Phagosome,hsa04514:Cell adhesion molecules (CAMs),hsa04612:Antigen processing and presentation,hsa04640:Hematopoietic cell lineage,hsa04672:Intestinal immune network for IgA production,hsa04940:Type I diabetes mellitus,hsa05140:Leishmaniasis,hsa05145:Toxoplasmosis,hsa05150:Staphylococcus aureus infection,hsa05152:Tuberculosis,hsa05164:Influenza A,hsa05166:HTLV-I infection,hsa05168:Herpes…	GO:0002503~peptide antigen assembly with MHC class II protein complex,GO:0002504~antigen processing and presentation of peptide or polysaccharide antigen via MHC class II,GO:0002506~polysaccharide assembly with MHC class II protein complex,GO:0006955~immune response,GO:0016032~viral process,GO:0019882~antigen processing and presentation,GO:0019886~antigen processing and presentation of exogenous …	-	rs2239804; rs2239803; rs4935356	intron_variant	Candidate	G	A	-
	ldl	NFBC	rs6041890	2.90733	0.0029941	N	55304	serine palmitoyltransferase long chain base subunit 3(SPTLC3)	-	hsa00600:Sphingolipid metabolism,hsa01100:Metabolic pathways,hsa04071:Sphingolipid signaling pathway,	GO:0009058~biosynthetic process,GO:0030148~sphingolipid biosynthetic process,GO:0046520~sphingoid biosynthetic process,	-	rs6033623	intron_variant	Candidate	T	C	-
	ldl	NFBC	rs4935356	2.90582	0.0029941	N	3122	major histocompatibility complex, class II, DR alpha(HLA-DRA)	-	hsa04145:Phagosome,hsa04514:Cell adhesion molecules (CAMs),hsa04612:Antigen processing and presentation,hsa04640:Hematopoietic cell lineage,hsa04672:Intestinal immune network for IgA production,hsa04940:Type I diabetes mellitus,hsa05140:Leishmaniasis,hsa05145:Toxoplasmosis,hsa05150:Staphylococcus aureus infection,hsa05152:Tuberculosis,hsa05164:Influenza A,hsa05166:HTLV-I infection,hsa05168:Herpes…	GO:0002503~peptide antigen assembly with MHC class II protein complex,GO:0002504~antigen processing and presentation of peptide or polysaccharide antigen via MHC class II,GO:0002506~polysaccharide assembly with MHC class II protein complex,GO:0006955~immune response,GO:0016032~viral process,GO:0019882~antigen processing and presentation,GO:0019886~antigen processing and presentation of exogenous …	-	rs9268658; rs2239804; rs2239803	intron_variant	Candidate	T	G	-
	ldl	NFBC	rs362642	2.90232	0.00306091	N	5649	reelin(RELN)	257320~Lissencephaly 2 (Norman-Roberts type),616436~Epilepsy, familial temporal lobe, 7,	hsa04151:PI3K-Akt signaling pathway,hsa04510:Focal adhesion,hsa04512:ECM-receptor interaction,	GO:0000904~cell morphogenesis involved in differentiation,GO:0001764~neuron migration,GO:0006508~proteolysis,GO:0007155~cell adhesion,GO:0007411~axon guidance,GO:0007417~central nervous system development,GO:0007420~brain development,GO:0007616~long-term memory,GO:0008306~associative learning,GO:0010001~glial cell differentiation,GO:0010976~positive regulation of neuron projection development,GO:…	-		intron_variant	Candidate	T	C	-
	ldl	NFBC	rs2239804	2.89656	0.00306091	N	3122	major histocompatibility complex, class II, DR alpha(HLA-DRA)	-	hsa04145:Phagosome,hsa04514:Cell adhesion molecules (CAMs),hsa04612:Antigen processing and presentation,hsa04640:Hematopoietic cell lineage,hsa04672:Intestinal immune network for IgA production,hsa04940:Type I diabetes mellitus,hsa05140:Leishmaniasis,hsa05145:Toxoplasmosis,hsa05150:Staphylococcus aureus infection,hsa05152:Tuberculosis,hsa05164:Influenza A,hsa05166:HTLV-I infection,hsa05168:Herpes…	GO:0002503~peptide antigen assembly with MHC class II protein complex,GO:0002504~antigen processing and presentation of peptide or polysaccharide antigen via MHC class II,GO:0002506~polysaccharide assembly with MHC class II protein complex,GO:0006955~immune response,GO:0016032~viral process,GO:0019882~antigen processing and presentation,GO:0019886~antigen processing and presentation of exogenous …	-	rs2239803; rs4935356; rs9268658	intron_variant	Candidate	T	C	-
	ldl	NFBC	rs2072114	2.87103	0.0033031	N	9415	fatty acid desaturase 2(FADS2)	-	hsa00592:alpha-Linolenic acid metabolism,hsa01040:Biosynthesis of unsaturated fatty acids,hsa01212:Fatty acid metabolism,hsa03320:PPAR signaling pathway,	GO:0006629~lipid metabolic process,GO:0006636~unsaturated fatty acid biosynthetic process,GO:0036109~alpha-linolenic acid metabolic process,GO:0043651~linoleic acid metabolic process,GO:0055114~oxidation-reduction process,	-		upstream_gene_variant	Candidate	A	G	-
	ldl	NFBC	rs8073418	2.86854	0.0033031	N	350	apolipoprotein H(APOH)	-	-	GO:0001937~negative regulation of endothelial cell proliferation,GO:0002576~platelet degranulation,GO:0006641~triglyceride metabolic process,GO:0007597~blood coagulation, intrinsic pathway,GO:0010596~negative regulation of endothelial cell migration,GO:0016525~negative regulation of angiogenesis,GO:0030194~positive regulation of blood coagulation,GO:0030195~negative regulation of blood coagulatio…	-		intron_variant	Candidate	T	G	-
	ldl	NFBC	rs3827640	2.86524	0.0033031	N	2822	glycosylphosphatidylinositol specific phospholipase D1(GPLD1)	-	hsa00563:Glycosylphosphatidylinositol(GPI)-anchor biosynthesis,	GO:0001503~ossification,GO:0002042~cell migration involved in sprouting angiogenesis,GO:0002062~chondrocyte differentiation,GO:0002430~complement receptor mediated signaling pathway,GO:0006507~GPI anchor release,GO:0008285~negative regulation of cell proliferation,GO:0008286~insulin receptor signaling pathway,GO:0009749~response to glucose,GO:0010595~positive regulation of endothelial cell migrat…	-		non_coding_transcript_variant	Candidate	A	G	-
	ldl	NFBC	rs990386	2.84862	0.0034779	N	2898	glutamate ionotropic receptor kainate type subunit 2(GRIK2)	611092~Mental retardation, autosomal recessive, 6,	hsa04080:Neuroactive ligand-receptor interaction,hsa04724:Glutamatergic synapse,	GO:0001662~behavioral fear response,GO:0006810~transport,GO:0006874~cellular calcium ion homeostasis,GO:0006886~intracellular protein transport,GO:0007215~glutamate receptor signaling pathway,GO:0007268~chemical synaptic transmission,GO:0019228~neuronal action potential,GO:0034220~ion transmembrane transport,GO:0035235~ionotropic glutamate receptor signaling pathway,GO:0035249~synaptic transmissi…	-		intron_variant	Candidate	G	A	-
	ldl	NFBC	rs12650562	2.8382	0.0035617	N	10891	PPARG coactivator 1 alpha(PPARGC1A)	-	hsa04152:AMPK signaling pathway,hsa04910:Insulin signaling pathway,hsa04920:Adipocytokine signaling pathway,hsa04922:Glucagon signaling pathway,hsa04931:Insulin resistance,hsa05016:Huntington's disease,	GO:0000302~response to reactive oxygen species,GO:0000422~mitophagy,GO:0001659~temperature homeostasis,GO:0001678~cellular glucose homeostasis,GO:0001933~negative regulation of protein phosphorylation,GO:0002021~response to dietary excess,GO:0002931~response to ischemia,GO:0006012~galactose metabolic process,GO:0006094~gluconeogenesis,GO:0006355~regulation of transcription, DNA-templated,GO:00063…	-		NMD_transcript_variant	Candidate	C	T	-
	ldl	NFBC	rs673548	2.83334	0.00365385	N	338	apolipoprotein B(APOB)	144010~Hypercholesterolemia, due to ligand-defective apo B,615558~Hypobetalipoproteinemia,	hsa04975:Fat digestion and absorption,hsa04977:Vitamin digestion and absorption,	GO:0001523~retinoid metabolic process,GO:0001701~in utero embryonic development,GO:0006642~triglyceride mobilization,GO:0006898~receptor-mediated endocytosis,GO:0007283~spermatogenesis,GO:0007399~nervous system development,GO:0008203~cholesterol metabolic process,GO:0009566~fertilization,GO:0009615~response to virus,GO:0009743~response to carbohydrate,GO:0009791~post-embryonic development,GO:0010…	-	rs676210	intron_variant	Candidate	G	A	-
	ldl	NFBC	rs2851682	2.83236	0.00365385	N	9415	fatty acid desaturase 2(FADS2)	-	hsa00592:alpha-Linolenic acid metabolism,hsa01040:Biosynthesis of unsaturated fatty acids,hsa01212:Fatty acid metabolism,hsa03320:PPAR signaling pathway,	GO:0006629~lipid metabolic process,GO:0006636~unsaturated fatty acid biosynthetic process,GO:0036109~alpha-linolenic acid metabolic process,GO:0043651~linoleic acid metabolic process,GO:0055114~oxidation-reduction process,	-		non_coding_transcript_variant	Candidate	A	G	-
	ldl	NFBC	rs6762629	2.78562	0.00402189	N	22871	neuroligin 1(NLGN1)	-	hsa04514:Cell adhesion molecules (CAMs),	GO:0002087~regulation of respiratory gaseous exchange by neurological system process,GO:0006605~protein targeting,GO:0007155~cell adhesion,GO:0007157~heterophilic cell-cell adhesion via plasma membrane cell adhesion molecules,GO:0007158~neuron cell-cell adhesion,GO:0007399~nervous system development,GO:0007416~synapse assembly,GO:0010841~positive regulation of circadian sleep/wake cycle, wakefuln…	-		intron_variant	Candidate	A	G	-
	ldl	NFBC	rs2163800	2.78366	0.00411922	N	6597	SWI/SNF related, matrix associated, actin dependent regulator of chromatin, subfamily a, member 4(SMARCA4)	613325~Rhabdoid tumor predisposition syndrome 2,614609~Mental retardation, autosomal dominant 16,	-	GO:0000122~negative regulation of transcription from R-polymerase II promoter,GO:0003407~neural retina development,GO:0006337~nucleosome disassembly,GO:0006338~chromatin remodeling,GO:0006351~transcription, DNA-templated,GO:0006355~regulation of transcription, DNA-templated,GO:0006357~regulation of transcription from R-polymerase II promoter,GO:0007070~negative regulation of transcription from R-…	-	rs11085754	intron_variant	Candidate	A	G	-
	ldl	NFBC	rs1874113	2.78272	0.00411922	N	64757	mitochondrial amidoxime reducing component 1(MARC1)	-	-	GO:0042126~nitrate metabolic process,GO:0051410~detoxification of nitrogen compound,GO:0055114~oxidation-reduction process,	-		non_coding_transcript_variant	Candidate	A	C	-
	ldl	NFBC	rs953288	2.76445	0.00433405	N	3371	tenascin C(TNC)	615629~Deafness, autosomal dominant 56,	hsa04151:PI3K-Akt signaling pathway,hsa04510:Focal adhesion,hsa04512:ECM-receptor interaction,hsa05206:MicroRNAs in cancer,	GO:0001649~osteoblast differentiation,GO:0007155~cell adhesion,GO:0007162~negative regulation of cell adhesion,GO:0007528~neuromuscular junction development,GO:0008284~positive regulation of cell proliferation,GO:0009611~response to wounding,GO:0009612~response to mechanical stimulus,GO:0010628~positive regulation of gene expression,GO:0014012~peripheral nervous system axon regeneration,GO:003019…	-		non_coding_transcript_variant	Candidate	C	A	-
	ldl	NFBC	rs9954874	2.75696	0.00433405	N	9229	DLG associated protein 1(DLGAP1)	-	hsa04724:Glutamatergic synapse,	GO:0007268~chemical synaptic transmission,	-		intron_variant	Candidate	C	T	-
	ldl	NFBC	rs9370867	2.71746	0.00478445	N	29116	myosin regulatory light chain interacting protein(MYLIP)	-	-	GO:0000209~protein polyubiquitination,GO:0006928~movement of cell or subcellular component,GO:0007399~nervous system development,GO:0010989~negative regulation of low-density lipoprotein particle clearance,GO:0016567~protein ubiquitination,GO:0031032~actomyosin structure organization,GO:0031648~protein destabilization,GO:0032803~regulation of low-density lipoprotein particle receptor catabolic pr…	-		missense_variant	Damaging	A	G	-
	ldl	NFBC	rs2056937	2.71187	0.00490338	N	29116	myosin regulatory light chain interacting protein(MYLIP)	-	-	GO:0000209~protein polyubiquitination,GO:0006928~movement of cell or subcellular component,GO:0007399~nervous system development,GO:0010989~negative regulation of low-density lipoprotein particle clearance,GO:0016567~protein ubiquitination,GO:0031032~actomyosin structure organization,GO:0031648~protein destabilization,GO:0032803~regulation of low-density lipoprotein particle receptor catabolic pr…	-		intron_variant	Candidate	T	C	-
	ldl	NFBC	rs10499535	2.70949	0.00490338	N	8701	dynein axonemal heavy chain 11(DNAH11)	611884~Ciliary dyskinesia, primary, 7, with or without situs inversus,	hsa05016:Huntington's disease,	GO:0003341~cilium movement,GO:0003356~regulation of cilium beat frequency,GO:0007368~determination of left/right symmetry,GO:0007507~heart development,GO:0030317~sperm motility,	-	rs13239132	intron_variant	Candidate	A	G	-
	ldl	NFBC	rs17358098	-2.78089	0.00477466	N	8701	dynein axonemal heavy chain 11(DNAH11)	611884~Ciliary dyskinesia, primary, 7, with or without situs inversus,	hsa05016:Huntington's disease,	GO:0003341~cilium movement,GO:0003356~regulation of cilium beat frequency,GO:0007368~determination of left/right symmetry,GO:0007507~heart development,GO:0030317~sperm motility,	-		intron_variant	Candidate	C	T	-
	ldl	NFBC	rs7231543	-2.79327	0.00465457	N	9229	DLG associated protein 1(DLGAP1)	-	hsa04724:Glutamatergic synapse,	GO:0007268~chemical synaptic transmission,	-		NA	Candidate	C	T	-
	ldl	NFBC	rs2215502	-2.80199	0.00454485	N	10403	NDC80, kinetochore complex component(NDC80)	-	-	GO:0000070~mitotic sister chromatid segregation,GO:0000132~establishment of mitotic spindle orientation,GO:0007052~mitotic spindle organization,GO:0007059~chromosome segregation,GO:0007062~sister chromatid cohesion,GO:0007067~mitotic nuclear division,GO:0008608~attachment of spindle microtubules to kinetochore,GO:0051301~cell division,GO:0051310~metaphase plate congression,GO:0051315~attachment o…	-	rs8085425	NA	Candidate	T	C	-
	ldl	NFBC	rs1450429	-2.83242	0.00422318	N	9229	DLG associated protein 1(DLGAP1)	-	hsa04724:Glutamatergic synapse,	GO:0007268~chemical synaptic transmission,	-		intron_variant	Candidate	T	G	-
	ldl	NFBC	rs8085425	-2.87009	0.00384219	N	10403	NDC80, kinetochore complex component(NDC80)	-	-	GO:0000070~mitotic sister chromatid segregation,GO:0000132~establishment of mitotic spindle orientation,GO:0007052~mitotic spindle organization,GO:0007059~chromosome segregation,GO:0007062~sister chromatid cohesion,GO:0007067~mitotic nuclear division,GO:0008608~attachment of spindle microtubules to kinetochore,GO:0051301~cell division,GO:0051310~metaphase plate congression,GO:0051315~attachment o…	-	rs2215502	NA	Candidate	C	T	-
	ldl	NFBC	rs287943	-2.88474	0.00375954	N	57492	AT-rich interaction domain 1B(ARID1B)	614562~Mental retardation, autosomal dominant 12,	-	GO:0006338~chromatin remodeling,GO:0006351~transcription, DNA-templated,GO:0007270~neuron-neuron synaptic transmission,GO:0007399~nervous system development,GO:0016569~covalent chromatin modification,GO:0048096~chromatin-mediated maintenance of transcription,GO:0060996~dendritic spine development,GO:0097026~dendritic cell dendrite assembly,	-		intron_variant	Candidate	T	G	-
	ldl	NFBC	rs174450	-2.88565	0.00367315	N	3995	fatty acid desaturase 3(FADS3)	-	-	GO:0006629~lipid metabolic process,GO:0006636~unsaturated fatty acid biosynthetic process,GO:0055114~oxidation-reduction process,	-		non_coding_transcript_variant	Candidate	G	T	-
	ldl	NFBC	rs607316	-2.88739	0.00367315	N	6311	ataxin 2(ATXN2)	168600~Parkinson disease, late-onset, susceptibility to,183090~Amyotrophic lateral sclerosis, susceptibility to, 13,183090~Spinocerebellar ataxia 2,	-	GO:0002091~negative regulation of receptor internalization,GO:0006417~regulation of translation,GO:0010603~regulation of cytoplasmic mR-processing body assembly,GO:0016070~R-metabolic process,GO:0033962~cytoplasmic mR-processing body assembly,GO:0034063~stress granule assembly,GO:0050658~R-transport,	-	rs616668; rs2301621; rs6490162	NMD_transcript_variant	Candidate	C	T	-
	ldl	NFBC	rs1505359	-2.89175	0.00367315	N	2066	erb-b2 receptor tyrosine kinase 4(ERBB4)	615515~Amyotrophic lateral sclerosis 19,	hsa04012:ErbB signaling pathway,hsa04020:Calcium signaling pathway,hsa04144:Endocytosis,hsa05205:Proteoglycans in cancer,	GO:0000165~MAPK cascade,GO:0001755~neural crest cell migration,GO:0001934~positive regulation of protein phosphorylation,GO:0006351~transcription, DNA-templated,GO:0007165~signal transduction,GO:0007169~transmembrane receptor protein tyrosine kinase signaling pathway,GO:0007399~nervous system development,GO:0007507~heart development,GO:0007595~lactation,GO:0008283~cell proliferation,GO:0008284~po…	-		non_coding_transcript_variant	Candidate	T	C	-
	ldl	NFBC	rs4537652	-2.89843	0.00359453	N	2104	estrogen related receptor gamma(ESRRG)	-	-	GO:0006351~transcription, DNA-templated,GO:0006355~regulation of transcription, DNA-templated,GO:0006367~transcription initiation from R-polymerase II promoter,GO:0043401~steroid hormone mediated signaling pathway,GO:0045893~positive regulation of transcription, DNA-templated,GO:0045944~positive regulation of transcription from R-polymerase II promoter,GO:0048384~retinoic acid receptor signaling …	-		NMD_transcript_variant	Candidate	C	T	-
	ldl	NFBC	rs1378942	-2.89927	0.00359453	N	1445	c-src tyrosine kinase(CSK)	-	hsa05120:Epithelial cell signaling in Helicobacter pylori infection,	GO:0001817~regulation of cytokine production,GO:0002250~adaptive immune response,GO:0006468~protein phosphorylation,GO:0007169~transmembrane receptor protein tyrosine kinase signaling pathway,GO:0007173~epidermal growth factor receptor signaling pathway,GO:0007417~central nervous system development,GO:0007420~brain development,GO:0008285~negative regulation of cell proliferation,GO:0010989~negati…	-		non_coding_transcript_variant	Candidate	C	A	-
	ldl	NFBC	rs616668	-2.92312	0.00343384	N	6311	ataxin 2(ATXN2)	168600~Parkinson disease, late-onset, susceptibility to,183090~Amyotrophic lateral sclerosis, susceptibility to, 13,183090~Spinocerebellar ataxia 2,	-	GO:0002091~negative regulation of receptor internalization,GO:0006417~regulation of translation,GO:0010603~regulation of cytoplasmic mR-processing body assembly,GO:0016070~R-metabolic process,GO:0033962~cytoplasmic mR-processing body assembly,GO:0034063~stress granule assembly,GO:0050658~R-transport,	-	rs2301621; rs6490162; rs607316	NMD_transcript_variant	Candidate	T	G	-
	ldl	NFBC	rs6490162	-2.93626	0.00325788	N	6311	ataxin 2(ATXN2)	168600~Parkinson disease, late-onset, susceptibility to,183090~Amyotrophic lateral sclerosis, susceptibility to, 13,183090~Spinocerebellar ataxia 2,	-	GO:0002091~negative regulation of receptor internalization,GO:0006417~regulation of translation,GO:0010603~regulation of cytoplasmic mR-processing body assembly,GO:0016070~R-metabolic process,GO:0033962~cytoplasmic mR-processing body assembly,GO:0034063~stress granule assembly,GO:0050658~R-transport,	-	rs607316; rs616668; rs2301621	NMD_transcript_variant	Candidate	T	C	-
	ldl	NFBC	rs2301621	-2.94108	0.00325788	N	6311	ataxin 2(ATXN2)	168600~Parkinson disease, late-onset, susceptibility to,183090~Amyotrophic lateral sclerosis, susceptibility to, 13,183090~Spinocerebellar ataxia 2,	-	GO:0002091~negative regulation of receptor internalization,GO:0006417~regulation of translation,GO:0010603~regulation of cytoplasmic mR-processing body assembly,GO:0016070~R-metabolic process,GO:0033962~cytoplasmic mR-processing body assembly,GO:0034063~stress granule assembly,GO:0050658~R-transport,	-	rs6490162; rs607316; rs616668	non_coding_transcript_exon_variant	Candidate	C	T	-
	ldl	NFBC	rs4799982	-2.94551	0.00317898	N	9229	DLG associated protein 1(DLGAP1)	-	hsa04724:Glutamatergic synapse,	GO:0007268~chemical synaptic transmission,	-	rs4129469	NA	Candidate	T	G	-
	ldl	NFBC	rs7214410	-2.97745	0.00295464	N	124989	EF-hand calcium binding domain 13(EFCAB13)	-	-	-	-	rs4968319; rs9893901	non_coding_transcript_variant	Candidate	A	G	-
	ldl	NFBC	rs4129469	-2.99842	0.00281094	N	9229	DLG associated protein 1(DLGAP1)	-	hsa04724:Glutamatergic synapse,	GO:0007268~chemical synaptic transmission,	-	rs4799982	NA	Candidate	C	T	-
	ldl	NFBC	rs9893901	-3.01338	0.00274125	N	124989	EF-hand calcium binding domain 13(EFCAB13)	-	-	-	-	rs7214410; rs4968319	intron_variant	Candidate	T	G	-
	ldl	NFBC	rs4291982	-3.04383	0.00254284	N	9229	DLG associated protein 1(DLGAP1)	-	hsa04724:Glutamatergic synapse,	GO:0007268~chemical synaptic transmission,	-		NA	Candidate	A	G	-
	ldl	NFBC	rs4799989	-3.0451	0.00247977	N	9229	DLG associated protein 1(DLGAP1)	-	hsa04724:Glutamatergic synapse,	GO:0007268~chemical synaptic transmission,	-	rs4799993; rs12604165	NA	Candidate	G	T	-
	ldl	NFBC	rs2587613	-3.04879	0.00247977	N	9229	DLG associated protein 1(DLGAP1)	-	hsa04724:Glutamatergic synapse,	GO:0007268~chemical synaptic transmission,	-		non_coding_transcript_variant	Candidate	G	A	-
	ldl	NFBC	rs4239400	-3.05303	0.00247977	N	9229	DLG associated protein 1(DLGAP1)	-	hsa04724:Glutamatergic synapse,	GO:0007268~chemical synaptic transmission,	-	rs5015830	NA	Candidate	T	C	-
	ldl	NFBC	rs5015830	-3.0531	0.00247977	N	9229	DLG associated protein 1(DLGAP1)	-	hsa04724:Glutamatergic synapse,	GO:0007268~chemical synaptic transmission,	-	rs4239400	NA	Candidate	T	C	-
	ldl	NFBC	rs1990415	-3.07285	0.00236026	N	10403	NDC80, kinetochore complex component(NDC80)	-	-	GO:0000070~mitotic sister chromatid segregation,GO:0000132~establishment of mitotic spindle orientation,GO:0007052~mitotic spindle organization,GO:0007059~chromosome segregation,GO:0007062~sister chromatid cohesion,GO:0007067~mitotic nuclear division,GO:0008608~attachment of spindle microtubules to kinetochore,GO:0051301~cell division,GO:0051310~metaphase plate congression,GO:0051315~attachment o…	-		NA	Candidate	G	A	-
	ldl	NFBC	rs4968319	-3.09985	0.0021915	N	124989	EF-hand calcium binding domain 13(EFCAB13)	-	-	-	-	rs9893901; rs7214410	non_coding_transcript_variant	Candidate	A	G	-
	ldl	NFBC	rs4799993	-3.10928	0.00213909	N	9229	DLG associated protein 1(DLGAP1)	-	hsa04724:Glutamatergic synapse,	GO:0007268~chemical synaptic transmission,	-	rs12604165; rs4799989	NA	Candidate	A	G	-
	ldl	NFBC	rs3848426	-3.11063	0.00213909	N	5578	protein kinase C alpha(PRKCA)	Pituitary tumor, invasive~Pituitary tumor, invasive,	hsa04010:MAPK signaling pathway,hsa04012:ErbB signaling pathway,hsa04014:Ras signaling pathway,hsa04015:Rap1 signaling pathway,hsa04020:Calcium signaling pathway,hsa04066:HIF-1 signaling pathway,hsa04070:Phosphatidylinositol signaling system,hsa04071:Sphingolipid signaling pathway,hsa04150:mTOR signaling pathway,hsa04151:PI3K-Akt signaling pathway,hsa04261:Adrenergic signaling in cardiomyocytes,h…	GO:0001525~angiogenesis,GO:0001938~positive regulation of endothelial cell proliferation,GO:0002159~desmosome assembly,GO:0006468~protein phosphorylation,GO:0007077~mitotic nuclear envelope disassembly,GO:0007155~cell adhesion,GO:0007190~activation of adenylate cyclase activity,GO:0007194~negative regulation of adenylate cyclase activity,GO:0010595~positive regulation of endothelial cell migratio…	-		NMD_transcript_variant	Candidate	G	A	-
	ldl	NFBC	rs908150	-3.11519	0.00207919	N	5578	protein kinase C alpha(PRKCA)	Pituitary tumor, invasive~Pituitary tumor, invasive,	hsa04010:MAPK signaling pathway,hsa04012:ErbB signaling pathway,hsa04014:Ras signaling pathway,hsa04015:Rap1 signaling pathway,hsa04020:Calcium signaling pathway,hsa04066:HIF-1 signaling pathway,hsa04070:Phosphatidylinositol signaling system,hsa04071:Sphingolipid signaling pathway,hsa04150:mTOR signaling pathway,hsa04151:PI3K-Akt signaling pathway,hsa04261:Adrenergic signaling in cardiomyocytes,h…	GO:0001525~angiogenesis,GO:0001938~positive regulation of endothelial cell proliferation,GO:0002159~desmosome assembly,GO:0006468~protein phosphorylation,GO:0007077~mitotic nuclear envelope disassembly,GO:0007155~cell adhesion,GO:0007190~activation of adenylate cyclase activity,GO:0007194~negative regulation of adenylate cyclase activity,GO:0010595~positive regulation of endothelial cell migratio…	-		NMD_transcript_variant	Candidate	T	C	-
	ldl	NFBC	rs12970162	-3.14891	0.00193434	N	9229	DLG associated protein 1(DLGAP1)	-	hsa04724:Glutamatergic synapse,	GO:0007268~chemical synaptic transmission,	-	rs4528652	NA	Candidate	C	A	-
	ldl	NFBC	rs873308	-3.17137	0.00184161	N	55219	transmembrane protein 57(TMEM57)	-	-	GO:0007420~brain development,	-	rs10903129	upstream_gene_variant	Candidate	G	A	-
	ldl	NFBC	rs10903129	-3.2318	0.00158128	N	55219	transmembrane protein 57(TMEM57)	-	-	GO:0007420~brain development,	-	rs873308	intron_variant	Candidate	A	G	-
	ldl	NFBC	rs4528652	-3.25779	0.001473	N	9229	DLG associated protein 1(DLGAP1)	-	hsa04724:Glutamatergic synapse,	GO:0007268~chemical synaptic transmission,	-	rs12970162	NA	Candidate	C	T	-
	ldl	NFBC	rs8074294	-3.29661	0.0013293	N	5578	protein kinase C alpha(PRKCA)	Pituitary tumor, invasive~Pituitary tumor, invasive,	hsa04010:MAPK signaling pathway,hsa04012:ErbB signaling pathway,hsa04014:Ras signaling pathway,hsa04015:Rap1 signaling pathway,hsa04020:Calcium signaling pathway,hsa04066:HIF-1 signaling pathway,hsa04070:Phosphatidylinositol signaling system,hsa04071:Sphingolipid signaling pathway,hsa04150:mTOR signaling pathway,hsa04151:PI3K-Akt signaling pathway,hsa04261:Adrenergic signaling in cardiomyocytes,h…	GO:0001525~angiogenesis,GO:0001938~positive regulation of endothelial cell proliferation,GO:0002159~desmosome assembly,GO:0006468~protein phosphorylation,GO:0007077~mitotic nuclear envelope disassembly,GO:0007155~cell adhesion,GO:0007190~activation of adenylate cyclase activity,GO:0007194~negative regulation of adenylate cyclase activity,GO:0010595~positive regulation of endothelial cell migratio…	-		NMD_transcript_variant	Candidate	A	G	-
	ldl	NFBC	rs12604165	-3.31935	0.00126307	N	9229	DLG associated protein 1(DLGAP1)	-	hsa04724:Glutamatergic synapse,	GO:0007268~chemical synaptic transmission,	-	rs4799989; rs4799993	NA	Candidate	G	A	-
	ldl	NFBC	rs9937979	-3.35012	0.00116717	N	2903	glutamate ionotropic receptor NMDA type subunit 2A(GRIN2A)	245570~Epilepsy, focal, with speech disorder and with or without mental retardation,	hsa04014:Ras signaling pathway,hsa04015:Rap1 signaling pathway,hsa04020:Calcium signaling pathway,hsa04024:cAMP signaling pathway,hsa04080:Neuroactive ligand-receptor interaction,hsa04713:Circadian entrainment,hsa04720:Long-term potentiation,hsa04724:Glutamatergic synapse,hsa04728:Dopaminergic synapse,hsa05010:Alzheimer's disease,hsa05014:Amyotrophic lateral sclerosis (ALS),hsa05030:Cocaine addic…	GO:0000165~MAPK cascade,GO:0001964~startle response,GO:0001975~response to amphetamine,GO:0006810~transport,GO:0007215~glutamate receptor signaling pathway,GO:0007268~chemical synaptic transmission,GO:0007611~learning or memory,GO:0007613~memory,GO:0008104~protein localization,GO:0008542~visual learning,GO:0009611~response to wounding,GO:0019233~sensory perception of pain,GO:0022008~neurogenesis,…	-		intron_variant	Candidate	C	T	-
	ldl	NFBC	rs4970833	-3.38976	0.00105054	N	1952	cadherin EGF LAG seven-pass G-type receptor 2(CELSR2)	-	-	GO:0006355~regulation of transcription, DNA-templated,GO:0007156~homophilic cell adhesion via plasma membrane adhesion molecules,GO:0007186~G-protein coupled receptor signaling pathway,GO:0016055~Wnt signaling pathway,GO:0021999~neural plate anterior/posterior regionalization,GO:0022407~regulation of cell-cell adhesion,GO:0048813~dendrite morphogenesis,GO:0060071~Wnt signaling pathway, planar cel…	-		upstream_gene_variant	Candidate	G	A	-
	ldl	NFBC	rs9927924	-3.48874	0.000814687	N	2903	glutamate ionotropic receptor NMDA type subunit 2A(GRIN2A)	245570~Epilepsy, focal, with speech disorder and with or without mental retardation,	hsa04014:Ras signaling pathway,hsa04015:Rap1 signaling pathway,hsa04020:Calcium signaling pathway,hsa04024:cAMP signaling pathway,hsa04080:Neuroactive ligand-receptor interaction,hsa04713:Circadian entrainment,hsa04720:Long-term potentiation,hsa04724:Glutamatergic synapse,hsa04728:Dopaminergic synapse,hsa05010:Alzheimer's disease,hsa05014:Amyotrophic lateral sclerosis (ALS),hsa05030:Cocaine addic…	GO:0000165~MAPK cascade,GO:0001964~startle response,GO:0001975~response to amphetamine,GO:0006810~transport,GO:0007215~glutamate receptor signaling pathway,GO:0007268~chemical synaptic transmission,GO:0007611~learning or memory,GO:0007613~memory,GO:0008104~protein localization,GO:0008542~visual learning,GO:0009611~response to wounding,GO:0019233~sensory perception of pain,GO:0022008~neurogenesis,…	-		intron_variant	Candidate	G	A	-
	ldl	NFBC	rs9675785	-3.63376	0.000564435	N	9229	DLG associated protein 1(DLGAP1)	-	hsa04724:Glutamatergic synapse,	GO:0007268~chemical synaptic transmission,	-		NA	Candidate	C	T	-
	ldl	eMERGE	rs12275349	4.40829	0.000252629	N	329	baculoviral IAP repeat containing 2(BIRC2)	-	hsa04064:NF-kappa B signaling pathway,hsa04120:Ubiquitin mediated proteolysis,hsa04210:Apoptosis,hsa04510:Focal adhesion,hsa04621:NOD-like receptor signaling pathway,hsa04668:TNF signaling pathway,hsa05145:Toxoplasmosis,hsa05200:Pathways in cancer,hsa05222:Small cell lung cancer,	GO:0000209~protein polyubiquitination,GO:0001666~response to hypoxia,GO:0001890~placenta development,GO:0006351~transcription, DNA-templated,GO:0006355~regulation of transcription, DNA-templated,GO:0006921~cellular component disassembly involved in execution phase of apoptosis,GO:0007166~cell surface receptor signaling pathway,GO:0007249~I-kappaB kinase/NF-kappaB signaling,GO:0010803~regulation o…	-		non_coding_transcript_variant	Candidate	G	A	-
	ldl	eMERGE	rs4147979	4.01545	0.000499595	N	10351	ATP binding cassette subfamily A member 8(ABCA8)	-	hsa02010:ABC transporters,	GO:0006810~transport,GO:0006855~drug transmembrane transport,GO:0006869~lipid transport,GO:0042908~xenobiotic transport,GO:0055085~transmembrane transport,	-		missense_variant	Damaging	A	G	-
	ldl	eMERGE	rs4776494	3.78378	0.000768002	N	9325	thyroid hormone receptor interactor 4(TRIP4)	-	-	GO:0006351~transcription, DNA-templated,GO:0006355~regulation of transcription, DNA-templated,GO:0030520~intracellular estrogen receptor signaling pathway,GO:0045893~positive regulation of transcription, DNA-templated,GO:1901998~toxin transport,	-		synonymous_variant	Candidate	T	C	-
	ldl	eMERGE	rs10493066	3.74663	0.000811286	N	6421	splicing factor proline and glutamine rich(SFPQ)	-	-	GO:0000122~negative regulation of transcription from R-polymerase II promoter,GO:0000380~alternative mR-splicing, via spliceosome,GO:0000724~double-strand break repair via homologous recombination,GO:0006351~transcription, DNA-templated,GO:0006397~mR-processing,GO:0008380~R-splicing,GO:0042752~regulation of circadian rhythm,GO:0042754~negative regulation of circadian rhythm,GO:0045876~positive re…	-		non_coding_transcript_exon_variant	Candidate	C	T	-
	ldl	eMERGE	rs4150263	3.71997	0.000854167	N	2073	ERCC excision repair 5, endonuclease(ERCC5)	278780~Xeroderma pigmentosum, group G,278780~Xeroderma pigmentosum, group G/Cockayne syndrome,616570~Cerebrooculofacioskeletal syndrome 3,	hsa03420:Nucleotide excision repair,	GO:0006281~D-repair,GO:0006283~transcription-coupled nucleotide-excision repair,GO:0006293~nucleotide-excision repair, preincision complex stabilization,GO:0006294~nucleotide-excision repair, preincision complex assembly,GO:0006295~nucleotide-excision repair, D-incision, 3'-to lesion,GO:0006296~nucleotide-excision repair, D-incision, 5'-to lesion,GO:0009411~response to UV,GO:0009650~UV protection…	-		NMD_transcript_variant	Candidate	G	A	-
	ldl	eMERGE	rs4970834	3.71197	0.000869943	N	1952	cadherin EGF LAG seven-pass G-type receptor 2(CELSR2)	-	-	GO:0006355~regulation of transcription, DNA-templated,GO:0007156~homophilic cell adhesion via plasma membrane adhesion molecules,GO:0007186~G-protein coupled receptor signaling pathway,GO:0016055~Wnt signaling pathway,GO:0021999~neural plate anterior/posterior regionalization,GO:0022407~regulation of cell-cell adhesion,GO:0048813~dendrite morphogenesis,GO:0060071~Wnt signaling pathway, planar cel…	-		non_coding_transcript_variant	Candidate	T	C	-
	ldl	eMERGE	rs6129760	3.70678	0.000869943	N	7150	topoisomerase (DNA) I(TOP1)	D-topoisomerase I, camptothecin-resistant~D-topoisomerase I, camptothecin-resistant,	-	GO:0006260~D-replication,GO:0006265~D-topological change,GO:0006338~chromatin remodeling,GO:0007059~chromosome segregation,GO:0007623~circadian rhythm,GO:0012501~programmed cell death,GO:0016032~viral process,GO:0016310~phosphorylation,GO:0016925~protein sumoylation,GO:0032922~circadian regulation of gene expression,GO:0040016~embryonic cleavage,GO:0042493~response to drug,	-		non_coding_transcript_variant	Candidate	A	G	-
	ldl	eMERGE	rs4148187	3.4844	0.00131452	N	64240	ATP binding cassette subfamily G member 5(ABCG5)	210250~Sitosterolemia,	hsa02010:ABC transporters,hsa04975:Fat digestion and absorption,hsa04976:Bile secretion,	GO:0007584~response to nutrient,GO:0007588~excretion,GO:0010212~response to ionizing radiation,GO:0010949~negative regulation of intestinal phytosterol absorption,GO:0015918~sterol transport,GO:0030299~intestinal cholesterol absorption,GO:0033344~cholesterol efflux,GO:0042493~response to drug,GO:0042632~cholesterol homeostasis,GO:0045796~negative regulation of intestinal cholesterol absorption,GO…	-	rs4148184; rs4148183; rs4148181; rs4148180; rs4148179; rs4148178; rs3923911; rs4148188	NMD_transcript_variant	Candidate	T	C	-
	ldl	eMERGE	rs9769506	3.45648	0.00136206	N	3638	insulin induced gene 1(INSIG1)	-	-	GO:0006641~triglyceride metabolic process,GO:0006695~cholesterol biosynthetic process,GO:0006991~response to sterol depletion,GO:0008152~metabolic process,GO:0008203~cholesterol metabolic process,GO:0008283~cell proliferation,GO:0010894~negative regulation of steroid biosynthetic process,GO:0032933~SREBP signaling pathway,GO:0042472~inner ear morphogenesis,GO:0042474~middle ear morphogenesis,GO:0…	-		intron_variant	Candidate	C	A	-
	ldl	eMERGE	rs4148182	3.38158	0.00158495	N	64240	ATP binding cassette subfamily G member 5(ABCG5)	210250~Sitosterolemia,	hsa02010:ABC transporters,hsa04975:Fat digestion and absorption,hsa04976:Bile secretion,	GO:0007584~response to nutrient,GO:0007588~excretion,GO:0010212~response to ionizing radiation,GO:0010949~negative regulation of intestinal phytosterol absorption,GO:0015918~sterol transport,GO:0030299~intestinal cholesterol absorption,GO:0033344~cholesterol efflux,GO:0042493~response to drug,GO:0042632~cholesterol homeostasis,GO:0045796~negative regulation of intestinal cholesterol absorption,GO…	-		NMD_transcript_variant	Candidate	G	C	-
	ldl	eMERGE	rs3923911	3.36974	0.00161489	N	64240	ATP binding cassette subfamily G member 5(ABCG5)	210250~Sitosterolemia,	hsa02010:ABC transporters,hsa04975:Fat digestion and absorption,hsa04976:Bile secretion,	GO:0007584~response to nutrient,GO:0007588~excretion,GO:0010212~response to ionizing radiation,GO:0010949~negative regulation of intestinal phytosterol absorption,GO:0015918~sterol transport,GO:0030299~intestinal cholesterol absorption,GO:0033344~cholesterol efflux,GO:0042493~response to drug,GO:0042632~cholesterol homeostasis,GO:0045796~negative regulation of intestinal cholesterol absorption,GO…	-	rs4131229; rs4148188; rs4148187; rs4148184; rs4148183; rs4148181; rs4148180; rs4148179; rs4148178	NMD_transcript_variant	Candidate	A	G	-
	ldl	eMERGE	rs4148184	3.3601	0.00164017	N	64240	ATP binding cassette subfamily G member 5(ABCG5)	210250~Sitosterolemia,	hsa02010:ABC transporters,hsa04975:Fat digestion and absorption,hsa04976:Bile secretion,	GO:0007584~response to nutrient,GO:0007588~excretion,GO:0010212~response to ionizing radiation,GO:0010949~negative regulation of intestinal phytosterol absorption,GO:0015918~sterol transport,GO:0030299~intestinal cholesterol absorption,GO:0033344~cholesterol efflux,GO:0042493~response to drug,GO:0042632~cholesterol homeostasis,GO:0045796~negative regulation of intestinal cholesterol absorption,GO…	-	rs4148183; rs4148181; rs4148180; rs4148179; rs4148178; rs3923911; rs4131229; rs4148188; rs4148187	NMD_transcript_variant	Candidate	A	G	-
	ldl	eMERGE	rs1997833	3.34864	0.00167132	N	7150	topoisomerase (DNA) I(TOP1)	D-topoisomerase I, camptothecin-resistant~D-topoisomerase I, camptothecin-resistant,	-	GO:0006260~D-replication,GO:0006265~D-topological change,GO:0006338~chromatin remodeling,GO:0007059~chromosome segregation,GO:0007623~circadian rhythm,GO:0012501~programmed cell death,GO:0016032~viral process,GO:0016310~phosphorylation,GO:0016925~protein sumoylation,GO:0032922~circadian regulation of gene expression,GO:0040016~embryonic cleavage,GO:0042493~response to drug,	-		intron_variant	Candidate	T	C	-
	ldl	eMERGE	rs4148180	3.30206	0.00182706	N	64240	ATP binding cassette subfamily G member 5(ABCG5)	210250~Sitosterolemia,	hsa02010:ABC transporters,hsa04975:Fat digestion and absorption,hsa04976:Bile secretion,	GO:0007584~response to nutrient,GO:0007588~excretion,GO:0010212~response to ionizing radiation,GO:0010949~negative regulation of intestinal phytosterol absorption,GO:0015918~sterol transport,GO:0030299~intestinal cholesterol absorption,GO:0033344~cholesterol efflux,GO:0042493~response to drug,GO:0042632~cholesterol homeostasis,GO:0045796~negative regulation of intestinal cholesterol absorption,GO…	-	rs4148179; rs4148178; rs3923911; rs4131229; rs4148188; rs4148187; rs4148184; rs4148183; rs4148181	NMD_transcript_variant	Candidate	A	T	-
	ldl	eMERGE	rs4148179	3.29652	0.00182706	N	64240	ATP binding cassette subfamily G member 5(ABCG5)	210250~Sitosterolemia,	hsa02010:ABC transporters,hsa04975:Fat digestion and absorption,hsa04976:Bile secretion,	GO:0007584~response to nutrient,GO:0007588~excretion,GO:0010212~response to ionizing radiation,GO:0010949~negative regulation of intestinal phytosterol absorption,GO:0015918~sterol transport,GO:0030299~intestinal cholesterol absorption,GO:0033344~cholesterol efflux,GO:0042493~response to drug,GO:0042632~cholesterol homeostasis,GO:0045796~negative regulation of intestinal cholesterol absorption,GO…	-	rs4148178; rs3923911; rs4131229; rs4148188; rs4148187; rs4148184; rs4148183; rs4148181; rs4148180	NMD_transcript_variant	Candidate	C	T	-
	ldl	eMERGE	rs4148178	3.29575	0.00182706	N	64240	ATP binding cassette subfamily G member 5(ABCG5)	210250~Sitosterolemia,	hsa02010:ABC transporters,hsa04975:Fat digestion and absorption,hsa04976:Bile secretion,	GO:0007584~response to nutrient,GO:0007588~excretion,GO:0010212~response to ionizing radiation,GO:0010949~negative regulation of intestinal phytosterol absorption,GO:0015918~sterol transport,GO:0030299~intestinal cholesterol absorption,GO:0033344~cholesterol efflux,GO:0042493~response to drug,GO:0042632~cholesterol homeostasis,GO:0045796~negative regulation of intestinal cholesterol absorption,GO…	-	rs3923911; rs4131229; rs4148188; rs4148187; rs4148184; rs4148183; rs4148181; rs4148180; rs4148179	NMD_transcript_variant	Candidate	C	T	-
	ldl	eMERGE	rs4148181	3.29403	0.00185963	N	64240	ATP binding cassette subfamily G member 5(ABCG5)	210250~Sitosterolemia,	hsa02010:ABC transporters,hsa04975:Fat digestion and absorption,hsa04976:Bile secretion,	GO:0007584~response to nutrient,GO:0007588~excretion,GO:0010212~response to ionizing radiation,GO:0010949~negative regulation of intestinal phytosterol absorption,GO:0015918~sterol transport,GO:0030299~intestinal cholesterol absorption,GO:0033344~cholesterol efflux,GO:0042493~response to drug,GO:0042632~cholesterol homeostasis,GO:0045796~negative regulation of intestinal cholesterol absorption,GO…	-	rs4148180; rs4148179; rs4148178; rs3923911; rs4131229; rs4148188; rs4148187; rs4148184; rs4148183	NMD_transcript_variant	Candidate	G	A	-
	ldl	eMERGE	rs1861087	3.28808	0.00185963	N	10516	fibulin 5(FBLN5)	219100~Cutis laxa, autosomal recessive, type IA,608895~Macular degeneration, age-related, 3,608895~Neuropathy, hereditary, with or without age-related macular degeneration,614434~Cutis laxa, autosomal dominant 2,	-	GO:0001558~regulation of cell growth,GO:0007160~cell-matrix adhesion,GO:0030198~extracellular matrix organization,GO:0034394~protein localization to cell surface,GO:0046903~secretion,GO:0048251~elastic fiber assembly,GO:2000121~regulation of removal of superoxide radicals,	-		NMD_transcript_variant	Candidate	C	T	-
	ldl	eMERGE	rs9769826	3.28587	0.00185963	N	3638	insulin induced gene 1(INSIG1)	-	-	GO:0006641~triglyceride metabolic process,GO:0006695~cholesterol biosynthetic process,GO:0006991~response to sterol depletion,GO:0008152~metabolic process,GO:0008203~cholesterol metabolic process,GO:0008283~cell proliferation,GO:0010894~negative regulation of steroid biosynthetic process,GO:0032933~SREBP signaling pathway,GO:0042472~inner ear morphogenesis,GO:0042474~middle ear morphogenesis,GO:0…	-		intron_variant	Candidate	A	G	-
	ldl	eMERGE	rs4970833	3.25744	0.00197168	N	1952	cadherin EGF LAG seven-pass G-type receptor 2(CELSR2)	-	-	GO:0006355~regulation of transcription, DNA-templated,GO:0007156~homophilic cell adhesion via plasma membrane adhesion molecules,GO:0007186~G-protein coupled receptor signaling pathway,GO:0016055~Wnt signaling pathway,GO:0021999~neural plate anterior/posterior regionalization,GO:0022407~regulation of cell-cell adhesion,GO:0048813~dendrite morphogenesis,GO:0060071~Wnt signaling pathway, planar cel…	-		upstream_gene_variant	Candidate	G	A	-
	ldl	eMERGE	rs6758063	3.25497	0.00200708	N	2066	erb-b2 receptor tyrosine kinase 4(ERBB4)	615515~Amyotrophic lateral sclerosis 19,	hsa04012:ErbB signaling pathway,hsa04020:Calcium signaling pathway,hsa04144:Endocytosis,hsa05205:Proteoglycans in cancer,	GO:0000165~MAPK cascade,GO:0001755~neural crest cell migration,GO:0001934~positive regulation of protein phosphorylation,GO:0006351~transcription, DNA-templated,GO:0007165~signal transduction,GO:0007169~transmembrane receptor protein tyrosine kinase signaling pathway,GO:0007399~nervous system development,GO:0007507~heart development,GO:0007595~lactation,GO:0008283~cell proliferation,GO:0008284~po…	-		non_coding_transcript_variant	Candidate	A	G	-
	ldl	eMERGE	rs4148183	3.23374	0.00209547	N	64240	ATP binding cassette subfamily G member 5(ABCG5)	210250~Sitosterolemia,	hsa02010:ABC transporters,hsa04975:Fat digestion and absorption,hsa04976:Bile secretion,	GO:0007584~response to nutrient,GO:0007588~excretion,GO:0010212~response to ionizing radiation,GO:0010949~negative regulation of intestinal phytosterol absorption,GO:0015918~sterol transport,GO:0030299~intestinal cholesterol absorption,GO:0033344~cholesterol efflux,GO:0042493~response to drug,GO:0042632~cholesterol homeostasis,GO:0045796~negative regulation of intestinal cholesterol absorption,GO…	-	rs4148181; rs4148180; rs4148179; rs4148178; rs3923911; rs4131229; rs4148188; rs4148187; rs4148184	NMD_transcript_variant	Candidate	C	T	-
	ldl	eMERGE	rs478425	3.16245	0.00241788	N	100506810	NA	NA	NA	NA	-		non_coding_transcript_variant	Candidate	G	T	-
	ldl	eMERGE	rs817355	3.10918	0.00268143	N	24148	pre-mR-processing factor 6(PRPF6)	613983~Retinitis pigmentosa 60,	hsa03040:Spliceosome,	GO:0000244~spliceosomal tri-snRNP complex assembly,GO:0000245~spliceosomal complex assembly,GO:0000375~R-splicing, via transesterification reactions,GO:0000398~mR-splicing, via spliceosome,GO:0006403~R-localization,GO:0008380~R-splicing,GO:0045944~positive regulation of transcription from R-polymerase II promoter,	-		upstream_gene_variant	Candidate	A	G	-
	ldl	eMERGE	rs2160080	3.09857	0.00273726	N	10516	fibulin 5(FBLN5)	219100~Cutis laxa, autosomal recessive, type IA,608895~Macular degeneration, age-related, 3,608895~Neuropathy, hereditary, with or without age-related macular degeneration,614434~Cutis laxa, autosomal dominant 2,	-	GO:0001558~regulation of cell growth,GO:0007160~cell-matrix adhesion,GO:0030198~extracellular matrix organization,GO:0034394~protein localization to cell surface,GO:0046903~secretion,GO:0048251~elastic fiber assembly,GO:2000121~regulation of removal of superoxide radicals,	-		NMD_transcript_variant	Candidate	T	G	-
	ldl	eMERGE	rs2303152	3.0951	0.00273726	N	3156	3-hydroxy-3-methylglutaryl-CoA reductase(HMGCR)	Low density lipoprotein cholesterol level QTL 3~Low density lipoprotein cholesterol level QTL 3,Statins, attenuated cholesterol lowering by~Statins, attenuated cholesterol lowering by,	hsa00900:Terpenoid backbone biosynthesis,hsa01100:Metabolic pathways,hsa01130:Biosynthesis of antibiotics,hsa04152:AMPK signaling pathway,hsa04976:Bile secretion,	GO:0006695~cholesterol biosynthetic process,GO:0006743~ubiquinone metabolic process,GO:0007568~aging,GO:0007584~response to nutrient,GO:0008299~isoprenoid biosynthetic process,GO:0008542~visual learning,GO:0010664~negative regulation of striated muscle cell apoptotic process,GO:0010666~positive regulation of cardiac muscle cell apoptotic process,GO:0015936~coenzyme A metabolic process,GO:0032874~…	-		upstream_gene_variant	Candidate	G	A	-
	ldl	eMERGE	rs1736493	3.04781	0.00304693	N	5360	phospholipid transfer protein(PLTP)	High density lipoprotein cholesterol level QTL 9~High density lipoprotein cholesterol level QTL 9,	hsa03320:PPAR signaling pathway,	GO:0006629~lipid metabolic process,GO:0006869~lipid transport,GO:0010189~vitamin E biosynthetic process,GO:0010875~positive regulation of cholesterol efflux,GO:0030317~sperm motility,GO:0034375~high-density lipoprotein particle remodeling,	-		intron_variant	Candidate	A	G	-
	ldl	eMERGE	rs917205	3.04464	0.0031163	N	53616	ADAM metallopeptidase domain 22(ADAM22)	-	-	GO:0006508~proteolysis,GO:0007155~cell adhesion,GO:0007162~negative regulation of cell adhesion,GO:0007229~integrin-mediated signaling pathway,GO:0007417~central nervous system development,GO:0008344~adult locomotory behavior,GO:0022011~myelination in peripheral nervous system,	-		upstream_gene_variant	Candidate	G	A	-
	ldl	eMERGE	rs340596	3.03979	0.0031163	N	60526	lipid droplet associated hydrolase(LDAH)	-	-	GO:0016042~lipid catabolic process,GO:0019915~lipid storage,	-		non_coding_transcript_variant	Candidate	C	T	-
	ldl	eMERGE	rs2302696	2.99346	0.00348139	N	4036	LDL receptor related protein 2(LRP2)	222448~Donnai-Barrow syndrome,	hsa04340:Hedgehog signaling pathway,hsa04918:Thyroid hormone synthesis,	GO:0001523~retinoid metabolic process,GO:0003281~ventricular septum development,GO:0006486~protein glycosylation,GO:0006629~lipid metabolic process,GO:0006766~vitamin metabolic process,GO:0006897~endocytosis,GO:0006898~receptor-mediated endocytosis,GO:0008283~cell proliferation,GO:0030900~forebrain development,GO:0035904~aorta development,GO:0042359~vitamin D metabolic process,GO:0042953~lipoprot…	-	rs7578722; rs4668123	intron_variant	Candidate	C	T	-
	ldl	eMERGE	rs3131755	2.98734	0.00348139	N	1600	DAB1, reelin adaptor protein(DAB1)	-	-	GO:0007162~negative regulation of cell adhesion,GO:0007264~small GTPase mediated signal transduction,GO:0007494~midgut development,GO:0007628~adult walking behavior,GO:0016358~dendrite development,GO:0021517~ventral spinal cord development,GO:0021589~cerebellum structural organization,GO:0021813~cell-cell adhesion involved in neuronal-glial interactions involved in cerebral cortex radial glia gui…	-		non_coding_transcript_variant	Candidate	A	G	-
	ldl	eMERGE	rs4148210	2.9849	0.00355967	N	64241	ATP binding cassette subfamily G member 8(ABCG8)	210250~Sitosterolemia,611465~Gallbladder disease 4,	hsa02010:ABC transporters,hsa04975:Fat digestion and absorption,hsa04976:Bile secretion,	GO:0007584~response to nutrient,GO:0007588~excretion,GO:0010949~negative regulation of intestinal phytosterol absorption,GO:0015914~phospholipid transport,GO:0015918~sterol transport,GO:0030299~intestinal cholesterol absorption,GO:0033344~cholesterol efflux,GO:0042493~response to drug,GO:0042632~cholesterol homeostasis,GO:0045796~negative regulation of intestinal cholesterol absorption,GO:0055085…	-	rs4148211; rs4148213; rs4148204; rs4148206; rs4148208; rs6748810; rs4148209	splice_region_variant	Candidate	T	C	-
	ldl	eMERGE	rs4148213	2.97774	0.00355967	N	64241	ATP binding cassette subfamily G member 8(ABCG8)	210250~Sitosterolemia,611465~Gallbladder disease 4,	hsa02010:ABC transporters,hsa04975:Fat digestion and absorption,hsa04976:Bile secretion,	GO:0007584~response to nutrient,GO:0007588~excretion,GO:0010949~negative regulation of intestinal phytosterol absorption,GO:0015914~phospholipid transport,GO:0015918~sterol transport,GO:0030299~intestinal cholesterol absorption,GO:0033344~cholesterol efflux,GO:0042493~response to drug,GO:0042632~cholesterol homeostasis,GO:0045796~negative regulation of intestinal cholesterol absorption,GO:0055085…	-	rs4148204; rs4148206; rs4148208; rs6748810; rs4148209; rs4148210; rs4148211	intron_variant	Candidate	C	G	-
	ldl	eMERGE	rs4148204	2.97712	0.00355967	N	64241	ATP binding cassette subfamily G member 8(ABCG8)	210250~Sitosterolemia,611465~Gallbladder disease 4,	hsa02010:ABC transporters,hsa04975:Fat digestion and absorption,hsa04976:Bile secretion,	GO:0007584~response to nutrient,GO:0007588~excretion,GO:0010949~negative regulation of intestinal phytosterol absorption,GO:0015914~phospholipid transport,GO:0015918~sterol transport,GO:0030299~intestinal cholesterol absorption,GO:0033344~cholesterol efflux,GO:0042493~response to drug,GO:0042632~cholesterol homeostasis,GO:0045796~negative regulation of intestinal cholesterol absorption,GO:0055085…	-	rs4148206; rs4148208; rs6748810; rs4148209; rs4148210; rs4148211; rs4148213	upstream_gene_variant	Candidate	T	C	-
	ldl	eMERGE	rs10484361	2.97393	0.00363228	N	6310	ataxin 1(ATXN1)	164400~Spinocerebellar ataxia 1,	-	GO:0006351~transcription, DNA-templated,GO:0006396~R-processing,GO:0045892~negative regulation of transcription, DNA-templated,GO:0051168~nuclear export,	-		intron_variant	Candidate	G	A	-
	ldl	eMERGE	rs4148202	2.97184	0.00363228	N	64241	ATP binding cassette subfamily G member 8(ABCG8)	210250~Sitosterolemia,611465~Gallbladder disease 4,	hsa02010:ABC transporters,hsa04975:Fat digestion and absorption,hsa04976:Bile secretion,	GO:0007584~response to nutrient,GO:0007588~excretion,GO:0010949~negative regulation of intestinal phytosterol absorption,GO:0015914~phospholipid transport,GO:0015918~sterol transport,GO:0030299~intestinal cholesterol absorption,GO:0033344~cholesterol efflux,GO:0042493~response to drug,GO:0042632~cholesterol homeostasis,GO:0045796~negative regulation of intestinal cholesterol absorption,GO:0055085…	-		upstream_gene_variant	Candidate	G	T	-
	ldl	eMERGE	rs9479122	2.94396	0.00387379	N	2099	estrogen receptor 1(ESR1)	114480~Breast cancer,157300~Migraine, susceptibility to,608446~Myocardial infarction, susceptibility to,615363~Estrogen resistance,Atherosclerosis, susceptibility to~Atherosclerosis, susceptibility to,HDL response to hormone replacement, augmented~HDL response to hormone replacement, augmented,	hsa04915:Estrogen signaling pathway,hsa04917:Prolactin signaling pathway,hsa04919:Thyroid hormone signaling pathway,hsa04961:Endocrine and other factor-regulated calcium reabsorption,hsa05205:Proteoglycans in cancer,	GO:0000122~negative regulation of transcription from R-polymerase II promoter,GO:0001547~antral ovarian follicle growth,GO:0002064~epithelial cell development,GO:0006338~chromatin remodeling,GO:0006351~transcription, DNA-templated,GO:0006355~regulation of transcription, DNA-templated,GO:0006366~transcription from R-polymerase II promoter,GO:0006367~transcription initiation from R-polymerase II pr…	-		intron_variant	Candidate	A	G	-
	ldl	eMERGE	rs4148206	2.93237	0.00395894	N	64241	ATP binding cassette subfamily G member 8(ABCG8)	210250~Sitosterolemia,611465~Gallbladder disease 4,	hsa02010:ABC transporters,hsa04975:Fat digestion and absorption,hsa04976:Bile secretion,	GO:0007584~response to nutrient,GO:0007588~excretion,GO:0010949~negative regulation of intestinal phytosterol absorption,GO:0015914~phospholipid transport,GO:0015918~sterol transport,GO:0030299~intestinal cholesterol absorption,GO:0033344~cholesterol efflux,GO:0042493~response to drug,GO:0042632~cholesterol homeostasis,GO:0045796~negative regulation of intestinal cholesterol absorption,GO:0055085…	-	rs4148208; rs6748810; rs4148209; rs4148210; rs4148211; rs4148213; rs4148204	upstream_gene_variant	Candidate	T	A	-
	ldl	eMERGE	rs35080829	2.93201	0.00395894	N	931	membrane spanning 4-domains A1(MS4A1)	613495~Immunodeficiency, common variable, 5,	hsa04640:Hematopoietic cell lineage,	GO:0006959~humoral immune response,GO:0042100~B cell proliferation,	-	rs34920821; rs35870624; rs35930599	NA	Candidate	C	T	-
	ldl	eMERGE	rs35870624	2.93173	0.00395894	N	931	membrane spanning 4-domains A1(MS4A1)	613495~Immunodeficiency, common variable, 5,	hsa04640:Hematopoietic cell lineage,	GO:0006959~humoral immune response,GO:0042100~B cell proliferation,	-	rs35930599; rs35080829; rs34920821	non_coding_transcript_variant	Candidate	G	T	-
	ldl	eMERGE	rs34920821	2.93158	0.00395894	N	931	membrane spanning 4-domains A1(MS4A1)	613495~Immunodeficiency, common variable, 5,	hsa04640:Hematopoietic cell lineage,	GO:0006959~humoral immune response,GO:0042100~B cell proliferation,	-	rs35870624; rs35930599; rs35080829	non_coding_transcript_variant	Candidate	C	T	-
	ldl	eMERGE	rs35930599	2.9303	0.00395894	N	931	membrane spanning 4-domains A1(MS4A1)	613495~Immunodeficiency, common variable, 5,	hsa04640:Hematopoietic cell lineage,	GO:0006959~humoral immune response,GO:0042100~B cell proliferation,	-	rs35080829; rs34920821; rs35870624	NA	Candidate	A	G	-
	ldl	eMERGE	rs4148209	2.92954	0.00395894	N	64241	ATP binding cassette subfamily G member 8(ABCG8)	210250~Sitosterolemia,611465~Gallbladder disease 4,	hsa02010:ABC transporters,hsa04975:Fat digestion and absorption,hsa04976:Bile secretion,	GO:0007584~response to nutrient,GO:0007588~excretion,GO:0010949~negative regulation of intestinal phytosterol absorption,GO:0015914~phospholipid transport,GO:0015918~sterol transport,GO:0030299~intestinal cholesterol absorption,GO:0033344~cholesterol efflux,GO:0042493~response to drug,GO:0042632~cholesterol homeostasis,GO:0045796~negative regulation of intestinal cholesterol absorption,GO:0055085…	-	rs4148210; rs4148211; rs4148213; rs4148204; rs4148206; rs4148208; rs6748810	intron_variant	Candidate	A	C	-
	ldl	eMERGE	rs6715570	2.91605	0.00404328	N	580	BRCA1 associated RING domain 1(BARD1)	114480~Breast cancer, susceptibility to,	-	GO:0000729~D-double-strand break processing,GO:0000731~D-synthesis involved in D-repair,GO:0000732~strand displacement,GO:0001894~tissue homeostasis,GO:0006260~D-replication,GO:0006303~double-strand break repair via nonhomologous end joining,GO:0006974~cellular response to D-damage stimulus,GO:0007050~cell cycle arrest,GO:0016567~protein ubiquitination,GO:0031441~negative regulation of mR-3'-end …	-		NMD_transcript_variant	Candidate	T	C	-
	ldl	eMERGE	rs7958180	2.91542	0.00404328	N	2904	glutamate ionotropic receptor NMDA type subunit 2B(GRIN2B)	613970~Mental retardation, autosomal dominant 6,616139~Epileptic encephalopathy, early infantile, 27,	hsa04014:Ras signaling pathway,hsa04015:Rap1 signaling pathway,hsa04024:cAMP signaling pathway,hsa04080:Neuroactive ligand-receptor interaction,hsa04713:Circadian entrainment,hsa04720:Long-term potentiation,hsa04724:Glutamatergic synapse,hsa04728:Dopaminergic synapse,hsa05010:Alzheimer's disease,hsa05014:Amyotrophic lateral sclerosis (ALS),hsa05016:Huntington's disease,hsa05030:Cocaine addiction,…	GO:0000165~MAPK cascade,GO:0006810~transport,GO:0007215~glutamate receptor signaling pathway,GO:0007268~chemical synaptic transmission,GO:0007611~learning or memory,GO:0034220~ion transmembrane transport,GO:0035235~ionotropic glutamate receptor signaling pathway,GO:0043547~positive regulation of GTPase activity,GO:0045471~response to ethanol,GO:0048013~ephrin receptor signaling pathway,	-		intron_variant	Candidate	T	C	-
	ldl	eMERGE	rs12094742	2.91251	0.00413087	N	1600	DAB1, reelin adaptor protein(DAB1)	-	-	GO:0007162~negative regulation of cell adhesion,GO:0007264~small GTPase mediated signal transduction,GO:0007494~midgut development,GO:0007628~adult walking behavior,GO:0016358~dendrite development,GO:0021517~ventral spinal cord development,GO:0021589~cerebellum structural organization,GO:0021813~cell-cell adhesion involved in neuronal-glial interactions involved in cerebral cortex radial glia gui…	-		non_coding_transcript_variant	Candidate	A	G	-
	ldl	eMERGE	rs2048026	2.90441	0.0042229	N	1665	DEAH-box helicase 15(DHX15)	-	hsa03040:Spliceosome,	GO:0000398~mR-splicing, via spliceosome,GO:0006397~mR-processing,GO:0008380~R-splicing,GO:0009636~response to toxic substance,GO:0043279~response to alkaloid,	-		upstream_gene_variant	Candidate	T	C	-
	ldl	eMERGE	rs7578722	2.89506	0.0042229	N	4036	LDL receptor related protein 2(LRP2)	222448~Donnai-Barrow syndrome,	hsa04340:Hedgehog signaling pathway,hsa04918:Thyroid hormone synthesis,	GO:0001523~retinoid metabolic process,GO:0003281~ventricular septum development,GO:0006486~protein glycosylation,GO:0006629~lipid metabolic process,GO:0006766~vitamin metabolic process,GO:0006897~endocytosis,GO:0006898~receptor-mediated endocytosis,GO:0008283~cell proliferation,GO:0030900~forebrain development,GO:0035904~aorta development,GO:0042359~vitamin D metabolic process,GO:0042953~lipoprot…	-	rs4668123; rs2302696; rs11687903; rs2284675	intron_variant	Candidate	T	C	-
	ldl	eMERGE	rs8192879	2.893	0.0043121	N	1581	cytochrome P450 family 7 subfamily A member 1(CYP7A1)	-	hsa00120:Primary bile acid biosynthesis,hsa00140:Steroid hormone biosynthesis,hsa01100:Metabolic pathways,hsa03320:PPAR signaling pathway,hsa04976:Bile secretion,	GO:0006699~bile acid biosynthetic process,GO:0006707~cholesterol catabolic process,GO:0016125~sterol metabolic process,GO:0042632~cholesterol homeostasis,GO:0055114~oxidation-reduction process,GO:0070857~regulation of bile acid biosynthetic process,GO:0071333~cellular response to glucose stimulus,GO:0071397~cellular response to cholesterol,	-	rs4738687	NA	Candidate	C	T	-
	ldl	eMERGE	rs35757908	2.8827	0.0044019	N	2064	erb-b2 receptor tyrosine kinase 2(ERBB2)	137800~Glioblastoma, somatic,211980~Adenocarcinoma of lung, somatic,613659~Gastric cancer, somatic,Ovarian cancer, somatic,~Ovarian cancer, somatic,,	hsa04012:ErbB signaling pathway,hsa04020:Calcium signaling pathway,hsa04066:HIF-1 signaling pathway,hsa04510:Focal adhesion,hsa04520:Adherens junction,hsa05200:Pathways in cancer,hsa05205:Proteoglycans in cancer,hsa05206:MicroRNAs in cancer,hsa05212:Pancreatic cancer,hsa05213:Endometrial cancer,hsa05215:Prostate cancer,hsa05219:Bladder cancer,hsa05223:Non-small cell lung cancer,hsa05230:Central c…	GO:0000165~MAPK cascade,GO:0001934~positive regulation of protein phosphorylation,GO:0006351~transcription, DNA-templated,GO:0006468~protein phosphorylation,GO:0007165~signal transduction,GO:0007166~cell surface receptor signaling pathway,GO:0007167~enzyme linked receptor protein signaling pathway,GO:0007169~transmembrane receptor protein tyrosine kinase signaling pathway,GO:0007422~peripheral ne…	-		synonymous_variant	Candidate	T	C	-
	ldl	eMERGE	rs4668123	2.88169	0.0044019	N	4036	LDL receptor related protein 2(LRP2)	222448~Donnai-Barrow syndrome,	hsa04340:Hedgehog signaling pathway,hsa04918:Thyroid hormone synthesis,	GO:0001523~retinoid metabolic process,GO:0003281~ventricular septum development,GO:0006486~protein glycosylation,GO:0006629~lipid metabolic process,GO:0006766~vitamin metabolic process,GO:0006897~endocytosis,GO:0006898~receptor-mediated endocytosis,GO:0008283~cell proliferation,GO:0030900~forebrain development,GO:0035904~aorta development,GO:0042359~vitamin D metabolic process,GO:0042953~lipoprot…	-	rs2302696; rs11687903; rs2284675; rs7578722	NA	Candidate	C	T	-
	ldl	eMERGE	rs4148208	2.86848	0.00449676	N	64241	ATP binding cassette subfamily G member 8(ABCG8)	210250~Sitosterolemia,611465~Gallbladder disease 4,	hsa02010:ABC transporters,hsa04975:Fat digestion and absorption,hsa04976:Bile secretion,	GO:0007584~response to nutrient,GO:0007588~excretion,GO:0010949~negative regulation of intestinal phytosterol absorption,GO:0015914~phospholipid transport,GO:0015918~sterol transport,GO:0030299~intestinal cholesterol absorption,GO:0033344~cholesterol efflux,GO:0042493~response to drug,GO:0042632~cholesterol homeostasis,GO:0045796~negative regulation of intestinal cholesterol absorption,GO:0055085…	-	rs6748810; rs4148209; rs4148210; rs4148211; rs4148213; rs4148204; rs4148206	upstream_gene_variant	Candidate	G	A	-
	ldl	eMERGE	rs7623520	2.84832	0.00470247	N	8856	nuclear receptor subfamily 1 group I member 2(NR1I2)	-	-	GO:0006351~transcription, DNA-templated,GO:0006367~transcription initiation from R-polymerase II promoter,GO:0006805~xenobiotic metabolic process,GO:0007165~signal transduction,GO:0008202~steroid metabolic process,GO:0010628~positive regulation of gene expression,GO:0030522~intracellular receptor signaling pathway,GO:0042738~exogenous drug catabolic process,GO:0042908~xenobiotic transport,GO:0043…	-		5_prime_UTR_variant	Candidate	T	C	-
	ldl	eMERGE	rs7211269	2.84343	0.0048038	N	5578	protein kinase C alpha(PRKCA)	Pituitary tumor, invasive~Pituitary tumor, invasive,	hsa04010:MAPK signaling pathway,hsa04012:ErbB signaling pathway,hsa04014:Ras signaling pathway,hsa04015:Rap1 signaling pathway,hsa04020:Calcium signaling pathway,hsa04066:HIF-1 signaling pathway,hsa04070:Phosphatidylinositol signaling system,hsa04071:Sphingolipid signaling pathway,hsa04150:mTOR signaling pathway,hsa04151:PI3K-Akt signaling pathway,hsa04261:Adrenergic signaling in cardiomyocytes,h…	GO:0001525~angiogenesis,GO:0001938~positive regulation of endothelial cell proliferation,GO:0002159~desmosome assembly,GO:0006468~protein phosphorylation,GO:0007077~mitotic nuclear envelope disassembly,GO:0007155~cell adhesion,GO:0007190~activation of adenylate cyclase activity,GO:0007194~negative regulation of adenylate cyclase activity,GO:0010595~positive regulation of endothelial cell migratio…	-	rs12452826	NMD_transcript_variant	Candidate	C	T	-
	ldl	eMERGE	rs12162287	2.84254	0.0048038	N	2066	erb-b2 receptor tyrosine kinase 4(ERBB4)	615515~Amyotrophic lateral sclerosis 19,	hsa04012:ErbB signaling pathway,hsa04020:Calcium signaling pathway,hsa04144:Endocytosis,hsa05205:Proteoglycans in cancer,	GO:0000165~MAPK cascade,GO:0001755~neural crest cell migration,GO:0001934~positive regulation of protein phosphorylation,GO:0006351~transcription, DNA-templated,GO:0007165~signal transduction,GO:0007169~transmembrane receptor protein tyrosine kinase signaling pathway,GO:0007399~nervous system development,GO:0007507~heart development,GO:0007595~lactation,GO:0008283~cell proliferation,GO:0008284~po…	-		non_coding_transcript_variant	Candidate	A	C	-
	ldl	eMERGE	rs4798142	2.83647	0.0048038	N	9229	DLG associated protein 1(DLGAP1)	-	hsa04724:Glutamatergic synapse,	GO:0007268~chemical synaptic transmission,	-		intron_variant	Candidate	G	A	-
	ldl	eMERGE	rs179981	2.83414	0.00490676	N	6310	ataxin 1(ATXN1)	164400~Spinocerebellar ataxia 1,	-	GO:0006351~transcription, DNA-templated,GO:0006396~R-processing,GO:0045892~negative regulation of transcription, DNA-templated,GO:0051168~nuclear export,	-		intron_variant	Candidate	G	A	-
	ldl	eMERGE	rs10455862	2.83376	0.00490676	N	6580	solute carrier family 22 member 1(SLC22A1)	-	hsa04976:Bile secretion,hsa05231:Choline metabolism in cancer,	GO:0006836~neurotransmitter transport,GO:0006855~drug transmembrane transport,GO:0010248~establishment or maintenance of transmembrane electrochemical gradient,GO:0015695~organic cation transport,GO:0015697~quaternary ammonium group transport,GO:0015872~dopamine transport,GO:0015874~norepinephrine transport,GO:0048241~epinephrine transport,GO:0051260~protein homooligomerization,GO:0072488~ammoniu…	-	rs4646278; rs4646279	splice_acceptor_variant	Damaging	0	G	-
	ldl	eMERGE	rs4646278	2.83356	0.00490676	N	6580	solute carrier family 22 member 1(SLC22A1)	-	hsa04976:Bile secretion,hsa05231:Choline metabolism in cancer,	GO:0006836~neurotransmitter transport,GO:0006855~drug transmembrane transport,GO:0010248~establishment or maintenance of transmembrane electrochemical gradient,GO:0015695~organic cation transport,GO:0015697~quaternary ammonium group transport,GO:0015872~dopamine transport,GO:0015874~norepinephrine transport,GO:0048241~epinephrine transport,GO:0051260~protein homooligomerization,GO:0072488~ammoniu…	-	rs4646279; rs10455862	missense_variant	Damaging	G	C	-
	ldl	eMERGE	rs8016917	-2.80545	0.00486367	N	23224	spectrin repeat containing nuclear envelope protein 2(SYNE2)	612999~Emery-Dreifuss muscular dystrophy 5, autosomal dominant,	-	GO:0006998~nuclear envelope organization,GO:0007097~nuclear migration,GO:0007163~establishment or maintenance of cell polarity,GO:0010761~fibroblast migration,GO:0030335~positive regulation of cell migration,GO:0031022~nuclear migration along microfilament,GO:0034504~protein localization to nucleus,GO:0051642~centrosome localization,GO:0090286~cytoskeletal anchoring at nuclear membrane,	-		intron_variant	Candidate	A	C	-
	ldl	eMERGE	rs4940086	-2.8257	0.00465878	N	4087	SMAD family member 2(SMAD2)	-	hsa04068:FoxO signaling pathway,hsa04110:Cell cycle,hsa04144:Endocytosis,hsa04350:TGF-beta signaling pathway,hsa04390:Hippo signaling pathway,hsa04520:Adherens junction,hsa04550:Signaling pathways regulating pluripotency of stem cells,hsa05142:Chagas disease (American trypanosomiasis),hsa05166:HTLV-I infection,hsa05200:Pathways in cancer,hsa05210:Colorectal cancer,hsa05212:Pancreatic cancer,hsa05…	GO:0000122~negative regulation of transcription from R-polymerase II promoter,GO:0001657~ureteric bud development,GO:0001701~in utero embryonic development,GO:0001706~endoderm formation,GO:0001707~mesoderm formation,GO:0006351~transcription, DNA-templated,GO:0006366~transcription from R-polymerase II promoter,GO:0006468~protein phosphorylation,GO:0007179~transforming growth factor beta receptor s…	-		intron_variant	Candidate	T	C	-
	ldl	eMERGE	rs1138272	-2.83369	0.00465878	N	2950	glutathione S-transferase pi 1(GSTP1)	-	hsa00480:Glutathione metabolism,hsa00980:Metabolism of xenobiotics by cytochrome P450,hsa00982:Drug metabolism - cytochrome P450,hsa05204:Chemical carcinogenesis,	GO:0000302~response to reactive oxygen species,GO:0002674~negative regulation of acute inflammatory response,GO:0006469~negative regulation of protein kinase activity,GO:0006749~glutathione metabolic process,GO:0006805~xenobiotic metabolic process,GO:0007417~central nervous system development,GO:0008152~metabolic process,GO:0009636~response to toxic substance,GO:0009890~negative regulation of bio…	-		missense_variant	Damaging	C	T	-
	ldl	eMERGE	rs2042000	-2.85583	0.0043568	N	60412	exocyst complex component 4(EXOC4)	-	hsa04530:Tight junction,	GO:0006904~vesicle docking involved in exocytosis,GO:0015031~protein transport,GO:0016241~regulation of macroautophagy,GO:0048341~paraxial mesoderm formation,	-	rs7792396	non_coding_transcript_variant	Candidate	T	C	-
	ldl	eMERGE	rs1860985	-2.87111	0.00426193	N	5578	protein kinase C alpha(PRKCA)	Pituitary tumor, invasive~Pituitary tumor, invasive,	hsa04010:MAPK signaling pathway,hsa04012:ErbB signaling pathway,hsa04014:Ras signaling pathway,hsa04015:Rap1 signaling pathway,hsa04020:Calcium signaling pathway,hsa04066:HIF-1 signaling pathway,hsa04070:Phosphatidylinositol signaling system,hsa04071:Sphingolipid signaling pathway,hsa04150:mTOR signaling pathway,hsa04151:PI3K-Akt signaling pathway,hsa04261:Adrenergic signaling in cardiomyocytes,h…	GO:0001525~angiogenesis,GO:0001938~positive regulation of endothelial cell proliferation,GO:0002159~desmosome assembly,GO:0006468~protein phosphorylation,GO:0007077~mitotic nuclear envelope disassembly,GO:0007155~cell adhesion,GO:0007190~activation of adenylate cyclase activity,GO:0007194~negative regulation of adenylate cyclase activity,GO:0010595~positive regulation of endothelial cell migratio…	-		NMD_transcript_variant	Candidate	G	A	-
	ldl	eMERGE	rs2214324	-2.87525	0.00416505	N	8701	dynein axonemal heavy chain 11(DNAH11)	611884~Ciliary dyskinesia, primary, 7, with or without situs inversus,	hsa05016:Huntington's disease,	GO:0003341~cilium movement,GO:0003356~regulation of cilium beat frequency,GO:0007368~determination of left/right symmetry,GO:0007507~heart development,GO:0030317~sperm motility,	-		intron_variant	Candidate	A	G	-
	ldl	eMERGE	rs4077440	-2.87759	0.00416505	N	64241	ATP binding cassette subfamily G member 8(ABCG8)	210250~Sitosterolemia,611465~Gallbladder disease 4,	hsa02010:ABC transporters,hsa04975:Fat digestion and absorption,hsa04976:Bile secretion,	GO:0007584~response to nutrient,GO:0007588~excretion,GO:0010949~negative regulation of intestinal phytosterol absorption,GO:0015914~phospholipid transport,GO:0015918~sterol transport,GO:0030299~intestinal cholesterol absorption,GO:0033344~cholesterol efflux,GO:0042493~response to drug,GO:0042632~cholesterol homeostasis,GO:0045796~negative regulation of intestinal cholesterol absorption,GO:0055085…	-	rs4148214	intron_variant	Candidate	T	C	-
	ldl	eMERGE	rs844395	-2.88355	0.00416505	N	2903	glutamate ionotropic receptor NMDA type subunit 2A(GRIN2A)	245570~Epilepsy, focal, with speech disorder and with or without mental retardation,	hsa04014:Ras signaling pathway,hsa04015:Rap1 signaling pathway,hsa04020:Calcium signaling pathway,hsa04024:cAMP signaling pathway,hsa04080:Neuroactive ligand-receptor interaction,hsa04713:Circadian entrainment,hsa04720:Long-term potentiation,hsa04724:Glutamatergic synapse,hsa04728:Dopaminergic synapse,hsa05010:Alzheimer's disease,hsa05014:Amyotrophic lateral sclerosis (ALS),hsa05030:Cocaine addic…	GO:0000165~MAPK cascade,GO:0001964~startle response,GO:0001975~response to amphetamine,GO:0006810~transport,GO:0007215~glutamate receptor signaling pathway,GO:0007268~chemical synaptic transmission,GO:0007611~learning or memory,GO:0007613~memory,GO:0008104~protein localization,GO:0008542~visual learning,GO:0009611~response to wounding,GO:0019233~sensory perception of pain,GO:0022008~neurogenesis,…	-		non_coding_transcript_variant	Candidate	T	C	-
	ldl	eMERGE	rs10491200	-2.91215	0.00388532	N	5578	protein kinase C alpha(PRKCA)	Pituitary tumor, invasive~Pituitary tumor, invasive,	hsa04010:MAPK signaling pathway,hsa04012:ErbB signaling pathway,hsa04014:Ras signaling pathway,hsa04015:Rap1 signaling pathway,hsa04020:Calcium signaling pathway,hsa04066:HIF-1 signaling pathway,hsa04070:Phosphatidylinositol signaling system,hsa04071:Sphingolipid signaling pathway,hsa04150:mTOR signaling pathway,hsa04151:PI3K-Akt signaling pathway,hsa04261:Adrenergic signaling in cardiomyocytes,h…	GO:0001525~angiogenesis,GO:0001938~positive regulation of endothelial cell proliferation,GO:0002159~desmosome assembly,GO:0006468~protein phosphorylation,GO:0007077~mitotic nuclear envelope disassembly,GO:0007155~cell adhesion,GO:0007190~activation of adenylate cyclase activity,GO:0007194~negative regulation of adenylate cyclase activity,GO:0010595~positive regulation of endothelial cell migratio…	-	rs16960050	NMD_transcript_variant	Candidate	C	T	-
	ldl	eMERGE	rs2078486	-2.91495	0.00388532	N	7157	tumor protein p53(TP53)	114480~Breast cancer,114500~Colorectal cancer,114550~Hepatocellular carcinoma,137800~Glioma susceptibility 1,151623~Li-Fraumeni syndrome,202300~Adrenal cortical carcinoma,259500~Osteosarcoma,260350~Pancreatic cancer,260500~Choroid plexus papilloma,607107~Nasopharyngeal carcinoma,614740~Basal cell carcinoma 7,	hsa04010:MAPK signaling pathway,hsa04071:Sphingolipid signaling pathway,hsa04110:Cell cycle,hsa04115:p53 signaling pathway,hsa04151:PI3K-Akt signaling pathway,hsa04210:Apoptosis,hsa04310:Wnt signaling pathway,hsa04722:Neurotrophin signaling pathway,hsa04919:Thyroid hormone signaling pathway,hsa05014:Amyotrophic lateral sclerosis (ALS),hsa05016:Huntington's disease,hsa05160:Hepatitis C,hsa05161:He…	GO:0000122~negative regulation of transcription from R-polymerase II promoter,GO:0000733~D-strand renaturation,GO:0006284~base-excision repair,GO:0006289~nucleotide-excision repair,GO:0006351~transcription, DNA-templated,GO:0006355~regulation of transcription, DNA-templated,GO:0006366~transcription from R-polymerase II promoter,GO:0006461~protein complex assembly,GO:0006915~apoptotic process,GO:0…	-		non_coding_transcript_variant	Candidate	G	A	-
	ldl	eMERGE	rs1503415	-2.92967	0.00372128	N	6653	sortilin related receptor 1(SORL1)	104300~Alzheimer disease, pathogenesis, association with,	-	GO:0000042~protein targeting to Golgi,GO:0006605~protein targeting,GO:0006622~protein targeting to lysosome,GO:0006810~transport,GO:0006869~lipid transport,GO:0006892~post-Golgi vesicle-mediated transport,GO:0006898~receptor-mediated endocytosis,GO:0007165~signal transduction,GO:0008203~cholesterol metabolic process,GO:0014910~regulation of smooth muscle cell migration,GO:0032091~negative regulat…	-	rs726601	non_coding_transcript_variant	Candidate	C	A	-
	ldl	eMERGE	rs8087894	-2.93438	0.00372128	N	9229	DLG associated protein 1(DLGAP1)	-	hsa04724:Glutamatergic synapse,	GO:0007268~chemical synaptic transmission,	-		non_coding_transcript_variant	Candidate	A	C	-
	ldl	eMERGE	rs2043888	-2.94036	0.00364422	N	2066	erb-b2 receptor tyrosine kinase 4(ERBB4)	615515~Amyotrophic lateral sclerosis 19,	hsa04012:ErbB signaling pathway,hsa04020:Calcium signaling pathway,hsa04144:Endocytosis,hsa05205:Proteoglycans in cancer,	GO:0000165~MAPK cascade,GO:0001755~neural crest cell migration,GO:0001934~positive regulation of protein phosphorylation,GO:0006351~transcription, DNA-templated,GO:0007165~signal transduction,GO:0007169~transmembrane receptor protein tyrosine kinase signaling pathway,GO:0007399~nervous system development,GO:0007507~heart development,GO:0007595~lactation,GO:0008283~cell proliferation,GO:0008284~po…	-		non_coding_transcript_variant	Candidate	T	C	-
	ldl	eMERGE	rs8063	-2.95011	0.0035623	N	7329	ubiquitin conjugating enzyme E2 I(UBE2I)	-	hsa03013:R-transport,hsa04064:NF-kappa B signaling pathway,hsa04120:Ubiquitin mediated proteolysis,hsa05206:MicroRNAs in cancer,	GO:0000122~negative regulation of transcription from R-polymerase II promoter,GO:0006464~cellular protein modification process,GO:0006511~ubiquitin-dependent protein catabolic process,GO:0007059~chromosome segregation,GO:0007067~mitotic nuclear division,GO:0016032~viral process,GO:0016925~protein sumoylation,GO:0043123~positive regulation of I-kappaB kinase/NF-kappaB signaling,GO:0045892~negative…	-		upstream_gene_variant	Candidate	A	G	-
	ldl	eMERGE	rs4147581	-2.96261	0.00347957	N	2950	glutathione S-transferase pi 1(GSTP1)	-	hsa00480:Glutathione metabolism,hsa00980:Metabolism of xenobiotics by cytochrome P450,hsa00982:Drug metabolism - cytochrome P450,hsa05204:Chemical carcinogenesis,	GO:0000302~response to reactive oxygen species,GO:0002674~negative regulation of acute inflammatory response,GO:0006469~negative regulation of protein kinase activity,GO:0006749~glutathione metabolic process,GO:0006805~xenobiotic metabolic process,GO:0007417~central nervous system development,GO:0008152~metabolic process,GO:0009636~response to toxic substance,GO:0009890~negative regulation of bio…	-		non_coding_transcript_variant	Candidate	G	C	-
	ldl	eMERGE	rs16945066	-2.96325	0.00347957	N	9229	DLG associated protein 1(DLGAP1)	-	hsa04724:Glutamatergic synapse,	GO:0007268~chemical synaptic transmission,	-		upstream_gene_variant	Candidate	A	G	-
	ldl	eMERGE	rs4738687	-2.98736	0.00326416	N	1581	cytochrome P450 family 7 subfamily A member 1(CYP7A1)	-	hsa00120:Primary bile acid biosynthesis,hsa00140:Steroid hormone biosynthesis,hsa01100:Metabolic pathways,hsa03320:PPAR signaling pathway,hsa04976:Bile secretion,	GO:0006699~bile acid biosynthetic process,GO:0006707~cholesterol catabolic process,GO:0016125~sterol metabolic process,GO:0042632~cholesterol homeostasis,GO:0055114~oxidation-reduction process,GO:0070857~regulation of bile acid biosynthetic process,GO:0071333~cellular response to glucose stimulus,GO:0071397~cellular response to cholesterol,	-	rs8192879	intron_variant	Candidate	C	T	-
	ldl	eMERGE	rs8069696	-2.99111	0.00326416	N	5578	protein kinase C alpha(PRKCA)	Pituitary tumor, invasive~Pituitary tumor, invasive,	hsa04010:MAPK signaling pathway,hsa04012:ErbB signaling pathway,hsa04014:Ras signaling pathway,hsa04015:Rap1 signaling pathway,hsa04020:Calcium signaling pathway,hsa04066:HIF-1 signaling pathway,hsa04070:Phosphatidylinositol signaling system,hsa04071:Sphingolipid signaling pathway,hsa04150:mTOR signaling pathway,hsa04151:PI3K-Akt signaling pathway,hsa04261:Adrenergic signaling in cardiomyocytes,h…	GO:0001525~angiogenesis,GO:0001938~positive regulation of endothelial cell proliferation,GO:0002159~desmosome assembly,GO:0006468~protein phosphorylation,GO:0007077~mitotic nuclear envelope disassembly,GO:0007155~cell adhesion,GO:0007190~activation of adenylate cyclase activity,GO:0007194~negative regulation of adenylate cyclase activity,GO:0010595~positive regulation of endothelial cell migratio…	-		NMD_transcript_variant	Candidate	C	A	-
	ldl	eMERGE	rs2268049	-2.997	0.00319417	N	7329	ubiquitin conjugating enzyme E2 I(UBE2I)	-	hsa03013:R-transport,hsa04064:NF-kappa B signaling pathway,hsa04120:Ubiquitin mediated proteolysis,hsa05206:MicroRNAs in cancer,	GO:0000122~negative regulation of transcription from R-polymerase II promoter,GO:0006464~cellular protein modification process,GO:0006511~ubiquitin-dependent protein catabolic process,GO:0007059~chromosome segregation,GO:0007067~mitotic nuclear division,GO:0016032~viral process,GO:0016925~protein sumoylation,GO:0043123~positive regulation of I-kappaB kinase/NF-kappaB signaling,GO:0045892~negative…	-		non_coding_transcript_exon_variant	Candidate	T	C	-
	ldl	eMERGE	rs2298813	-2.99787	0.00319417	N	6653	sortilin related receptor 1(SORL1)	104300~Alzheimer disease, pathogenesis, association with,	-	GO:0000042~protein targeting to Golgi,GO:0006605~protein targeting,GO:0006622~protein targeting to lysosome,GO:0006810~transport,GO:0006869~lipid transport,GO:0006892~post-Golgi vesicle-mediated transport,GO:0006898~receptor-mediated endocytosis,GO:0007165~signal transduction,GO:0008203~cholesterol metabolic process,GO:0014910~regulation of smooth muscle cell migration,GO:0032091~negative regulat…	-		missense_variant	Damaging	G	A	-
	ldl	eMERGE	rs970854	-3.00443	0.00319417	N	9229	DLG associated protein 1(DLGAP1)	-	hsa04724:Glutamatergic synapse,	GO:0007268~chemical synaptic transmission,	-		non_coding_transcript_variant	Candidate	A	G	-
	ldl	eMERGE	rs2836415	-3.01179	0.00312035	N	2078	ERG, ETS transcription factor(ERG)	-	hsa05202:Transcriptional misregulation in cancer,	GO:0003197~endocardial cushion development,GO:0003199~endocardial cushion to mesenchymal transition involved in heart valve formation,GO:0006351~transcription, DNA-templated,GO:0006357~regulation of transcription from R-polymerase II promoter,GO:0006468~protein phosphorylation,GO:0007165~signal transduction,GO:0007275~multicellular organism development,GO:0008283~cell proliferation,GO:0016477~cel…	-		non_coding_transcript_variant	Candidate	C	T	-
	ldl	eMERGE	rs1460016	-3.01274	0.00312035	N	441024	methylenetetrahydrofolate dehydrogenase (NADP+ dependent) 2-like(MTHFD2L)	-	hsa00670:One carbon pool by folate,hsa01100:Metabolic pathways,	GO:0000105~histidine biosynthetic process,GO:0006164~purine nucleotide biosynthetic process,GO:0006730~one-carbon metabolic process,GO:0009086~methionine biosynthetic process,GO:0009256~10-formyltetrahydrofolate metabolic process,GO:0009396~folic acid-containing compound biosynthetic process,GO:0035999~tetrahydrofolate interconversion,GO:0046655~folic acid metabolic process,GO:0055114~oxidation-r…	-	rs2045616; rs10017409; rs1265327	NMD_transcript_variant	Candidate	T	C	-
	ldl	eMERGE	rs968525	-3.01548	0.00305239	N	23383	MAU2 sister chromatid cohesion factor(MAU2)	-	-	GO:0007064~mitotic sister chromatid cohesion,GO:0034088~maintenance of mitotic sister chromatid cohesion,GO:0051301~cell division,	-		non_coding_transcript_exon_variant	Candidate	C	T	-
	ldl	eMERGE	rs830956	-3.05101	0.00285477	N	4036	LDL receptor related protein 2(LRP2)	222448~Donnai-Barrow syndrome,	hsa04340:Hedgehog signaling pathway,hsa04918:Thyroid hormone synthesis,	GO:0001523~retinoid metabolic process,GO:0003281~ventricular septum development,GO:0006486~protein glycosylation,GO:0006629~lipid metabolic process,GO:0006766~vitamin metabolic process,GO:0006897~endocytosis,GO:0006898~receptor-mediated endocytosis,GO:0008283~cell proliferation,GO:0030900~forebrain development,GO:0035904~aorta development,GO:0042359~vitamin D metabolic process,GO:0042953~lipoprot…	-	rs2241190	intron_variant	Candidate	C	T	-
	ldl	eMERGE	rs4148214	-3.05195	0.00285477	N	64241	ATP binding cassette subfamily G member 8(ABCG8)	210250~Sitosterolemia,611465~Gallbladder disease 4,	hsa02010:ABC transporters,hsa04975:Fat digestion and absorption,hsa04976:Bile secretion,	GO:0007584~response to nutrient,GO:0007588~excretion,GO:0010949~negative regulation of intestinal phytosterol absorption,GO:0015914~phospholipid transport,GO:0015918~sterol transport,GO:0030299~intestinal cholesterol absorption,GO:0033344~cholesterol efflux,GO:0042493~response to drug,GO:0042632~cholesterol homeostasis,GO:0045796~negative regulation of intestinal cholesterol absorption,GO:0055085…	-	rs4077440	intron_variant	Candidate	T	C	-
	ldl	eMERGE	rs1620003	-3.05219	0.00285477	N	6653	sortilin related receptor 1(SORL1)	104300~Alzheimer disease, pathogenesis, association with,	-	GO:0000042~protein targeting to Golgi,GO:0006605~protein targeting,GO:0006622~protein targeting to lysosome,GO:0006810~transport,GO:0006869~lipid transport,GO:0006892~post-Golgi vesicle-mediated transport,GO:0006898~receptor-mediated endocytosis,GO:0007165~signal transduction,GO:0008203~cholesterol metabolic process,GO:0014910~regulation of smooth muscle cell migration,GO:0032091~negative regulat…	-		intron_variant	Candidate	G	A	-
	ldl	eMERGE	rs3822471	-3.06523	0.00273341	N	25836	NIPBL, cohesin loading factor(NIPBL)	122470~Cornelia de Lange syndrome 1,	-	GO:0000122~negative regulation of transcription from R-polymerase II promoter,GO:0001656~metanephros development,GO:0003007~heart morphogenesis,GO:0003151~outflow tract morphogenesis,GO:0006974~cellular response to D-damage stimulus,GO:0007064~mitotic sister chromatid cohesion,GO:0007420~brain development,GO:0007605~sensory perception of sound,GO:0010468~regulation of gene expression,GO:0019827~s…	-	rs12187383; rs12153359	missense_variant	Damaging	A	G	-
	ldl	eMERGE	rs2073824	-3.11252	0.00250324	N	28	ABO blood group (transferase A, alpha 1-3-N-acetylgalactosaminyltransferase; transferase B, alpha 1-3-galactosyltransferase)(ABO)	616093~Blood group, ABO system,	hsa00601:Glycosphingolipid biosynthesis - lacto and neolacto series,hsa01100:Metabolic pathways,	GO:0005975~carbohydrate metabolic process,GO:0006486~protein glycosylation,GO:0009247~glycolipid biosynthetic process,GO:0030259~lipid glycosylation,	-		non_coding_transcript_variant	Candidate	A	G	-
	ldl	eMERGE	rs2241190	-3.12327	0.00244559	N	4036	LDL receptor related protein 2(LRP2)	222448~Donnai-Barrow syndrome,	hsa04340:Hedgehog signaling pathway,hsa04918:Thyroid hormone synthesis,	GO:0001523~retinoid metabolic process,GO:0003281~ventricular septum development,GO:0006486~protein glycosylation,GO:0006629~lipid metabolic process,GO:0006766~vitamin metabolic process,GO:0006897~endocytosis,GO:0006898~receptor-mediated endocytosis,GO:0008283~cell proliferation,GO:0030900~forebrain development,GO:0035904~aorta development,GO:0042359~vitamin D metabolic process,GO:0042953~lipoprot…	-	rs830956	synonymous_variant	Candidate	T	C	-
	ldl	eMERGE	rs6446984	-3.13158	0.00238875	N	441024	methylenetetrahydrofolate dehydrogenase (NADP+ dependent) 2-like(MTHFD2L)	-	hsa00670:One carbon pool by folate,hsa01100:Metabolic pathways,	GO:0000105~histidine biosynthetic process,GO:0006164~purine nucleotide biosynthetic process,GO:0006730~one-carbon metabolic process,GO:0009086~methionine biosynthetic process,GO:0009256~10-formyltetrahydrofolate metabolic process,GO:0009396~folic acid-containing compound biosynthetic process,GO:0035999~tetrahydrofolate interconversion,GO:0046655~folic acid metabolic process,GO:0055114~oxidation-r…	-	rs2045616; rs10017409	non_coding_transcript_variant	Candidate	T	C	-
	ldl	eMERGE	rs1614735	-3.17904	0.00214442	N	6653	sortilin related receptor 1(SORL1)	104300~Alzheimer disease, pathogenesis, association with,	-	GO:0000042~protein targeting to Golgi,GO:0006605~protein targeting,GO:0006622~protein targeting to lysosome,GO:0006810~transport,GO:0006869~lipid transport,GO:0006892~post-Golgi vesicle-mediated transport,GO:0006898~receptor-mediated endocytosis,GO:0007165~signal transduction,GO:0008203~cholesterol metabolic process,GO:0014910~regulation of smooth muscle cell migration,GO:0032091~negative regulat…	-		upstream_gene_variant	Candidate	T	G	-
	ldl	eMERGE	rs230530	-3.21581	0.00196744	N	4790	nuclear factor kappa B subunit 1(NFKB1)	616576~Immunodeficiency, common variable, 12,	hsa04010:MAPK signaling pathway,hsa04014:Ras signaling pathway,hsa04024:cAMP signaling pathway,hsa04062:Chemokine signaling pathway,hsa04064:NF-kappa B signaling pathway,hsa04066:HIF-1 signaling pathway,hsa04071:Sphingolipid signaling pathway,hsa04151:PI3K-Akt signaling pathway,hsa04210:Apoptosis,hsa04380:Osteoclast differentiation,hsa04620:Toll-like receptor signaling pathway,hsa04621:NOD-like r…	GO:0000122~negative regulation of transcription from R-polymerase II promoter,GO:0002223~stimulatory C-type lectin receptor signaling pathway,GO:0006357~regulation of transcription from R-polymerase II promoter,GO:0006366~transcription from R-polymerase II promoter,GO:0006915~apoptotic process,GO:0006954~inflammatory response,GO:0007165~signal transduction,GO:0007249~I-kappaB kinase/NF-kappaB sig…	-		upstream_gene_variant	Candidate	A	G	-
	ldl	eMERGE	rs1442385	-3.2228	0.00196744	N	9229	DLG associated protein 1(DLGAP1)	-	hsa04724:Glutamatergic synapse,	GO:0007268~chemical synaptic transmission,	-		non_coding_transcript_variant	Candidate	G	A	-
	ldl	eMERGE	rs2284340	-3.22593	0.00192799	N	10516	fibulin 5(FBLN5)	219100~Cutis laxa, autosomal recessive, type IA,608895~Macular degeneration, age-related, 3,608895~Neuropathy, hereditary, with or without age-related macular degeneration,614434~Cutis laxa, autosomal dominant 2,	-	GO:0001558~regulation of cell growth,GO:0007160~cell-matrix adhesion,GO:0030198~extracellular matrix organization,GO:0034394~protein localization to cell surface,GO:0046903~secretion,GO:0048251~elastic fiber assembly,GO:2000121~regulation of removal of superoxide radicals,	-		NMD_transcript_variant	Candidate	C	T	-
	ldl	eMERGE	rs7207345	-3.23144	0.00192799	N	5578	protein kinase C alpha(PRKCA)	Pituitary tumor, invasive~Pituitary tumor, invasive,	hsa04010:MAPK signaling pathway,hsa04012:ErbB signaling pathway,hsa04014:Ras signaling pathway,hsa04015:Rap1 signaling pathway,hsa04020:Calcium signaling pathway,hsa04066:HIF-1 signaling pathway,hsa04070:Phosphatidylinositol signaling system,hsa04071:Sphingolipid signaling pathway,hsa04150:mTOR signaling pathway,hsa04151:PI3K-Akt signaling pathway,hsa04261:Adrenergic signaling in cardiomyocytes,h…	GO:0001525~angiogenesis,GO:0001938~positive regulation of endothelial cell proliferation,GO:0002159~desmosome assembly,GO:0006468~protein phosphorylation,GO:0007077~mitotic nuclear envelope disassembly,GO:0007155~cell adhesion,GO:0007190~activation of adenylate cyclase activity,GO:0007194~negative regulation of adenylate cyclase activity,GO:0010595~positive regulation of endothelial cell migratio…	-		NMD_transcript_variant	Candidate	T	C	-
	ldl	eMERGE	rs726601	-3.25942	0.00180967	N	6653	sortilin related receptor 1(SORL1)	104300~Alzheimer disease, pathogenesis, association with,	-	GO:0000042~protein targeting to Golgi,GO:0006605~protein targeting,GO:0006622~protein targeting to lysosome,GO:0006810~transport,GO:0006869~lipid transport,GO:0006892~post-Golgi vesicle-mediated transport,GO:0006898~receptor-mediated endocytosis,GO:0007165~signal transduction,GO:0008203~cholesterol metabolic process,GO:0014910~regulation of smooth muscle cell migration,GO:0032091~negative regulat…	-	rs1503415	non_coding_transcript_exon_variant	Candidate	T	C	-
	ldl	eMERGE	rs1271449	-3.26069	0.00180967	N	3371	tenascin C(TNC)	615629~Deafness, autosomal dominant 56,	hsa04151:PI3K-Akt signaling pathway,hsa04510:Focal adhesion,hsa04512:ECM-receptor interaction,hsa05206:MicroRNAs in cancer,	GO:0001649~osteoblast differentiation,GO:0007155~cell adhesion,GO:0007162~negative regulation of cell adhesion,GO:0007528~neuromuscular junction development,GO:0008284~positive regulation of cell proliferation,GO:0009611~response to wounding,GO:0009612~response to mechanical stimulus,GO:0010628~positive regulation of gene expression,GO:0014012~peripheral nervous system axon regeneration,GO:003019…	-		intron_variant	Candidate	T	C	-
	ldl	eMERGE	rs2135161	-3.28971	0.00170672	N	2066	erb-b2 receptor tyrosine kinase 4(ERBB4)	615515~Amyotrophic lateral sclerosis 19,	hsa04012:ErbB signaling pathway,hsa04020:Calcium signaling pathway,hsa04144:Endocytosis,hsa05205:Proteoglycans in cancer,	GO:0000165~MAPK cascade,GO:0001755~neural crest cell migration,GO:0001934~positive regulation of protein phosphorylation,GO:0006351~transcription, DNA-templated,GO:0007165~signal transduction,GO:0007169~transmembrane receptor protein tyrosine kinase signaling pathway,GO:0007399~nervous system development,GO:0007507~heart development,GO:0007595~lactation,GO:0008283~cell proliferation,GO:0008284~po…	-		non_coding_transcript_variant	Candidate	A	G	-
	ldl	eMERGE	rs8108647	-3.31915	0.0015979	N	57794	SURP and G-patch domain containing 1(SUGP1)	-	-	GO:0000398~mR-splicing, via spliceosome,GO:0006396~R-processing,	-		NMD_transcript_variant	Candidate	A	G	-
	ldl	eMERGE	rs1790213	-3.34022	0.00153621	N	6653	sortilin related receptor 1(SORL1)	104300~Alzheimer disease, pathogenesis, association with,	-	GO:0000042~protein targeting to Golgi,GO:0006605~protein targeting,GO:0006622~protein targeting to lysosome,GO:0006810~transport,GO:0006869~lipid transport,GO:0006892~post-Golgi vesicle-mediated transport,GO:0006898~receptor-mediated endocytosis,GO:0007165~signal transduction,GO:0008203~cholesterol metabolic process,GO:0014910~regulation of smooth muscle cell migration,GO:0032091~negative regulat…	-		intron_variant	Candidate	A	G	-
	ldl	eMERGE	rs6827840	-3.38311	0.00141646	N	3660	interferon regulatory factor 2(IRF2)	-	-	GO:0000122~negative regulation of transcription from R-polymerase II promoter,GO:0006355~regulation of transcription, DNA-templated,GO:0006366~transcription from R-polymerase II promoter,GO:0007596~blood coagulation,GO:0008283~cell proliferation,GO:0045944~positive regulation of transcription from R-polymerase II promoter,GO:0060333~interferon-gamma-mediated signaling pathway,GO:0060337~type I in…	-		NMD_transcript_variant	Candidate	C	T	-
	ldl	eMERGE	rs611917	-3.40163	0.00135336	N	1952	cadherin EGF LAG seven-pass G-type receptor 2(CELSR2)	-	-	GO:0006355~regulation of transcription, DNA-templated,GO:0007156~homophilic cell adhesion via plasma membrane adhesion molecules,GO:0007186~G-protein coupled receptor signaling pathway,GO:0016055~Wnt signaling pathway,GO:0021999~neural plate anterior/posterior regionalization,GO:0022407~regulation of cell-cell adhesion,GO:0048813~dendrite morphogenesis,GO:0060071~Wnt signaling pathway, planar cel…	-		non_coding_transcript_exon_variant	Candidate	A	G	-
	ldl	eMERGE	rs6748810	-3.42493	0.00130117	N	64241	ATP binding cassette subfamily G member 8(ABCG8)	210250~Sitosterolemia,611465~Gallbladder disease 4,	hsa02010:ABC transporters,hsa04975:Fat digestion and absorption,hsa04976:Bile secretion,	GO:0007584~response to nutrient,GO:0007588~excretion,GO:0010949~negative regulation of intestinal phytosterol absorption,GO:0015914~phospholipid transport,GO:0015918~sterol transport,GO:0030299~intestinal cholesterol absorption,GO:0033344~cholesterol efflux,GO:0042493~response to drug,GO:0042632~cholesterol homeostasis,GO:0045796~negative regulation of intestinal cholesterol absorption,GO:0055085…	-	rs4148209; rs4148210; rs4148211; rs4148213; rs4148204; rs4148206; rs4148208	upstream_gene_variant	Candidate	A	G	-
	ldl	eMERGE	rs8007089	-3.43008	0.00127751	N	10419	protein arginine methyltransferase 5(PRMT5)	-	hsa03013:R-transport,	GO:0000387~spliceosomal snRNP assembly,GO:0006353~DNA-templated transcription, termination,GO:0006355~regulation of transcription, DNA-templated,GO:0007088~regulation of mitotic nuclear division,GO:0008283~cell proliferation,GO:0018216~peptidyl-arginine methylation,GO:0019918~peptidyl-arginine methylation, to symmetrical-dimethyl arginine,GO:0032922~circadian regulation of gene expression,GO:0035…	-		NMD_transcript_variant	Candidate	T	C	-
	ldl	eMERGE	rs10248618	-3.58527	0.000929409	N	8701	dynein axonemal heavy chain 11(DNAH11)	611884~Ciliary dyskinesia, primary, 7, with or without situs inversus,	hsa05016:Huntington's disease,	GO:0003341~cilium movement,GO:0003356~regulation of cilium beat frequency,GO:0007368~determination of left/right symmetry,GO:0007507~heart development,GO:0030317~sperm motility,	-		intron_variant	Candidate	C	T	-
	ldl	eMERGE	rs2301690	-3.65999	0.000811691	N	114881	oxysterol binding protein like 7(OSBPL7)	-	-	GO:0006869~lipid transport,GO:0010506~regulation of autophagy,GO:0071397~cellular response to cholesterol,GO:1901800~positive regulation of proteasomal protein catabolic process,	-		synonymous_variant	Candidate	C	T	-
	ldl	eMERGE	rs4131229	-3.7433	0.000690332	N	64240	ATP binding cassette subfamily G member 5(ABCG5)	210250~Sitosterolemia,	hsa02010:ABC transporters,hsa04975:Fat digestion and absorption,hsa04976:Bile secretion,	GO:0007584~response to nutrient,GO:0007588~excretion,GO:0010212~response to ionizing radiation,GO:0010949~negative regulation of intestinal phytosterol absorption,GO:0015918~sterol transport,GO:0030299~intestinal cholesterol absorption,GO:0033344~cholesterol efflux,GO:0042493~response to drug,GO:0042632~cholesterol homeostasis,GO:0045796~negative regulation of intestinal cholesterol absorption,GO…	-	rs4148184; rs4148183; rs4148181; rs4148180; rs4148179; rs4148178; rs3923911	NMD_transcript_variant	Candidate	A	G	-
	ldl	eMERGE	rs2254320	-3.74589	0.0006786	N	10516	fibulin 5(FBLN5)	219100~Cutis laxa, autosomal recessive, type IA,608895~Macular degeneration, age-related, 3,608895~Neuropathy, hereditary, with or without age-related macular degeneration,614434~Cutis laxa, autosomal dominant 2,	-	GO:0001558~regulation of cell growth,GO:0007160~cell-matrix adhesion,GO:0030198~extracellular matrix organization,GO:0034394~protein localization to cell surface,GO:0046903~secretion,GO:0048251~elastic fiber assembly,GO:2000121~regulation of removal of superoxide radicals,	-		NMD_transcript_variant	Candidate	A	G	-
	ldl	eMERGE	rs4148188	-3.81185	0.000604167	N	64240	ATP binding cassette subfamily G member 5(ABCG5)	210250~Sitosterolemia,	hsa02010:ABC transporters,hsa04975:Fat digestion and absorption,hsa04976:Bile secretion,	GO:0007584~response to nutrient,GO:0007588~excretion,GO:0010212~response to ionizing radiation,GO:0010949~negative regulation of intestinal phytosterol absorption,GO:0015918~sterol transport,GO:0030299~intestinal cholesterol absorption,GO:0033344~cholesterol efflux,GO:0042493~response to drug,GO:0042632~cholesterol homeostasis,GO:0045796~negative regulation of intestinal cholesterol absorption,GO…	-	rs4148187; rs4148184; rs4148183; rs4148181; rs4148180; rs4148179; rs4148178; rs3923911	NMD_transcript_variant	Candidate	C	T	-
	ldl	eMERGE	rs10490626	-4.61216	0.00012945	Y	107985940 | 51141	-| insulin induced gene 2(INSIG2)	-|	-|	-| GO:0006641~triglyceride metabolic process,GO:0006695~cholesterol biosynthetic process,GO:0006991~response to sterol depletion,GO:0008203~cholesterol metabolic process,GO:0010894~negative regulation of steroid biosynthetic process,GO:0032868~response to insulin,GO:0032933~SREBP signaling pathway,GO:0042472~inner ear morphogenesis,GO:0042474~middle ear morphogenesis,GO:0045717~negative regulatio…	Willer CJ		NA	Damaging	G	A	N
	tg	NFBC	rs780094	4.15339	0.000106299	Y	2646	glucokinase regulator(GCKR)	613463~Fasting plasma glucose level QTL 5,	-	GO:0000060~protein import into nucleus, translocation,GO:0001678~cellular glucose homeostasis,GO:0005975~carbohydrate metabolic process,GO:0009750~response to fructose,GO:0010827~regulation of glucose transport,GO:0033132~negative regulation of glucokinase activity,GO:0033133~positive regulation of glucokinase activity,GO:0046415~urate metabolic process,GO:0070328~triglyceride homeostasis,	Willer CJ	rs1260326	intron_variant	Damaging	T	C	Y
	tg	NFBC	rs2383772	4.13032	0.000114173	N	81704	dedicator of cytokinesis 8(DOCK8)	243700~Hyper-IgE recurrent infection syndrome, autosomal recessive,	-	GO:0001771~immunological synapse formation,GO:0007264~small GTPase mediated signal transduction,GO:0007596~blood coagulation,GO:0036336~dendritic cell migration,GO:0043547~positive regulation of GTPase activity,GO:0061485~memory T cell proliferation,GO:0070233~negative regulation of T cell apoptotic process,	-	rs1521739; rs1996774; rs1115012	intron_variant	Candidate	A	G	-
	tg	NFBC	rs1115012	4.11928	0.000115486	N	81704	dedicator of cytokinesis 8(DOCK8)	243700~Hyper-IgE recurrent infection syndrome, autosomal recessive,	-	GO:0001771~immunological synapse formation,GO:0007264~small GTPase mediated signal transduction,GO:0007596~blood coagulation,GO:0036336~dendritic cell migration,GO:0043547~positive regulation of GTPase activity,GO:0061485~memory T cell proliferation,GO:0070233~negative regulation of T cell apoptotic process,	-	rs2383772; rs1521739; rs1996774	intron_variant	Candidate	A	G	-
	tg	NFBC	rs1521739	4.11205	0.000117585	N	81704	dedicator of cytokinesis 8(DOCK8)	243700~Hyper-IgE recurrent infection syndrome, autosomal recessive,	-	GO:0001771~immunological synapse formation,GO:0007264~small GTPase mediated signal transduction,GO:0007596~blood coagulation,GO:0036336~dendritic cell migration,GO:0043547~positive regulation of GTPase activity,GO:0061485~memory T cell proliferation,GO:0070233~negative regulation of T cell apoptotic process,	-	rs1996774; rs1115012; rs2383772	intron_variant	Candidate	T	C	-
	tg	NFBC	rs1996774	4.10875	0.000117585	N	81704	dedicator of cytokinesis 8(DOCK8)	243700~Hyper-IgE recurrent infection syndrome, autosomal recessive,	-	GO:0001771~immunological synapse formation,GO:0007264~small GTPase mediated signal transduction,GO:0007596~blood coagulation,GO:0036336~dendritic cell migration,GO:0043547~positive regulation of GTPase activity,GO:0061485~memory T cell proliferation,GO:0070233~negative regulation of T cell apoptotic process,	-	rs1115012; rs2383772; rs1521739	intron_variant	Candidate	T	C	-
	tg	NFBC	rs1260326	3.59027	0.000511024	Y	2646 | 5496 | 29959 | 200634 | 26160 | 64838 | 84226 | 84450	glucokinase regulator(GCKR) | protein phosphatase, Mg2+/Mn2+ dependent 1G(PPM1G) | nuclear receptor binding protein 1(NRBP1) | keratinocyte associated protein 3(KRTCAP3) | intraflagellar transport 172(IFT172) | fibronectin type III domain containing 4(FNDC4) | chromosome 2 open reading frame 16(C2orf16) | zinc finger protein 512(ZNF512)	613463~Fasting plasma glucose level QTL 5, | | | | 615630~Short-rib thoracic dysplasia 10 with or without polydactyly,616394~Retinitis pigmentosa 71, | | |	| | | | | | |	GO:0000060~protein import into nucleus, translocation,GO:0001678~cellular glucose homeostasis,GO:0005975~carbohydrate metabolic process,GO:0009750~response to fructose,GO:0010827~regulation of glucose transport,GO:0033132~negative regulation of glucokinase activity,GO:0033133~positive regulation of glucokinase activity,GO:0046415~urate metabolic process,GO:0070328~triglyceride homeostasis, | GO:0…	Teslovich TM	rs780094	missense_variant	Damaging	T	C	Y
	tg	NFBC	rs1869690	3.3102	0.00110394	N	81704	dedicator of cytokinesis 8(DOCK8)	243700~Hyper-IgE recurrent infection syndrome, autosomal recessive,	-	GO:0001771~immunological synapse formation,GO:0007264~small GTPase mediated signal transduction,GO:0007596~blood coagulation,GO:0036336~dendritic cell migration,GO:0043547~positive regulation of GTPase activity,GO:0061485~memory T cell proliferation,GO:0070233~negative regulation of T cell apoptotic process,	-		non_coding_transcript_variant	Candidate	T	C	-
	tg	NFBC	rs1260333	3.30893	0.00110394	Y	2646 | 100420668	glucokinase regulator(GCKR) | NA	613463~Fasting plasma glucose level QTL 5, | NA	| NA	GO:0000060~protein import into nucleus, translocation,GO:0001678~cellular glucose homeostasis,GO:0005975~carbohydrate metabolic process,GO:0009750~response to fructose,GO:0010827~regulation of glucose transport,GO:0033132~negative regulation of glucokinase activity,GO:0033133~positive regulation of glucokinase activity,GO:0046415~urate metabolic process,GO:0070328~triglyceride homeostasis, | NA	Waterworth DM		NA	Damaging	A	G	Y
	tg	NFBC	rs2380906	3.26731	0.00121706	N	81704	dedicator of cytokinesis 8(DOCK8)	243700~Hyper-IgE recurrent infection syndrome, autosomal recessive,	-	GO:0001771~immunological synapse formation,GO:0007264~small GTPase mediated signal transduction,GO:0007596~blood coagulation,GO:0036336~dendritic cell migration,GO:0043547~positive regulation of GTPase activity,GO:0061485~memory T cell proliferation,GO:0070233~negative regulation of T cell apoptotic process,	-	rs10974042	non_coding_transcript_variant	Candidate	C	T	-
	tg	NFBC	rs10812774	3.26684	0.00121706	N	81704	dedicator of cytokinesis 8(DOCK8)	243700~Hyper-IgE recurrent infection syndrome, autosomal recessive,	-	GO:0001771~immunological synapse formation,GO:0007264~small GTPase mediated signal transduction,GO:0007596~blood coagulation,GO:0036336~dendritic cell migration,GO:0043547~positive regulation of GTPase activity,GO:0061485~memory T cell proliferation,GO:0070233~negative regulation of T cell apoptotic process,	-		non_coding_transcript_variant	Candidate	T	C	-
	tg	NFBC	rs591642	3.24025	0.00132152	N	81704	dedicator of cytokinesis 8(DOCK8)	243700~Hyper-IgE recurrent infection syndrome, autosomal recessive,	-	GO:0001771~immunological synapse formation,GO:0007264~small GTPase mediated signal transduction,GO:0007596~blood coagulation,GO:0036336~dendritic cell migration,GO:0043547~positive regulation of GTPase activity,GO:0061485~memory T cell proliferation,GO:0070233~negative regulation of T cell apoptotic process,	-		non_coding_transcript_variant	Candidate	A	C	-
	tg	NFBC	rs1412450	3.18809	0.00151785	N	81704	dedicator of cytokinesis 8(DOCK8)	243700~Hyper-IgE recurrent infection syndrome, autosomal recessive,	-	GO:0001771~immunological synapse formation,GO:0007264~small GTPase mediated signal transduction,GO:0007596~blood coagulation,GO:0036336~dendritic cell migration,GO:0043547~positive regulation of GTPase activity,GO:0061485~memory T cell proliferation,GO:0070233~negative regulation of T cell apoptotic process,	-		NA	Candidate	C	T	-
	tg	NFBC	rs4878432	3.10391	0.00193779	N	81704	dedicator of cytokinesis 8(DOCK8)	243700~Hyper-IgE recurrent infection syndrome, autosomal recessive,	-	GO:0001771~immunological synapse formation,GO:0007264~small GTPase mediated signal transduction,GO:0007596~blood coagulation,GO:0036336~dendritic cell migration,GO:0043547~positive regulation of GTPase activity,GO:0061485~memory T cell proliferation,GO:0070233~negative regulation of T cell apoptotic process,	-	rs7866981	NA	Candidate	G	A	-
	tg	NFBC	rs2453556	3.01361	0.00242598	N	81704	dedicator of cytokinesis 8(DOCK8)	243700~Hyper-IgE recurrent infection syndrome, autosomal recessive,	-	GO:0001771~immunological synapse formation,GO:0007264~small GTPase mediated signal transduction,GO:0007596~blood coagulation,GO:0036336~dendritic cell migration,GO:0043547~positive regulation of GTPase activity,GO:0061485~memory T cell proliferation,GO:0070233~negative regulation of T cell apoptotic process,	-		NA	Candidate	A	G	-
	tg	NFBC	rs4878520	2.95955	0.00275302	N	81704	dedicator of cytokinesis 8(DOCK8)	243700~Hyper-IgE recurrent infection syndrome, autosomal recessive,	-	GO:0001771~immunological synapse formation,GO:0007264~small GTPase mediated signal transduction,GO:0007596~blood coagulation,GO:0036336~dendritic cell migration,GO:0043547~positive regulation of GTPase activity,GO:0061485~memory T cell proliferation,GO:0070233~negative regulation of T cell apoptotic process,	-		NA	Candidate	T	C	-
	tg	NFBC	rs2585622	2.94504	0.0028252	N	577	adhesion G protein-coupled receptor B3(ADGRB3)	-	-	GO:0007166~cell surface receptor signaling pathway,GO:0007186~G-protein coupled receptor signaling pathway,GO:0007520~myoblast fusion,GO:0016322~neuron remodeling,GO:0016525~negative regulation of angiogenesis,GO:0043547~positive regulation of GTPase activity,GO:0048814~regulation of dendrite morphogenesis,GO:0051965~positive regulation of synapse assembly,GO:0061743~motor learning,GO:0099558~mai…	-	rs2802684	intron_variant	Candidate	A	G	-
	tg	NFBC	rs307652	2.93628	0.0028916	N	81704	dedicator of cytokinesis 8(DOCK8)	243700~Hyper-IgE recurrent infection syndrome, autosomal recessive,	-	GO:0001771~immunological synapse formation,GO:0007264~small GTPase mediated signal transduction,GO:0007596~blood coagulation,GO:0036336~dendritic cell migration,GO:0043547~positive regulation of GTPase activity,GO:0061485~memory T cell proliferation,GO:0070233~negative regulation of T cell apoptotic process,	-	rs2196	synonymous_variant	Candidate	A	G	-
	tg	NFBC	rs2375994	2.92863	0.00296194	N	7436 | 81704	very low density lipoprotein receptor(VLDLR) | dedicator of cytokinesis 8(DOCK8)	224050~Cerebellar hypoplasia and mental retardation with or without quadrupedal locomotion 1, | 243700~Hyper-IgE recurrent infection syndrome, autosomal recessive,	|	GO:0000122~negative regulation of transcription from R-polymerase II promoter,GO:0006869~lipid transport,GO:0006898~receptor-mediated endocytosis,GO:0007165~signal transduction,GO:0007399~nervous system development,GO:0007613~memory,GO:0008203~cholesterol metabolic process,GO:0021517~ventral spinal cord development,GO:0034436~glycoprotein transport,GO:0034447~very-low-density lipoprotein particle…	-		non_coding_transcript_variant	Candidate	T	C	-
	tg	NFBC	rs216345	2.9191	0.00303176	N	81704	dedicator of cytokinesis 8(DOCK8)	243700~Hyper-IgE recurrent infection syndrome, autosomal recessive,	-	GO:0001771~immunological synapse formation,GO:0007264~small GTPase mediated signal transduction,GO:0007596~blood coagulation,GO:0036336~dendritic cell migration,GO:0043547~positive regulation of GTPase activity,GO:0061485~memory T cell proliferation,GO:0070233~negative regulation of T cell apoptotic process,	-		non_coding_transcript_variant	Candidate	T	C	-
	tg	NFBC	rs2196	2.8512	0.00361129	N	81704	dedicator of cytokinesis 8(DOCK8)	243700~Hyper-IgE recurrent infection syndrome, autosomal recessive,	-	GO:0001771~immunological synapse formation,GO:0007264~small GTPase mediated signal transduction,GO:0007596~blood coagulation,GO:0036336~dendritic cell migration,GO:0043547~positive regulation of GTPase activity,GO:0061485~memory T cell proliferation,GO:0070233~negative regulation of T cell apoptotic process,	-	rs307652	upstream_gene_variant	Candidate	T	C	-
	tg	NFBC	rs7866981	2.83902	0.0036979	N	81704	dedicator of cytokinesis 8(DOCK8)	243700~Hyper-IgE recurrent infection syndrome, autosomal recessive,	-	GO:0001771~immunological synapse formation,GO:0007264~small GTPase mediated signal transduction,GO:0007596~blood coagulation,GO:0036336~dendritic cell migration,GO:0043547~positive regulation of GTPase activity,GO:0061485~memory T cell proliferation,GO:0070233~negative regulation of T cell apoptotic process,	-	rs4878432	NA	Candidate	G	A	-
	tg	NFBC	rs10123856	2.827	0.00378793	N	81704	dedicator of cytokinesis 8(DOCK8)	243700~Hyper-IgE recurrent infection syndrome, autosomal recessive,	-	GO:0001771~immunological synapse formation,GO:0007264~small GTPase mediated signal transduction,GO:0007596~blood coagulation,GO:0036336~dendritic cell migration,GO:0043547~positive regulation of GTPase activity,GO:0061485~memory T cell proliferation,GO:0070233~negative regulation of T cell apoptotic process,	-		non_coding_transcript_variant	Candidate	A	G	-
	tg	NFBC	rs6994744	2.76199	0.00446903	N	5747	protein tyrosine kinase 2(PTK2)	-	hsa04012:ErbB signaling pathway,hsa04062:Chemokine signaling pathway,hsa04151:PI3K-Akt signaling pathway,hsa04360:Axon guidance,hsa04370:VEGF signaling pathway,hsa04510:Focal adhesion,hsa04670:Leukocyte transendothelial migration,hsa04810:Regulation of actin cytoskeleton,hsa05100:Bacterial invasion of epithelial cells,hsa05146:Amoebiasis,hsa05200:Pathways in cancer,hsa05202:Transcriptional misreg…	GO:0000165~MAPK cascade,GO:0000226~microtubule cytoskeleton organization,GO:0001525~angiogenesis,GO:0001570~vasculogenesis,GO:0001764~neuron migration,GO:0001890~placenta development,GO:0001932~regulation of protein phosphorylation,GO:0001934~positive regulation of protein phosphorylation,GO:0003007~heart morphogenesis,GO:0006921~cellular component disassembly involved in execution phase of apopt…	-	rs11997161	NMD_transcript_variant	Candidate	A	C	-
	tg	NFBC	rs780106	2.72726	0.00480866	N	26160	intraflagellar transport 172(IFT172)	615630~Short-rib thoracic dysplasia 10 with or without polydactyly,616394~Retinitis pigmentosa 71,	-	GO:0001843~neural tube closure,GO:0001947~heart looping,GO:0007219~Notch signaling pathway,GO:0007224~smoothened signaling pathway,GO:0007420~brain development,GO:0008544~epidermis development,GO:0009953~dorsal/ventral pattern formation,GO:0016485~protein processing,GO:0021522~spinal cord motor neuron differentiation,GO:0031122~cytoplasmic microtubule organization,GO:0042384~cilium assembly,GO:00…	-	rs1647276; rs1647266; rs4803; rs780104	non_coding_transcript_variant	Candidate	A	C	-
	tg	NFBC	rs780104	2.72212	0.0049294	N	26160	intraflagellar transport 172(IFT172)	615630~Short-rib thoracic dysplasia 10 with or without polydactyly,616394~Retinitis pigmentosa 71,	-	GO:0001843~neural tube closure,GO:0001947~heart looping,GO:0007219~Notch signaling pathway,GO:0007224~smoothened signaling pathway,GO:0007420~brain development,GO:0008544~epidermis development,GO:0009953~dorsal/ventral pattern formation,GO:0016485~protein processing,GO:0021522~spinal cord motor neuron differentiation,GO:0031122~cytoplasmic microtubule organization,GO:0042384~cilium assembly,GO:00…	-	rs780106; rs1647276; rs1647266; rs4803	non_coding_transcript_variant	Candidate	G	A	-
	tg	NFBC	rs704791	2.722	0.0049294	N	29959	nuclear receptor binding protein 1(NRBP1)	-	-	GO:0006367~transcription initiation from R-polymerase II promoter,GO:0006468~protein phosphorylation,GO:0006888~ER to Golgi vesicle-mediated transport,GO:0035556~intracellular signal transduction,	-	rs1260342	non_coding_transcript_variant	Candidate	T	C	-
	tg	NFBC	rs10972072	2.72153	0.0049294	N	81704	dedicator of cytokinesis 8(DOCK8)	243700~Hyper-IgE recurrent infection syndrome, autosomal recessive,	-	GO:0001771~immunological synapse formation,GO:0007264~small GTPase mediated signal transduction,GO:0007596~blood coagulation,GO:0036336~dendritic cell migration,GO:0043547~positive regulation of GTPase activity,GO:0061485~memory T cell proliferation,GO:0070233~negative regulation of T cell apoptotic process,	-	rs2769710; rs4319185; rs2890545	NA	Candidate	C	A	-
	tg	NFBC	rs1647266	2.71758	0.0049294	N	26160	intraflagellar transport 172(IFT172)	615630~Short-rib thoracic dysplasia 10 with or without polydactyly,616394~Retinitis pigmentosa 71,	-	GO:0001843~neural tube closure,GO:0001947~heart looping,GO:0007219~Notch signaling pathway,GO:0007224~smoothened signaling pathway,GO:0007420~brain development,GO:0008544~epidermis development,GO:0009953~dorsal/ventral pattern formation,GO:0016485~protein processing,GO:0021522~spinal cord motor neuron differentiation,GO:0031122~cytoplasmic microtubule organization,GO:0042384~cilium assembly,GO:00…	-	rs4803; rs780104; rs780106; rs1647276	non_coding_transcript_variant	Candidate	T	C	-
	tg	NFBC	rs723979	-2.8304	0.00498058	N	81704	dedicator of cytokinesis 8(DOCK8)	243700~Hyper-IgE recurrent infection syndrome, autosomal recessive,	-	GO:0001771~immunological synapse formation,GO:0007264~small GTPase mediated signal transduction,GO:0007596~blood coagulation,GO:0036336~dendritic cell migration,GO:0043547~positive regulation of GTPase activity,GO:0061485~memory T cell proliferation,GO:0070233~negative regulation of T cell apoptotic process,	-		NA	Candidate	T	C	-
	tg	NFBC	rs11167018	-2.83122	0.00498058	N	5747	protein tyrosine kinase 2(PTK2)	-	hsa04012:ErbB signaling pathway,hsa04062:Chemokine signaling pathway,hsa04151:PI3K-Akt signaling pathway,hsa04360:Axon guidance,hsa04370:VEGF signaling pathway,hsa04510:Focal adhesion,hsa04670:Leukocyte transendothelial migration,hsa04810:Regulation of actin cytoskeleton,hsa05100:Bacterial invasion of epithelial cells,hsa05146:Amoebiasis,hsa05200:Pathways in cancer,hsa05202:Transcriptional misreg…	GO:0000165~MAPK cascade,GO:0000226~microtubule cytoskeleton organization,GO:0001525~angiogenesis,GO:0001570~vasculogenesis,GO:0001764~neuron migration,GO:0001890~placenta development,GO:0001932~regulation of protein phosphorylation,GO:0001934~positive regulation of protein phosphorylation,GO:0003007~heart morphogenesis,GO:0006921~cellular component disassembly involved in execution phase of apopt…	-	rs7816620; rs7813058; rs11166995; rs4961289; rs1868280; rs1375062; rs4440675	NMD_transcript_variant	Candidate	T	C	-
	tg	NFBC	rs7816620	-2.83725	0.00487743	N	5747	protein tyrosine kinase 2(PTK2)	-	hsa04012:ErbB signaling pathway,hsa04062:Chemokine signaling pathway,hsa04151:PI3K-Akt signaling pathway,hsa04360:Axon guidance,hsa04370:VEGF signaling pathway,hsa04510:Focal adhesion,hsa04670:Leukocyte transendothelial migration,hsa04810:Regulation of actin cytoskeleton,hsa05100:Bacterial invasion of epithelial cells,hsa05146:Amoebiasis,hsa05200:Pathways in cancer,hsa05202:Transcriptional misreg…	GO:0000165~MAPK cascade,GO:0000226~microtubule cytoskeleton organization,GO:0001525~angiogenesis,GO:0001570~vasculogenesis,GO:0001764~neuron migration,GO:0001890~placenta development,GO:0001932~regulation of protein phosphorylation,GO:0001934~positive regulation of protein phosphorylation,GO:0003007~heart morphogenesis,GO:0006921~cellular component disassembly involved in execution phase of apopt…	-	rs7813058; rs11166995; rs4961289; rs1868280; rs1375062; rs4440675; rs11167018	NMD_transcript_variant	Candidate	T	C	-
	tg	NFBC	rs1018254	-2.83796	0.00487743	N	81704	dedicator of cytokinesis 8(DOCK8)	243700~Hyper-IgE recurrent infection syndrome, autosomal recessive,	-	GO:0001771~immunological synapse formation,GO:0007264~small GTPase mediated signal transduction,GO:0007596~blood coagulation,GO:0036336~dendritic cell migration,GO:0043547~positive regulation of GTPase activity,GO:0061485~memory T cell proliferation,GO:0070233~negative regulation of T cell apoptotic process,	-		NA	Candidate	C	T	-
	tg	NFBC	rs7813058	-2.83938	0.00487743	N	5747	protein tyrosine kinase 2(PTK2)	-	hsa04012:ErbB signaling pathway,hsa04062:Chemokine signaling pathway,hsa04151:PI3K-Akt signaling pathway,hsa04360:Axon guidance,hsa04370:VEGF signaling pathway,hsa04510:Focal adhesion,hsa04670:Leukocyte transendothelial migration,hsa04810:Regulation of actin cytoskeleton,hsa05100:Bacterial invasion of epithelial cells,hsa05146:Amoebiasis,hsa05200:Pathways in cancer,hsa05202:Transcriptional misreg…	GO:0000165~MAPK cascade,GO:0000226~microtubule cytoskeleton organization,GO:0001525~angiogenesis,GO:0001570~vasculogenesis,GO:0001764~neuron migration,GO:0001890~placenta development,GO:0001932~regulation of protein phosphorylation,GO:0001934~positive regulation of protein phosphorylation,GO:0003007~heart morphogenesis,GO:0006921~cellular component disassembly involved in execution phase of apopt…	-	rs11166995; rs4961289; rs1868280; rs1375062; rs4440675; rs11167018; rs7816620	NMD_transcript_variant	Candidate	A	G	-
	tg	NFBC	rs992548	-2.84869	0.00477349	N	81704	dedicator of cytokinesis 8(DOCK8)	243700~Hyper-IgE recurrent infection syndrome, autosomal recessive,	-	GO:0001771~immunological synapse formation,GO:0007264~small GTPase mediated signal transduction,GO:0007596~blood coagulation,GO:0036336~dendritic cell migration,GO:0043547~positive regulation of GTPase activity,GO:0061485~memory T cell proliferation,GO:0070233~negative regulation of T cell apoptotic process,	-		non_coding_transcript_variant	Candidate	A	G	-
	tg	NFBC	rs174546	-2.85299	0.00477349	Y	3992 | 9415 | 100302263 | 3995	fatty acid desaturase 1(FADS1) | fatty acid desaturase 2(FADS2) | -| fatty acid desaturase 3(FADS3)	| | -|	hsa01040:Biosynthesis of unsaturated fatty acids,hsa01212:Fatty acid metabolism, | hsa00592:alpha-Linolenic acid metabolism,hsa01040:Biosynthesis of unsaturated fatty acids,hsa01212:Fatty acid metabolism,hsa03320:PPAR signaling pathway, | -|	GO:0006355~regulation of transcription, DNA-templated,GO:0006629~lipid metabolic process,GO:0006636~unsaturated fatty acid biosynthetic process,GO:0007267~cell-cell signaling,GO:0007568~aging,GO:0008654~phospholipid biosynthetic process,GO:0009267~cellular response to starvation,GO:0009744~response to sucrose,GO:0014070~response to organic cyclic compound,GO:0019369~arachidonic acid metabolic pro…	Teslovich TM	rs174556; rs1535	intron_variant	Damaging	C	T	Y
	tg	NFBC	rs1785502	-2.89684	0.00425984	N	81704	dedicator of cytokinesis 8(DOCK8)	243700~Hyper-IgE recurrent infection syndrome, autosomal recessive,	-	GO:0001771~immunological synapse formation,GO:0007264~small GTPase mediated signal transduction,GO:0007596~blood coagulation,GO:0036336~dendritic cell migration,GO:0043547~positive regulation of GTPase activity,GO:0061485~memory T cell proliferation,GO:0070233~negative regulation of T cell apoptotic process,	-	rs307682	non_coding_transcript_variant	Candidate	C	T	-
	tg	NFBC	rs1473312	-2.89969	0.00425984	N	8632	dynein axonemal heavy chain 17(DNAH17)	-	hsa05016:Huntington's disease,	GO:0007018~microtubule-based movement,GO:0060285~cilium-dependent cell motility,	-		non_coding_transcript_variant	Candidate	A	G	-
	tg	NFBC	rs779484	-2.9196	0.00406378	N	577	adhesion G protein-coupled receptor B3(ADGRB3)	-	-	GO:0007166~cell surface receptor signaling pathway,GO:0007186~G-protein coupled receptor signaling pathway,GO:0007520~myoblast fusion,GO:0016322~neuron remodeling,GO:0016525~negative regulation of angiogenesis,GO:0043547~positive regulation of GTPase activity,GO:0048814~regulation of dendrite morphogenesis,GO:0051965~positive regulation of synapse assembly,GO:0061743~motor learning,GO:0099558~mai…	-		intron_variant	Candidate	C	T	-
	tg	NFBC	rs7972182	-2.92728	0.00397139	N	100533183	filamin-interacting protein FAM101A(ZNF664-FAM101A)	-	-	GO:0048705~skeletal system morphogenesis,GO:0061182~negative regulation of chondrocyte development,GO:0061572~actin filament bundle organization,GO:1900158~negative regulation of bone mineralization involved in bone maturation,	-		intron_variant	Candidate	G	A	-
	tg	NFBC	rs3819428	-2.93007	0.00397139	N	2887	growth factor receptor bound protein 10(GRB10)	-	-	GO:0007165~signal transduction,GO:0008286~insulin receptor signaling pathway,GO:0030178~negative regulation of Wnt signaling pathway,GO:0030949~positive regulation of vascular endothelial growth factor receptor signaling pathway,GO:0032868~response to insulin,GO:0042326~negative regulation of phosphorylation,GO:0042327~positive regulation of phosphorylation,GO:0045719~negative regulation of glyco…	-		intron_variant	Candidate	A	G	-
	tg	NFBC	rs10757565	-2.93426	0.00397139	N	81704	dedicator of cytokinesis 8(DOCK8)	243700~Hyper-IgE recurrent infection syndrome, autosomal recessive,	-	GO:0001771~immunological synapse formation,GO:0007264~small GTPase mediated signal transduction,GO:0007596~blood coagulation,GO:0036336~dendritic cell migration,GO:0043547~positive regulation of GTPase activity,GO:0061485~memory T cell proliferation,GO:0070233~negative regulation of T cell apoptotic process,	-		non_coding_transcript_variant	Candidate	A	G	-
	tg	NFBC	rs2153240	-2.96531	0.00363648	N	81704	dedicator of cytokinesis 8(DOCK8)	243700~Hyper-IgE recurrent infection syndrome, autosomal recessive,	-	GO:0001771~immunological synapse formation,GO:0007264~small GTPase mediated signal transduction,GO:0007596~blood coagulation,GO:0036336~dendritic cell migration,GO:0043547~positive regulation of GTPase activity,GO:0061485~memory T cell proliferation,GO:0070233~negative regulation of T cell apoptotic process,	-		upstream_gene_variant	Candidate	A	G	-
	tg	NFBC	rs10518966	-2.96602	0.00363648	N	101928635	NA	NA	NA	NA	-		non_coding_transcript_variant	Candidate	T	C	-
	tg	NFBC	rs12000796	-2.96895	0.00363648	N	81704	dedicator of cytokinesis 8(DOCK8)	243700~Hyper-IgE recurrent infection syndrome, autosomal recessive,	-	GO:0001771~immunological synapse formation,GO:0007264~small GTPase mediated signal transduction,GO:0007596~blood coagulation,GO:0036336~dendritic cell migration,GO:0043547~positive regulation of GTPase activity,GO:0061485~memory T cell proliferation,GO:0070233~negative regulation of T cell apoptotic process,	-		NA	Candidate	G	A	-
	tg	NFBC	rs10484791	-2.96953	0.00363648	N	577	adhesion G protein-coupled receptor B3(ADGRB3)	-	-	GO:0007166~cell surface receptor signaling pathway,GO:0007186~G-protein coupled receptor signaling pathway,GO:0007520~myoblast fusion,GO:0016322~neuron remodeling,GO:0016525~negative regulation of angiogenesis,GO:0043547~positive regulation of GTPase activity,GO:0048814~regulation of dendrite morphogenesis,GO:0051965~positive regulation of synapse assembly,GO:0061743~motor learning,GO:0099558~mai…	-		intron_variant	Candidate	T	C	-
	tg	NFBC	rs722208	-2.97056	0.00363648	N	2099	estrogen receptor 1(ESR1)	114480~Breast cancer,157300~Migraine, susceptibility to,608446~Myocardial infarction, susceptibility to,615363~Estrogen resistance,Atherosclerosis, susceptibility to~Atherosclerosis, susceptibility to,HDL response to hormone replacement, augmented~HDL response to hormone replacement, augmented,	hsa04915:Estrogen signaling pathway,hsa04917:Prolactin signaling pathway,hsa04919:Thyroid hormone signaling pathway,hsa04961:Endocrine and other factor-regulated calcium reabsorption,hsa05205:Proteoglycans in cancer,	GO:0000122~negative regulation of transcription from R-polymerase II promoter,GO:0001547~antral ovarian follicle growth,GO:0002064~epithelial cell development,GO:0006338~chromatin remodeling,GO:0006351~transcription, DNA-templated,GO:0006355~regulation of transcription, DNA-templated,GO:0006366~transcription from R-polymerase II promoter,GO:0006367~transcription initiation from R-polymerase II pr…	-		intron_variant	Candidate	A	G	-
	tg	NFBC	rs2044961	-2.98804	0.00348137	N	81704	dedicator of cytokinesis 8(DOCK8)	243700~Hyper-IgE recurrent infection syndrome, autosomal recessive,	-	GO:0001771~immunological synapse formation,GO:0007264~small GTPase mediated signal transduction,GO:0007596~blood coagulation,GO:0036336~dendritic cell migration,GO:0043547~positive regulation of GTPase activity,GO:0061485~memory T cell proliferation,GO:0070233~negative regulation of T cell apoptotic process,	-		non_coding_transcript_variant	Candidate	A	G	-
	tg	NFBC	rs515380	-2.99927	0.00340656	N	81704	dedicator of cytokinesis 8(DOCK8)	243700~Hyper-IgE recurrent infection syndrome, autosomal recessive,	-	GO:0001771~immunological synapse formation,GO:0007264~small GTPase mediated signal transduction,GO:0007596~blood coagulation,GO:0036336~dendritic cell migration,GO:0043547~positive regulation of GTPase activity,GO:0061485~memory T cell proliferation,GO:0070233~negative regulation of T cell apoptotic process,	-		non_coding_transcript_variant	Candidate	A	G	-
	tg	NFBC	rs1510909	-3.00211	0.00340656	N	81704	dedicator of cytokinesis 8(DOCK8)	243700~Hyper-IgE recurrent infection syndrome, autosomal recessive,	-	GO:0001771~immunological synapse formation,GO:0007264~small GTPase mediated signal transduction,GO:0007596~blood coagulation,GO:0036336~dendritic cell migration,GO:0043547~positive regulation of GTPase activity,GO:0061485~memory T cell proliferation,GO:0070233~negative regulation of T cell apoptotic process,	-		NA	Candidate	C	T	-
	tg	NFBC	rs1868280	-3.00498	0.00340656	N	5747	protein tyrosine kinase 2(PTK2)	-	hsa04012:ErbB signaling pathway,hsa04062:Chemokine signaling pathway,hsa04151:PI3K-Akt signaling pathway,hsa04360:Axon guidance,hsa04370:VEGF signaling pathway,hsa04510:Focal adhesion,hsa04670:Leukocyte transendothelial migration,hsa04810:Regulation of actin cytoskeleton,hsa05100:Bacterial invasion of epithelial cells,hsa05146:Amoebiasis,hsa05200:Pathways in cancer,hsa05202:Transcriptional misreg…	GO:0000165~MAPK cascade,GO:0000226~microtubule cytoskeleton organization,GO:0001525~angiogenesis,GO:0001570~vasculogenesis,GO:0001764~neuron migration,GO:0001890~placenta development,GO:0001932~regulation of protein phosphorylation,GO:0001934~positive regulation of protein phosphorylation,GO:0003007~heart morphogenesis,GO:0006921~cellular component disassembly involved in execution phase of apopt…	-	rs1375062; rs4440675; rs11167018; rs7816620; rs7813058; rs11166995; rs4961289	NMD_transcript_variant	Candidate	G	A	-
	tg	NFBC	rs1136001	-3.00719	0.0033336	N	23042	pyridoxal dependent decarboxylase domain containing 1(PDXDC1)	-	-	GO:0019752~carboxylic acid metabolic process,GO:0098609~cell-cell adhesion,	-	rs4985124; rs1135999	missense_variant	Damaging	G	T	-
	tg	NFBC	rs1135999	-3.02602	0.00318346	N	23042	pyridoxal dependent decarboxylase domain containing 1(PDXDC1)	-	-	GO:0019752~carboxylic acid metabolic process,GO:0098609~cell-cell adhesion,	-	rs1136001; rs4985124	missense_variant	Damaging	A	G	-
	tg	NFBC	rs13293352	-3.03418	0.00318346	N	81704	dedicator of cytokinesis 8(DOCK8)	243700~Hyper-IgE recurrent infection syndrome, autosomal recessive,	-	GO:0001771~immunological synapse formation,GO:0007264~small GTPase mediated signal transduction,GO:0007596~blood coagulation,GO:0036336~dendritic cell migration,GO:0043547~positive regulation of GTPase activity,GO:0061485~memory T cell proliferation,GO:0070233~negative regulation of T cell apoptotic process,	-		NA	Candidate	A	C	-
	tg	NFBC	rs634801	-3.08865	0.00277664	N	81704	dedicator of cytokinesis 8(DOCK8)	243700~Hyper-IgE recurrent infection syndrome, autosomal recessive,	-	GO:0001771~immunological synapse formation,GO:0007264~small GTPase mediated signal transduction,GO:0007596~blood coagulation,GO:0036336~dendritic cell migration,GO:0043547~positive regulation of GTPase activity,GO:0061485~memory T cell proliferation,GO:0070233~negative regulation of T cell apoptotic process,	-		non_coding_transcript_exon_variant	Candidate	C	A	-
	tg	NFBC	rs11997161	-3.13751	0.00247139	N	5747	protein tyrosine kinase 2(PTK2)	-	hsa04012:ErbB signaling pathway,hsa04062:Chemokine signaling pathway,hsa04151:PI3K-Akt signaling pathway,hsa04360:Axon guidance,hsa04370:VEGF signaling pathway,hsa04510:Focal adhesion,hsa04670:Leukocyte transendothelial migration,hsa04810:Regulation of actin cytoskeleton,hsa05100:Bacterial invasion of epithelial cells,hsa05146:Amoebiasis,hsa05200:Pathways in cancer,hsa05202:Transcriptional misreg…	GO:0000165~MAPK cascade,GO:0000226~microtubule cytoskeleton organization,GO:0001525~angiogenesis,GO:0001570~vasculogenesis,GO:0001764~neuron migration,GO:0001890~placenta development,GO:0001932~regulation of protein phosphorylation,GO:0001934~positive regulation of protein phosphorylation,GO:0003007~heart morphogenesis,GO:0006921~cellular component disassembly involved in execution phase of apopt…	-	rs6994744	NMD_transcript_variant	Candidate	T	C	-
	tg	NFBC	rs2802684	-3.15885	0.00234357	N	577	adhesion G protein-coupled receptor B3(ADGRB3)	-	-	GO:0007166~cell surface receptor signaling pathway,GO:0007186~G-protein coupled receptor signaling pathway,GO:0007520~myoblast fusion,GO:0016322~neuron remodeling,GO:0016525~negative regulation of angiogenesis,GO:0043547~positive regulation of GTPase activity,GO:0048814~regulation of dendrite morphogenesis,GO:0051965~positive regulation of synapse assembly,GO:0061743~motor learning,GO:0099558~mai…	-	rs2585622	intron_variant	Candidate	G	A	-
	tg	NFBC	rs681410	-3.19035	0.00218556	N	81704	dedicator of cytokinesis 8(DOCK8)	243700~Hyper-IgE recurrent infection syndrome, autosomal recessive,	-	GO:0001771~immunological synapse formation,GO:0007264~small GTPase mediated signal transduction,GO:0007596~blood coagulation,GO:0036336~dendritic cell migration,GO:0043547~positive regulation of GTPase activity,GO:0061485~memory T cell proliferation,GO:0070233~negative regulation of T cell apoptotic process,	-		non_coding_transcript_variant	Candidate	T	C	-
	tg	NFBC	rs867884	-3.19167	0.00218556	N	7804	LDL receptor related protein 8(LRP8)	608446~Myocardial infarction, susceptibility to,	-	GO:0000122~negative regulation of transcription from R-polymerase II promoter,GO:0001523~retinoid metabolic process,GO:0006508~proteolysis,GO:0006629~lipid metabolic process,GO:0006897~endocytosis,GO:0006898~receptor-mediated endocytosis,GO:0007165~signal transduction,GO:0019221~cytokine-mediated signaling pathway,GO:0021541~ammon gyrus development,GO:0021987~cerebral cortex development,GO:003279…	-		NMD_transcript_variant	Candidate	A	G	-
	tg	NFBC	rs1919127	-3.1917	0.00218556	N	84226	chromosome 2 open reading frame 16(C2orf16)	-	-	-	-		missense_variant	Damaging	T	C	-
	tg	NFBC	rs1785512	-3.20214	0.00213517	N	81704	dedicator of cytokinesis 8(DOCK8)	243700~Hyper-IgE recurrent infection syndrome, autosomal recessive,	-	GO:0001771~immunological synapse formation,GO:0007264~small GTPase mediated signal transduction,GO:0007596~blood coagulation,GO:0036336~dendritic cell migration,GO:0043547~positive regulation of GTPase activity,GO:0061485~memory T cell proliferation,GO:0070233~negative regulation of T cell apoptotic process,	-	rs216364; rs10814059	non_coding_transcript_variant	Candidate	C	T	-
	tg	NFBC	rs1888871	-3.20631	0.00208478	N	81704	dedicator of cytokinesis 8(DOCK8)	243700~Hyper-IgE recurrent infection syndrome, autosomal recessive,	-	GO:0001771~immunological synapse formation,GO:0007264~small GTPase mediated signal transduction,GO:0007596~blood coagulation,GO:0036336~dendritic cell migration,GO:0043547~positive regulation of GTPase activity,GO:0061485~memory T cell proliferation,GO:0070233~negative regulation of T cell apoptotic process,	-		NA	Candidate	G	A	-
	tg	NFBC	rs10814059	-3.20688	0.00208478	N	81704	dedicator of cytokinesis 8(DOCK8)	243700~Hyper-IgE recurrent infection syndrome, autosomal recessive,	-	GO:0001771~immunological synapse formation,GO:0007264~small GTPase mediated signal transduction,GO:0007596~blood coagulation,GO:0036336~dendritic cell migration,GO:0043547~positive regulation of GTPase activity,GO:0061485~memory T cell proliferation,GO:0070233~negative regulation of T cell apoptotic process,	-	rs1785512; rs216364	non_coding_transcript_variant	Candidate	T	C	-
	tg	NFBC	rs4985124	-3.22783	0.00198871	N	23042	pyridoxal dependent decarboxylase domain containing 1(PDXDC1)	-	-	GO:0019752~carboxylic acid metabolic process,GO:0098609~cell-cell adhesion,	-	rs1135999; rs1136001	NMD_transcript_variant	Candidate	T	G	-
	tg	NFBC	rs3020411	-3.24205	0.00193596	N	2099	estrogen receptor 1(ESR1)	114480~Breast cancer,157300~Migraine, susceptibility to,608446~Myocardial infarction, susceptibility to,615363~Estrogen resistance,Atherosclerosis, susceptibility to~Atherosclerosis, susceptibility to,HDL response to hormone replacement, augmented~HDL response to hormone replacement, augmented,	hsa04915:Estrogen signaling pathway,hsa04917:Prolactin signaling pathway,hsa04919:Thyroid hormone signaling pathway,hsa04961:Endocrine and other factor-regulated calcium reabsorption,hsa05205:Proteoglycans in cancer,	GO:0000122~negative regulation of transcription from R-polymerase II promoter,GO:0001547~antral ovarian follicle growth,GO:0002064~epithelial cell development,GO:0006338~chromatin remodeling,GO:0006351~transcription, DNA-templated,GO:0006355~regulation of transcription, DNA-templated,GO:0006366~transcription from R-polymerase II promoter,GO:0006367~transcription initiation from R-polymerase II pr…	-		intron_variant	Candidate	A	G	-
	tg	NFBC	rs13293564	-3.24215	0.00193596	N	81704	dedicator of cytokinesis 8(DOCK8)	243700~Hyper-IgE recurrent infection syndrome, autosomal recessive,	-	GO:0001771~immunological synapse formation,GO:0007264~small GTPase mediated signal transduction,GO:0007596~blood coagulation,GO:0036336~dendritic cell migration,GO:0043547~positive regulation of GTPase activity,GO:0061485~memory T cell proliferation,GO:0070233~negative regulation of T cell apoptotic process,	-		intron_variant	Candidate	G	T	-
	tg	NFBC	rs10971679	-3.29424	0.00172651	N	81704	dedicator of cytokinesis 8(DOCK8)	243700~Hyper-IgE recurrent infection syndrome, autosomal recessive,	-	GO:0001771~immunological synapse formation,GO:0007264~small GTPase mediated signal transduction,GO:0007596~blood coagulation,GO:0036336~dendritic cell migration,GO:0043547~positive regulation of GTPase activity,GO:0061485~memory T cell proliferation,GO:0070233~negative regulation of T cell apoptotic process,	-	rs1832325	non_coding_transcript_variant	Candidate	C	A	-
	tg	NFBC	rs12376740	-3.30345	0.00168583	N	81704	dedicator of cytokinesis 8(DOCK8)	243700~Hyper-IgE recurrent infection syndrome, autosomal recessive,	-	GO:0001771~immunological synapse formation,GO:0007264~small GTPase mediated signal transduction,GO:0007596~blood coagulation,GO:0036336~dendritic cell migration,GO:0043547~positive regulation of GTPase activity,GO:0061485~memory T cell proliferation,GO:0070233~negative regulation of T cell apoptotic process,	-		non_coding_transcript_variant	Candidate	G	C	-
	tg	NFBC	rs4985155	-3.33586	0.00153989	N	23042	pyridoxal dependent decarboxylase domain containing 1(PDXDC1)	-	-	GO:0019752~carboxylic acid metabolic process,GO:0098609~cell-cell adhesion,	-		NMD_transcript_variant	Candidate	A	G	-
	tg	NFBC	rs10974042	-3.3361	0.00153989	N	81704	dedicator of cytokinesis 8(DOCK8)	243700~Hyper-IgE recurrent infection syndrome, autosomal recessive,	-	GO:0001771~immunological synapse formation,GO:0007264~small GTPase mediated signal transduction,GO:0007596~blood coagulation,GO:0036336~dendritic cell migration,GO:0043547~positive regulation of GTPase activity,GO:0061485~memory T cell proliferation,GO:0070233~negative regulation of T cell apoptotic process,	-	rs2380906	non_coding_transcript_variant	Candidate	C	T	-
	tg	NFBC	rs7854611	-3.33792	0.00153989	N	81704	dedicator of cytokinesis 8(DOCK8)	243700~Hyper-IgE recurrent infection syndrome, autosomal recessive,	-	GO:0001771~immunological synapse formation,GO:0007264~small GTPase mediated signal transduction,GO:0007596~blood coagulation,GO:0036336~dendritic cell migration,GO:0043547~positive regulation of GTPase activity,GO:0061485~memory T cell proliferation,GO:0070233~negative regulation of T cell apoptotic process,	-		intron_variant	Candidate	A	G	-
	tg	NFBC	rs1832325	-3.34391	0.00153989	N	81704	dedicator of cytokinesis 8(DOCK8)	243700~Hyper-IgE recurrent infection syndrome, autosomal recessive,	-	GO:0001771~immunological synapse formation,GO:0007264~small GTPase mediated signal transduction,GO:0007596~blood coagulation,GO:0036336~dendritic cell migration,GO:0043547~positive regulation of GTPase activity,GO:0061485~memory T cell proliferation,GO:0070233~negative regulation of T cell apoptotic process,	-	rs10971679	non_coding_transcript_exon_variant	Candidate	A	G	-
	tg	NFBC	rs3824344	-3.40866	0.00129711	N	81704	dedicator of cytokinesis 8(DOCK8)	243700~Hyper-IgE recurrent infection syndrome, autosomal recessive,	-	GO:0001771~immunological synapse formation,GO:0007264~small GTPase mediated signal transduction,GO:0007596~blood coagulation,GO:0036336~dendritic cell migration,GO:0043547~positive regulation of GTPase activity,GO:0061485~memory T cell proliferation,GO:0070233~negative regulation of T cell apoptotic process,	-		NMD_transcript_variant	Candidate	C	T	-
	tg	NFBC	rs473107	-3.47359	0.00111102	N	81704	dedicator of cytokinesis 8(DOCK8)	243700~Hyper-IgE recurrent infection syndrome, autosomal recessive,	-	GO:0001771~immunological synapse formation,GO:0007264~small GTPase mediated signal transduction,GO:0007596~blood coagulation,GO:0036336~dendritic cell migration,GO:0043547~positive regulation of GTPase activity,GO:0061485~memory T cell proliferation,GO:0070233~negative regulation of T cell apoptotic process,	-	rs2383609	NA	Candidate	C	A	-
	tg	NFBC	rs2383609	-3.51209	0.00100919	N	81704	dedicator of cytokinesis 8(DOCK8)	243700~Hyper-IgE recurrent infection syndrome, autosomal recessive,	-	GO:0001771~immunological synapse formation,GO:0007264~small GTPase mediated signal transduction,GO:0007596~blood coagulation,GO:0036336~dendritic cell migration,GO:0043547~positive regulation of GTPase activity,GO:0061485~memory T cell proliferation,GO:0070233~negative regulation of T cell apoptotic process,	-	rs473107	NA	Candidate	C	T	-
	tg	NFBC	rs10968649	-3.52925	0.000953281	N	81704	dedicator of cytokinesis 8(DOCK8)	243700~Hyper-IgE recurrent infection syndrome, autosomal recessive,	-	GO:0001771~immunological synapse formation,GO:0007264~small GTPase mediated signal transduction,GO:0007596~blood coagulation,GO:0036336~dendritic cell migration,GO:0043547~positive regulation of GTPase activity,GO:0061485~memory T cell proliferation,GO:0070233~negative regulation of T cell apoptotic process,	-		intron_variant	Candidate	T	G	-
	tg	NFBC	rs174556	-3.53271	0.000953281	N	100302263 | 3992 | 9415	-| fatty acid desaturase 1(FADS1) | fatty acid desaturase 2(FADS2)	-| |	-| hsa01040:Biosynthesis of unsaturated fatty acids,hsa01212:Fatty acid metabolism, | hsa00592:alpha-Linolenic acid metabolism,hsa01040:Biosynthesis of unsaturated fatty acids,hsa01212:Fatty acid metabolism,hsa03320:PPAR signaling pathway,	-| GO:0006355~regulation of transcription, DNA-templated,GO:0006629~lipid metabolic process,GO:0006636~unsaturated fatty acid biosynthetic process,GO:0007267~cell-cell signaling,GO:0007568~aging,GO:0008654~phospholipid biosynthetic process,GO:0009267~cellular response to starvation,GO:0009744~response to sucrose,GO:0014070~response to organic cyclic compound,GO:0019369~arachidonic acid metabolic …	-	rs1535; rs174546	NMD_transcript_variant	Candidate	C	T	-
	tg	NFBC	rs4879846	-3.57259	0.000856955	N	81704	dedicator of cytokinesis 8(DOCK8)	243700~Hyper-IgE recurrent infection syndrome, autosomal recessive,	-	GO:0001771~immunological synapse formation,GO:0007264~small GTPase mediated signal transduction,GO:0007596~blood coagulation,GO:0036336~dendritic cell migration,GO:0043547~positive regulation of GTPase activity,GO:0061485~memory T cell proliferation,GO:0070233~negative regulation of T cell apoptotic process,	-		non_coding_transcript_variant	Candidate	C	T	-
	tg	NFBC	rs7036030	-3.57753	0.000838583	N	81704	dedicator of cytokinesis 8(DOCK8)	243700~Hyper-IgE recurrent infection syndrome, autosomal recessive,	-	GO:0001771~immunological synapse formation,GO:0007264~small GTPase mediated signal transduction,GO:0007596~blood coagulation,GO:0036336~dendritic cell migration,GO:0043547~positive regulation of GTPase activity,GO:0061485~memory T cell proliferation,GO:0070233~negative regulation of T cell apoptotic process,	-		non_coding_transcript_variant	Candidate	C	T	-
	tg	NFBC	rs10491885	-3.58943	0.000818373	N	81704	dedicator of cytokinesis 8(DOCK8)	243700~Hyper-IgE recurrent infection syndrome, autosomal recessive,	-	GO:0001771~immunological synapse formation,GO:0007264~small GTPase mediated signal transduction,GO:0007596~blood coagulation,GO:0036336~dendritic cell migration,GO:0043547~positive regulation of GTPase activity,GO:0061485~memory T cell proliferation,GO:0070233~negative regulation of T cell apoptotic process,	-		intron_variant	Candidate	A	G	-
	tg	NFBC	rs1535	-3.60575	0.000779265	N	9415	fatty acid desaturase 2(FADS2)	-	hsa00592:alpha-Linolenic acid metabolism,hsa01040:Biosynthesis of unsaturated fatty acids,hsa01212:Fatty acid metabolism,hsa03320:PPAR signaling pathway,	GO:0006629~lipid metabolic process,GO:0006636~unsaturated fatty acid biosynthetic process,GO:0036109~alpha-linolenic acid metabolic process,GO:0043651~linoleic acid metabolic process,GO:0055114~oxidation-reduction process,	-	rs174546; rs174556	upstream_gene_variant	Candidate	A	G	-
	tg	NFBC	rs174537	-3.60947	0.000779265	N	745	myelin regulatory factor(MYRF)	-	-	GO:0006351~transcription, DNA-templated,GO:0006508~proteolysis,GO:0014003~oligodendrocyte development,GO:0022010~central nervous system myelination,GO:0031643~positive regulation of myelination,GO:0032286~central nervous system myelin maintenance,GO:0045893~positive regulation of transcription, DNA-templated,GO:0048709~oligodendrocyte differentiation,	-		non_coding_transcript_exon_variant	Candidate	G	T	-
	tg	NFBC	rs1032472	-3.8667	0.000403412	N	81704	dedicator of cytokinesis 8(DOCK8)	243700~Hyper-IgE recurrent infection syndrome, autosomal recessive,	-	GO:0001771~immunological synapse formation,GO:0007264~small GTPase mediated signal transduction,GO:0007596~blood coagulation,GO:0036336~dendritic cell migration,GO:0043547~positive regulation of GTPase activity,GO:0061485~memory T cell proliferation,GO:0070233~negative regulation of T cell apoptotic process,	-	rs984168; rs10491628	NA	Candidate	T	C	-
	tg	NFBC	rs10491628	-3.9066	0.00036378	N	81704	dedicator of cytokinesis 8(DOCK8)	243700~Hyper-IgE recurrent infection syndrome, autosomal recessive,	-	GO:0001771~immunological synapse formation,GO:0007264~small GTPase mediated signal transduction,GO:0007596~blood coagulation,GO:0036336~dendritic cell migration,GO:0043547~positive regulation of GTPase activity,GO:0061485~memory T cell proliferation,GO:0070233~negative regulation of T cell apoptotic process,	-	rs1032472; rs984168	NA	Candidate	G	A	-
	tg	NFBC	rs984168	-3.93743	0.000340158	N	81704	dedicator of cytokinesis 8(DOCK8)	243700~Hyper-IgE recurrent infection syndrome, autosomal recessive,	-	GO:0001771~immunological synapse formation,GO:0007264~small GTPase mediated signal transduction,GO:0007596~blood coagulation,GO:0036336~dendritic cell migration,GO:0043547~positive regulation of GTPase activity,GO:0061485~memory T cell proliferation,GO:0070233~negative regulation of T cell apoptotic process,	-	rs10491628; rs1032472	NA	Candidate	T	C	-
	tg	NFBC	rs7039397	-4.28818	0.000128871	N	81704	dedicator of cytokinesis 8(DOCK8)	243700~Hyper-IgE recurrent infection syndrome, autosomal recessive,	-	GO:0001771~immunological synapse formation,GO:0007264~small GTPase mediated signal transduction,GO:0007596~blood coagulation,GO:0036336~dendritic cell migration,GO:0043547~positive regulation of GTPase activity,GO:0061485~memory T cell proliferation,GO:0070233~negative regulation of T cell apoptotic process,	-	rs10968740; rs10757761; rs976697	NA	Candidate	C	A	-
	tg	NFBC	rs7849845	-4.3407	0.000115748	N	81704	dedicator of cytokinesis 8(DOCK8)	243700~Hyper-IgE recurrent infection syndrome, autosomal recessive,	-	GO:0001771~immunological synapse formation,GO:0007264~small GTPase mediated signal transduction,GO:0007596~blood coagulation,GO:0036336~dendritic cell migration,GO:0043547~positive regulation of GTPase activity,GO:0061485~memory T cell proliferation,GO:0070233~negative regulation of T cell apoptotic process,	-	rs1977008; rs7863079	non_coding_transcript_exon_variant	Candidate	A	C	-
	tg	NFBC	rs10968740	-4.4066	9.52756e-05	N	81704	dedicator of cytokinesis 8(DOCK8)	243700~Hyper-IgE recurrent infection syndrome, autosomal recessive,	-	GO:0001771~immunological synapse formation,GO:0007264~small GTPase mediated signal transduction,GO:0007596~blood coagulation,GO:0036336~dendritic cell migration,GO:0043547~positive regulation of GTPase activity,GO:0061485~memory T cell proliferation,GO:0070233~negative regulation of T cell apoptotic process,	-	rs10757761; rs7039397	NA	Candidate	G	A	-
	tg	NFBC	rs1977008	-4.41226	9.52756e-05	N	81704	dedicator of cytokinesis 8(DOCK8)	243700~Hyper-IgE recurrent infection syndrome, autosomal recessive,	-	GO:0001771~immunological synapse formation,GO:0007264~small GTPase mediated signal transduction,GO:0007596~blood coagulation,GO:0036336~dendritic cell migration,GO:0043547~positive regulation of GTPase activity,GO:0061485~memory T cell proliferation,GO:0070233~negative regulation of T cell apoptotic process,	-	rs7863079; rs7849845	NA	Candidate	C	T	-
	tg	NFBC	rs10757761	-4.46834	7.79528e-05	N	81704	dedicator of cytokinesis 8(DOCK8)	243700~Hyper-IgE recurrent infection syndrome, autosomal recessive,	-	GO:0001771~immunological synapse formation,GO:0007264~small GTPase mediated signal transduction,GO:0007596~blood coagulation,GO:0036336~dendritic cell migration,GO:0043547~positive regulation of GTPase activity,GO:0061485~memory T cell proliferation,GO:0070233~negative regulation of T cell apoptotic process,	-	rs7039397; rs10968740	intron_variant	Candidate	C	T	-
	tg	NFBC	rs855441	-4.47139	7.79528e-05	N	81704	dedicator of cytokinesis 8(DOCK8)	243700~Hyper-IgE recurrent infection syndrome, autosomal recessive,	-	GO:0001771~immunological synapse formation,GO:0007264~small GTPase mediated signal transduction,GO:0007596~blood coagulation,GO:0036336~dendritic cell migration,GO:0043547~positive regulation of GTPase activity,GO:0061485~memory T cell proliferation,GO:0070233~negative regulation of T cell apoptotic process,	-		NA	Candidate	A	G	-
	tg	NFBC	rs7863079	-4.48484	7.69029e-05	N	81704	dedicator of cytokinesis 8(DOCK8)	243700~Hyper-IgE recurrent infection syndrome, autosomal recessive,	-	GO:0001771~immunological synapse formation,GO:0007264~small GTPase mediated signal transduction,GO:0007596~blood coagulation,GO:0036336~dendritic cell migration,GO:0043547~positive regulation of GTPase activity,GO:0061485~memory T cell proliferation,GO:0070233~negative regulation of T cell apoptotic process,	-	rs7849845; rs1977008	NA	Candidate	C	T	-
	tg	NFBC	rs976697	-4.59895	5.5643e-05	N	81704	dedicator of cytokinesis 8(DOCK8)	243700~Hyper-IgE recurrent infection syndrome, autosomal recessive,	-	GO:0001771~immunological synapse formation,GO:0007264~small GTPase mediated signal transduction,GO:0007596~blood coagulation,GO:0036336~dendritic cell migration,GO:0043547~positive regulation of GTPase activity,GO:0061485~memory T cell proliferation,GO:0070233~negative regulation of T cell apoptotic process,	-	rs7039397	NA	Candidate	A	G	-
	tg	NFBC	rs10968671	-5.28219	6.56168e-06	N	81704	dedicator of cytokinesis 8(DOCK8)	243700~Hyper-IgE recurrent infection syndrome, autosomal recessive,	-	GO:0001771~immunological synapse formation,GO:0007264~small GTPase mediated signal transduction,GO:0007596~blood coagulation,GO:0036336~dendritic cell migration,GO:0043547~positive regulation of GTPase activity,GO:0061485~memory T cell proliferation,GO:0070233~negative regulation of T cell apoptotic process,	-		intron_variant	Candidate	G	T	-
	tg	eMERGE	rs8099971	4.03829	0.000137875	N	4298	MLLT1, super elongation complex subunit(MLLT1)	-	hsa05202:Transcriptional misregulation in cancer,	GO:0006355~regulation of transcription, DNA-templated,GO:0006366~transcription from R-polymerase II promoter,GO:0006469~negative regulation of protein kinase activity,	-		intron_variant	Candidate	T	C	-
	tg	eMERGE	rs780094	3.6641	0.000411316	Y	2646	glucokinase regulator(GCKR)	613463~Fasting plasma glucose level QTL 5,	-	GO:0000060~protein import into nucleus, translocation,GO:0001678~cellular glucose homeostasis,GO:0005975~carbohydrate metabolic process,GO:0009750~response to fructose,GO:0010827~regulation of glucose transport,GO:0033132~negative regulation of glucokinase activity,GO:0033133~positive regulation of glucokinase activity,GO:0046415~urate metabolic process,GO:0070328~triglyceride homeostasis,	Willer CJ	rs1260326	intron_variant	Damaging	T	C	Y
	tg	eMERGE	rs1560694	3.66314	0.000411316	N	4298	MLLT1, super elongation complex subunit(MLLT1)	-	hsa05202:Transcriptional misregulation in cancer,	GO:0006355~regulation of transcription, DNA-templated,GO:0006366~transcription from R-polymerase II promoter,GO:0006469~negative regulation of protein kinase activity,	-		intron_variant	Candidate	A	G	-
	tg	eMERGE	rs1805662	3.56505	0.000533718	N	2	alpha-2-macroglobulin(A2M)	104300~Alzheimer disease, susceptibility to,614036~Alpha-2-macroglobulin deficiency,	hsa04610:Complement and coagulation cascades,	GO:0001869~negative regulation of complement activation, lectin pathway,GO:0002576~platelet degranulation,GO:0007597~blood coagulation, intrinsic pathway,GO:0010951~negative regulation of endopeptidase activity,GO:0022617~extracellular matrix disassembly,GO:0043547~positive regulation of GTPase activity,GO:0048863~stem cell differentiation,GO:0051056~regulation of small GTPase mediated signal tra…	-	rs11048789; rs1805654; rs669; rs226384; rs1805664	non_coding_transcript_variant	Candidate	T	C	-
	tg	eMERGE	rs482371	3.4586	0.000725635	N	23387	SIK family kinase 3(SIK3)	-	-	GO:0006468~protein phosphorylation,GO:0010906~regulation of glucose metabolic process,	-	rs518181; rs10892052; rs10892063; rs11216267; rs533556	NMD_transcript_variant	Candidate	T	C	-
	tg	eMERGE	rs518181	3.43698	0.00076582	N	23387	SIK family kinase 3(SIK3)	-	-	GO:0006468~protein phosphorylation,GO:0010906~regulation of glucose metabolic process,	-	rs10892052; rs10892063; rs11216267; rs533556; rs482371	NMD_transcript_variant	Candidate	C	A	-
	tg	eMERGE	rs1260333	3.4146	0.000835104	Y	2646 | 100420668	glucokinase regulator(GCKR) | NA	613463~Fasting plasma glucose level QTL 5, | NA	| NA	GO:0000060~protein import into nucleus, translocation,GO:0001678~cellular glucose homeostasis,GO:0005975~carbohydrate metabolic process,GO:0009750~response to fructose,GO:0010827~regulation of glucose transport,GO:0033132~negative regulation of glucokinase activity,GO:0033133~positive regulation of glucokinase activity,GO:0046415~urate metabolic process,GO:0070328~triglyceride homeostasis, | NA	Waterworth DM		NA	Damaging	A	G	Y
	tg	eMERGE	rs34309	3.39933	0.000860046	N	5295	phosphoinositide-3-kinase regulatory subunit 1(PIK3R1)	269880~SHORT syndrome,615214~Agammaglobulinemia 7, autosomal recessive,616005~Immunodeficiency 36,	hsa04012:ErbB signaling pathway,hsa04014:Ras signaling pathway,hsa04015:Rap1 signaling pathway,hsa04022:cGMP-PKG signaling pathway,hsa04024:cAMP signaling pathway,hsa04062:Chemokine signaling pathway,hsa04066:HIF-1 signaling pathway,hsa04068:FoxO signaling pathway,hsa04070:Phosphatidylinositol signaling system,hsa04071:Sphingolipid signaling pathway,hsa04150:mTOR signaling pathway,hsa04151:PI3K-A…	GO:0001678~cellular glucose homeostasis,GO:0001953~negative regulation of cell-matrix adhesion,GO:0006468~protein phosphorylation,GO:0006661~phosphatidylinositol biosynthetic process,GO:0007165~signal transduction,GO:0007173~epidermal growth factor receptor signaling pathway,GO:0008286~insulin receptor signaling pathway,GO:0008625~extrinsic apoptotic signaling pathway via death domain receptors,G…	-		non_coding_transcript_variant	Candidate	G	A	-
	tg	eMERGE	rs10892052	3.37821	0.000909469	N	23387	SIK family kinase 3(SIK3)	-	-	GO:0006468~protein phosphorylation,GO:0010906~regulation of glucose metabolic process,	-	rs10892063; rs11216267; rs482371; rs518181	NMD_transcript_variant	Candidate	G	A	-
	tg	eMERGE	rs12035926	3.3409	0.00100716	N	7804	LDL receptor related protein 8(LRP8)	608446~Myocardial infarction, susceptibility to,	-	GO:0000122~negative regulation of transcription from R-polymerase II promoter,GO:0001523~retinoid metabolic process,GO:0006508~proteolysis,GO:0006629~lipid metabolic process,GO:0006897~endocytosis,GO:0006898~receptor-mediated endocytosis,GO:0007165~signal transduction,GO:0019221~cytokine-mediated signaling pathway,GO:0021541~ammon gyrus development,GO:0021987~cerebral cortex development,GO:003279…	-		NMD_transcript_variant	Candidate	G	A	-
	tg	eMERGE	rs533556	3.33351	0.00103603	N	23387	SIK family kinase 3(SIK3)	-	-	GO:0006468~protein phosphorylation,GO:0010906~regulation of glucose metabolic process,	-	rs482371; rs518181	NMD_transcript_variant	Candidate	A	C	-
	tg	eMERGE	rs11216267	3.33047	0.00103603	N	23387	SIK family kinase 3(SIK3)	-	-	GO:0006468~protein phosphorylation,GO:0010906~regulation of glucose metabolic process,	-	rs482371; rs518181; rs10892052; rs10892063	NMD_transcript_variant	Candidate	C	T	-
	tg	eMERGE	rs3858890	3.32767	0.00103603	N	101928635	NA	NA	NA	NA	-		non_coding_transcript_variant	Candidate	A	G	-
	tg	eMERGE	rs2975842	3.3246	0.00106374	N	7013	telomeric repeat binding factor 1(TERF1)	-	-	GO:0000086~G2/M transition of mitotic cell cycle,GO:0000723~telomere maintenance,GO:0007004~telomere maintenance via telomerase,GO:0007067~mitotic nuclear division,GO:0007094~mitotic spindle assembly checkpoint,GO:0008156~negative regulation of D-replication,GO:0016233~telomere capping,GO:0031116~positive regulation of microtubule polymerization,GO:0031627~telomeric loop formation,GO:0032211~nega…	-		intron_variant	Candidate	T	C	-
	tg	eMERGE	rs1288516	3.31259	0.00109423	N	7804	LDL receptor related protein 8(LRP8)	608446~Myocardial infarction, susceptibility to,	-	GO:0000122~negative regulation of transcription from R-polymerase II promoter,GO:0001523~retinoid metabolic process,GO:0006508~proteolysis,GO:0006629~lipid metabolic process,GO:0006897~endocytosis,GO:0006898~receptor-mediated endocytosis,GO:0007165~signal transduction,GO:0019221~cytokine-mediated signaling pathway,GO:0021541~ammon gyrus development,GO:0021987~cerebral cortex development,GO:003279…	-		NMD_transcript_variant	Candidate	G	A	-
	tg	eMERGE	rs1805664	3.23178	0.00135958	N	2	alpha-2-macroglobulin(A2M)	104300~Alzheimer disease, susceptibility to,614036~Alpha-2-macroglobulin deficiency,	hsa04610:Complement and coagulation cascades,	GO:0001869~negative regulation of complement activation, lectin pathway,GO:0002576~platelet degranulation,GO:0007597~blood coagulation, intrinsic pathway,GO:0010951~negative regulation of endopeptidase activity,GO:0022617~extracellular matrix disassembly,GO:0043547~positive regulation of GTPase activity,GO:0048863~stem cell differentiation,GO:0051056~regulation of small GTPase mediated signal tra…	-	rs1805662; rs11048789; rs1805654; rs669; rs226384	upstream_gene_variant	Candidate	A	G	-
	tg	eMERGE	rs11048789	3.22195	0.00139977	N	2	alpha-2-macroglobulin(A2M)	104300~Alzheimer disease, susceptibility to,614036~Alpha-2-macroglobulin deficiency,	hsa04610:Complement and coagulation cascades,	GO:0001869~negative regulation of complement activation, lectin pathway,GO:0002576~platelet degranulation,GO:0007597~blood coagulation, intrinsic pathway,GO:0010951~negative regulation of endopeptidase activity,GO:0022617~extracellular matrix disassembly,GO:0043547~positive regulation of GTPase activity,GO:0048863~stem cell differentiation,GO:0051056~regulation of small GTPase mediated signal tra…	-	rs1805654; rs669; rs226384; rs1805664; rs1805662	non_coding_transcript_variant	Candidate	A	G	-
	tg	eMERGE	rs7086797	3.21894	0.00139977	N	1488	C-terminal binding protein 2(CTBP2)	-	hsa04310:Wnt signaling pathway,hsa04330:Notch signaling pathway,hsa05200:Pathways in cancer,hsa05220:Chronic myeloid leukemia,	GO:0000122~negative regulation of transcription from R-polymerase II promoter,GO:0006351~transcription, DNA-templated,GO:0008285~negative regulation of cell proliferation,GO:0019079~viral genome replication,GO:0035563~positive regulation of chromatin binding,GO:0045892~negative regulation of transcription, DNA-templated,GO:0045944~positive regulation of transcription from R-polymerase II promoter…	-		non_coding_transcript_variant	Candidate	C	T	-
	tg	eMERGE	rs10892063	3.19108	0.00151109	N	23387	SIK family kinase 3(SIK3)	-	-	GO:0006468~protein phosphorylation,GO:0010906~regulation of glucose metabolic process,	-	rs11216267; rs482371; rs518181; rs10892052	NMD_transcript_variant	Candidate	A	C	-
	tg	eMERGE	rs226384	3.18919	0.00151109	N	2	alpha-2-macroglobulin(A2M)	104300~Alzheimer disease, susceptibility to,614036~Alpha-2-macroglobulin deficiency,	hsa04610:Complement and coagulation cascades,	GO:0001869~negative regulation of complement activation, lectin pathway,GO:0002576~platelet degranulation,GO:0007597~blood coagulation, intrinsic pathway,GO:0010951~negative regulation of endopeptidase activity,GO:0022617~extracellular matrix disassembly,GO:0043547~positive regulation of GTPase activity,GO:0048863~stem cell differentiation,GO:0051056~regulation of small GTPase mediated signal tra…	-	rs1805664; rs1805662; rs11048789; rs1805654; rs669	NMD_transcript_variant	Candidate	A	G	-
	tg	eMERGE	rs1805654	3.18637	0.00151109	N	2	alpha-2-macroglobulin(A2M)	104300~Alzheimer disease, susceptibility to,614036~Alpha-2-macroglobulin deficiency,	hsa04610:Complement and coagulation cascades,	GO:0001869~negative regulation of complement activation, lectin pathway,GO:0002576~platelet degranulation,GO:0007597~blood coagulation, intrinsic pathway,GO:0010951~negative regulation of endopeptidase activity,GO:0022617~extracellular matrix disassembly,GO:0043547~positive regulation of GTPase activity,GO:0048863~stem cell differentiation,GO:0051056~regulation of small GTPase mediated signal tra…	-	rs669; rs226384; rs1805664; rs1805662; rs11048789	non_coding_transcript_variant	Candidate	A	G	-
	tg	eMERGE	rs7949084	3.17984	0.00154988	N	23705	cell adhesion molecule 1(CADM1)	-	hsa04514:Cell adhesion molecules (CAMs),	GO:0001889~liver development,GO:0001913~T cell mediated cytotoxicity,GO:0002376~immune system process,GO:0006915~apoptotic process,GO:0007156~homophilic cell adhesion via plasma membrane adhesion molecules,GO:0007157~heterophilic cell-cell adhesion via plasma membrane cell adhesion molecules,GO:0007283~spermatogenesis,GO:0007420~brain development,GO:0008037~cell recognition,GO:0030154~cell differ…	-		NMD_transcript_variant	Candidate	C	A	-
	tg	eMERGE	rs1260326	3.17154	0.0015843	Y	2646 | 5496 | 29959 | 200634 | 26160 | 64838 | 84226 | 84450	glucokinase regulator(GCKR) | protein phosphatase, Mg2+/Mn2+ dependent 1G(PPM1G) | nuclear receptor binding protein 1(NRBP1) | keratinocyte associated protein 3(KRTCAP3) | intraflagellar transport 172(IFT172) | fibronectin type III domain containing 4(FNDC4) | chromosome 2 open reading frame 16(C2orf16) | zinc finger protein 512(ZNF512)	613463~Fasting plasma glucose level QTL 5, | | | | 615630~Short-rib thoracic dysplasia 10 with or without polydactyly,616394~Retinitis pigmentosa 71, | | |	| | | | | | |	GO:0000060~protein import into nucleus, translocation,GO:0001678~cellular glucose homeostasis,GO:0005975~carbohydrate metabolic process,GO:0009750~response to fructose,GO:0010827~regulation of glucose transport,GO:0033132~negative regulation of glucokinase activity,GO:0033133~positive regulation of glucokinase activity,GO:0046415~urate metabolic process,GO:0070328~triglyceride homeostasis, | GO:0…	Teslovich TM	rs780094	missense_variant	Damaging	T	C	Y
	tg	eMERGE	rs17801265	3.12121	0.00179746	N	775	calcium voltage-gated channel subunit alpha1 C(CACNA1C)	601005~Timothy syndrome,611875~Brugada syndrome 3,	hsa04010:MAPK signaling pathway,hsa04020:Calcium signaling pathway,hsa04022:cGMP-PKG signaling pathway,hsa04024:cAMP signaling pathway,hsa04260:Cardiac muscle contraction,hsa04261:Adrenergic signaling in cardiomyocytes,hsa04270:Vascular smooth muscle contraction,hsa04713:Circadian entrainment,hsa04720:Long-term potentiation,hsa04723:Retrograde endocannabinoid signaling,hsa04724:Glutamatergic syna…	GO:0002520~immune system development,GO:0007204~positive regulation of cytosolic calcium ion concentration,GO:0007507~heart development,GO:0010881~regulation of cardiac muscle contraction by regulation of the release of sequestered calcium ion,GO:0035115~embryonic forelimb morphogenesis,GO:0035585~calcium-mediated signaling using extracellular calcium source,GO:0043010~camera-type eye development…	-		intron_variant	Candidate	A	G	-
	tg	eMERGE	rs4938316	3.1135	0.00185012	N	23387	SIK family kinase 3(SIK3)	-	-	GO:0006468~protein phosphorylation,GO:0010906~regulation of glucose metabolic process,	-		non_coding_transcript_exon_variant	Candidate	T	C	-
	tg	eMERGE	rs11759825	3.1069	0.00185012	N	29993	protein kinase C and casein kinase substrate in neurons 1(PACSIN1)	-	-	GO:0007015~actin filament organization,GO:0030100~regulation of endocytosis,GO:0045806~negative regulation of endocytosis,GO:0048488~synaptic vesicle endocytosis,GO:0048666~neuron development,GO:0048812~neuron projection morphogenesis,GO:0072657~protein localization to membrane,GO:0090002~establishment of protein localization to plasma membrane,GO:0097320~membrane tubulation,GO:1900006~positive r…	-		intron_variant	Candidate	A	G	-
	tg	eMERGE	rs1165687	3.09152	0.00195774	N	7184	heat shock protein 90 beta family member 1(HSP90B1)	-	hsa04141:Protein processing in endoplasmic reticulum,hsa04151:PI3K-Akt signaling pathway,hsa04621:NOD-like receptor signaling pathway,hsa04915:Estrogen signaling pathway,hsa04918:Thyroid hormone synthesis,hsa05200:Pathways in cancer,hsa05215:Prostate cancer,	GO:0001666~response to hypoxia,GO:0002224~toll-like receptor signaling pathway,GO:0006457~protein folding,GO:0006898~receptor-mediated endocytosis,GO:0006950~response to stress,GO:0015031~protein transport,GO:0030433~ER-associated ubiquitin-dependent protein catabolic process,GO:0030970~retrograde protein transport, ER to cytosol,GO:0031247~actin rod assembly,GO:0034975~protein folding in endopla…	-		non_coding_transcript_variant	Candidate	A	C	-
	tg	eMERGE	rs6939185	3.01555	0.00236374	N	5167	ectonucleotide pyrophosphatase/phosphodiesterase 1(ENPP1)	125853~Diabetes mellitus, non-insulin-dependent, susceptibility to,208000~Arterial calcification, generalized, of infancy, 1,601665~Obesity, susceptibility to,613312~Hypophosphatemic rickets, autosomal recessive, 2,615522~Cole disease,	hsa00230:Purine metabolism,hsa00500:Starch and sucrose metabolism,hsa00760:Nicotinate and nicotinamide metabolism,hsa00770:Pantothenate and CoA biosynthesis,hsa01100:Metabolic pathways,	GO:0006091~generation of precursor metabolites and energy,GO:0006771~riboflavin metabolic process,GO:0006796~phosphate-containing compound metabolic process,GO:0006898~receptor-mediated endocytosis,GO:0006955~immune response,GO:0009143~nucleoside triphosphate catabolic process,GO:0030308~negative regulation of cell growth,GO:0030500~regulation of bone mineralization,GO:0030505~inorganic diphospha…	-	rs7756163	NMD_transcript_variant	Candidate	A	G	-
	tg	eMERGE	rs7756163	3.01493	0.00242564	N	5167	ectonucleotide pyrophosphatase/phosphodiesterase 1(ENPP1)	125853~Diabetes mellitus, non-insulin-dependent, susceptibility to,208000~Arterial calcification, generalized, of infancy, 1,601665~Obesity, susceptibility to,613312~Hypophosphatemic rickets, autosomal recessive, 2,615522~Cole disease,	hsa00230:Purine metabolism,hsa00500:Starch and sucrose metabolism,hsa00760:Nicotinate and nicotinamide metabolism,hsa00770:Pantothenate and CoA biosynthesis,hsa01100:Metabolic pathways,	GO:0006091~generation of precursor metabolites and energy,GO:0006771~riboflavin metabolic process,GO:0006796~phosphate-containing compound metabolic process,GO:0006898~receptor-mediated endocytosis,GO:0006955~immune response,GO:0009143~nucleoside triphosphate catabolic process,GO:0030308~negative regulation of cell growth,GO:0030500~regulation of bone mineralization,GO:0030505~inorganic diphospha…	-	rs6939185	NMD_transcript_variant	Candidate	C	T	-
	tg	eMERGE	rs9869437	2.96088	0.00275843	N	165918	ring finger protein 168(RNF168)	611943~RIDDLE syndrome,	-	GO:0006302~double-strand break repair,GO:0006303~double-strand break repair via nonhomologous end joining,GO:0006511~ubiquitin-dependent protein catabolic process,GO:0006974~cellular response to D-damage stimulus,GO:0010212~response to ionizing radiation,GO:0016567~protein ubiquitination,GO:0016925~protein sumoylation,GO:0034244~negative regulation of transcription elongation from R-polymerase II…	-	rs7646174; rs11185543; rs9858020	NMD_transcript_variant	Candidate	A	C	-
	tg	eMERGE	rs6747101	2.91859	0.0030515	N	55022	phosphotyrosine interaction domain containing 1(PID1)	-	-	GO:0001933~negative regulation of protein phosphorylation,GO:0006112~energy reserve metabolic process,GO:0010628~positive regulation of gene expression,GO:0010635~regulation of mitochondrial fusion,GO:0044320~cellular response to leptin stimulus,GO:0045444~fat cell differentiation,GO:0045944~positive regulation of transcription from R-polymerase II promoter,GO:0046627~negative regulation of insul…	-		NMD_transcript_variant	Candidate	C	T	-
	tg	eMERGE	rs2929580	2.89996	0.00321801	N	7013	telomeric repeat binding factor 1(TERF1)	-	-	GO:0000086~G2/M transition of mitotic cell cycle,GO:0000723~telomere maintenance,GO:0007004~telomere maintenance via telomerase,GO:0007067~mitotic nuclear division,GO:0007094~mitotic spindle assembly checkpoint,GO:0008156~negative regulation of D-replication,GO:0016233~telomere capping,GO:0031116~positive regulation of microtubule polymerization,GO:0031627~telomeric loop formation,GO:0032211~nega…	-		upstream_gene_variant	Candidate	A	G	-
	tg	eMERGE	rs2836364	2.88314	0.00338268	N	2078	ERG, ETS transcription factor(ERG)	-	hsa05202:Transcriptional misregulation in cancer,	GO:0003197~endocardial cushion development,GO:0003199~endocardial cushion to mesenchymal transition involved in heart valve formation,GO:0006351~transcription, DNA-templated,GO:0006357~regulation of transcription from R-polymerase II promoter,GO:0006468~protein phosphorylation,GO:0007165~signal transduction,GO:0007275~multicellular organism development,GO:0008283~cell proliferation,GO:0016477~cel…	-		non_coding_transcript_variant	Candidate	T	C	-
	tg	eMERGE	rs2409722	2.83177	0.00383187	N	286046	XK related 6(XKR6)	-	-	-	-		NMD_transcript_variant	Candidate	T	G	-
	tg	eMERGE	rs3885690	2.82231	0.0039194	N	286046	XK related 6(XKR6)	-	-	-	-	rs6601541	intron_variant	Candidate	T	C	-
	tg	eMERGE	rs220847	2.80286	0.00411178	N	23705	cell adhesion molecule 1(CADM1)	-	hsa04514:Cell adhesion molecules (CAMs),	GO:0001889~liver development,GO:0001913~T cell mediated cytotoxicity,GO:0002376~immune system process,GO:0006915~apoptotic process,GO:0007156~homophilic cell adhesion via plasma membrane adhesion molecules,GO:0007157~heterophilic cell-cell adhesion via plasma membrane cell adhesion molecules,GO:0007283~spermatogenesis,GO:0007420~brain development,GO:0008037~cell recognition,GO:0030154~cell differ…	-		NMD_transcript_variant	Candidate	A	G	-
	tg	eMERGE	rs206916	2.79961	0.00411178	N	60468	BTB domain and CNC homolog 2(BACH2)	-	-	GO:0000122~negative regulation of transcription from R-polymerase II promoter,GO:0006366~transcription from R-polymerase II promoter,GO:0016567~protein ubiquitination,GO:1902593~single-organism nuclear import,	-		non_coding_transcript_exon_variant	Candidate	A	G	-
	tg	eMERGE	rs6601541	2.78764	0.00421755	N	286046	XK related 6(XKR6)	-	-	-	-	rs3885690	intron_variant	Candidate	T	C	-
	tg	eMERGE	rs13010266	2.7756	0.00432517	N	55022	phosphotyrosine interaction domain containing 1(PID1)	-	-	GO:0001933~negative regulation of protein phosphorylation,GO:0006112~energy reserve metabolic process,GO:0010628~positive regulation of gene expression,GO:0010635~regulation of mitochondrial fusion,GO:0044320~cellular response to leptin stimulus,GO:0045444~fat cell differentiation,GO:0045944~positive regulation of transcription from R-polymerase II promoter,GO:0046627~negative regulation of insul…	-		NMD_transcript_variant	Candidate	A	C	-
	tg	eMERGE	rs6693633	2.76425	0.0045254	N	2104	estrogen related receptor gamma(ESRRG)	-	-	GO:0006351~transcription, DNA-templated,GO:0006355~regulation of transcription, DNA-templated,GO:0006367~transcription initiation from R-polymerase II promoter,GO:0043401~steroid hormone mediated signaling pathway,GO:0045893~positive regulation of transcription, DNA-templated,GO:0045944~positive regulation of transcription from R-polymerase II promoter,GO:0048384~retinoic acid receptor signaling …	-		NMD_transcript_variant	Candidate	A	C	-
	tg	eMERGE	rs6902771	2.74894	0.00464319	N	2099	estrogen receptor 1(ESR1)	114480~Breast cancer,157300~Migraine, susceptibility to,608446~Myocardial infarction, susceptibility to,615363~Estrogen resistance,Atherosclerosis, susceptibility to~Atherosclerosis, susceptibility to,HDL response to hormone replacement, augmented~HDL response to hormone replacement, augmented,	hsa04915:Estrogen signaling pathway,hsa04917:Prolactin signaling pathway,hsa04919:Thyroid hormone signaling pathway,hsa04961:Endocrine and other factor-regulated calcium reabsorption,hsa05205:Proteoglycans in cancer,	GO:0000122~negative regulation of transcription from R-polymerase II promoter,GO:0001547~antral ovarian follicle growth,GO:0002064~epithelial cell development,GO:0006338~chromatin remodeling,GO:0006351~transcription, DNA-templated,GO:0006355~regulation of transcription, DNA-templated,GO:0006366~transcription from R-polymerase II promoter,GO:0006367~transcription initiation from R-polymerase II pr…	-	rs9479130	intron_variant	Candidate	T	C	-
	tg	eMERGE	rs1647266	2.74029	0.00476351	N	26160	intraflagellar transport 172(IFT172)	615630~Short-rib thoracic dysplasia 10 with or without polydactyly,616394~Retinitis pigmentosa 71,	-	GO:0001843~neural tube closure,GO:0001947~heart looping,GO:0007219~Notch signaling pathway,GO:0007224~smoothened signaling pathway,GO:0007420~brain development,GO:0008544~epidermis development,GO:0009953~dorsal/ventral pattern formation,GO:0016485~protein processing,GO:0021522~spinal cord motor neuron differentiation,GO:0031122~cytoplasmic microtubule organization,GO:0042384~cilium assembly,GO:00…	-	rs1260345; rs4803; rs780104; rs780106; rs1647276	non_coding_transcript_variant	Candidate	T	C	-
	tg	eMERGE	rs780106	2.73925	0.00476351	N	26160	intraflagellar transport 172(IFT172)	615630~Short-rib thoracic dysplasia 10 with or without polydactyly,616394~Retinitis pigmentosa 71,	-	GO:0001843~neural tube closure,GO:0001947~heart looping,GO:0007219~Notch signaling pathway,GO:0007224~smoothened signaling pathway,GO:0007420~brain development,GO:0008544~epidermis development,GO:0009953~dorsal/ventral pattern formation,GO:0016485~protein processing,GO:0021522~spinal cord motor neuron differentiation,GO:0031122~cytoplasmic microtubule organization,GO:0042384~cilium assembly,GO:00…	-	rs1647276; rs1647266; rs1260345; rs4803; rs780104	non_coding_transcript_variant	Candidate	A	C	-
	tg	eMERGE	rs1647276	2.73892	0.00476351	N	26160	intraflagellar transport 172(IFT172)	615630~Short-rib thoracic dysplasia 10 with or without polydactyly,616394~Retinitis pigmentosa 71,	-	GO:0001843~neural tube closure,GO:0001947~heart looping,GO:0007219~Notch signaling pathway,GO:0007224~smoothened signaling pathway,GO:0007420~brain development,GO:0008544~epidermis development,GO:0009953~dorsal/ventral pattern formation,GO:0016485~protein processing,GO:0021522~spinal cord motor neuron differentiation,GO:0031122~cytoplasmic microtubule organization,GO:0042384~cilium assembly,GO:00…	-	rs1647266; rs1260345; rs4803; rs780104; rs780106	non_coding_transcript_variant	Candidate	C	T	-
	tg	eMERGE	rs1548456	2.73762	0.00476351	N	799	calcitonin receptor(CALCR)	166710~Osteoporosis, postmenopausal, susceptibility,	hsa04080:Neuroactive ligand-receptor interaction,hsa04380:Osteoclast differentiation,	GO:0007166~cell surface receptor signaling pathway,GO:0007189~adenylate cyclase-activating G-protein coupled receptor signaling pathway,GO:0007190~activation of adenylate cyclase activity,GO:0007204~positive regulation of cytosolic calcium ion concentration,GO:0015031~protein transport,GO:0030279~negative regulation of ossification,GO:0030316~osteoclast differentiation,GO:0030819~positive regulat…	-	rs1000912	upstream_gene_variant	Candidate	T	C	-
	tg	eMERGE	rs183395	-2.88524	0.00491986	N	23705	cell adhesion molecule 1(CADM1)	-	hsa04514:Cell adhesion molecules (CAMs),	GO:0001889~liver development,GO:0001913~T cell mediated cytotoxicity,GO:0002376~immune system process,GO:0006915~apoptotic process,GO:0007156~homophilic cell adhesion via plasma membrane adhesion molecules,GO:0007157~heterophilic cell-cell adhesion via plasma membrane cell adhesion molecules,GO:0007283~spermatogenesis,GO:0007420~brain development,GO:0008037~cell recognition,GO:0030154~cell differ…	-	rs7125819	non_coding_transcript_exon_variant	Candidate	A	G	-
	tg	eMERGE	rs10110123	-2.896	0.00481824	N	286046	XK related 6(XKR6)	-	-	-	-	rs10100449	intron_variant	Candidate	C	A	-
	tg	eMERGE	rs7122693	-2.90985	0.00472194	N	23705	cell adhesion molecule 1(CADM1)	-	hsa04514:Cell adhesion molecules (CAMs),	GO:0001889~liver development,GO:0001913~T cell mediated cytotoxicity,GO:0002376~immune system process,GO:0006915~apoptotic process,GO:0007156~homophilic cell adhesion via plasma membrane adhesion molecules,GO:0007157~heterophilic cell-cell adhesion via plasma membrane cell adhesion molecules,GO:0007283~spermatogenesis,GO:0007420~brain development,GO:0008037~cell recognition,GO:0030154~cell differ…	-		NMD_transcript_variant	Candidate	A	G	-
	tg	eMERGE	rs7821914	-2.91529	0.00462102	N	286046	XK related 6(XKR6)	-	-	-	-		intron_variant	Candidate	C	T	-
	tg	eMERGE	rs6677604	-2.93366	0.00452194	N	3075	complement factor H(CFH)	126700~Basal laminar drusen,235400~Hemolytic uremic syndrome, atypical, susceptibility to, 1,609814~Complement factor H deficiency,610698~Macular degeneration, age-related, 4,	hsa04610:Complement and coagulation cascades,hsa05150:Staphylococcus aureus infection,	GO:0006956~complement activation,GO:0006957~complement activation, alternative pathway,GO:0030449~regulation of complement activation,	-		non_coding_transcript_variant	Candidate	G	A	-
	tg	eMERGE	rs6763361	-2.96903	0.00414157	N	51726	DnaJ heat shock protein family (Hsp40) member B11(DNAJB11)	-	hsa04141:Protein processing in endoplasmic reticulum,	GO:0006457~protein folding,GO:0016556~mR-modification,GO:0032781~positive regulation of ATPase activity,GO:0036498~IRE1-mediated unfolded protein response,	-		upstream_gene_variant	Candidate	A	G	-
	tg	eMERGE	rs425989	-2.97403	0.00414157	N	571	BTB domain and CNC homolog 1(BACH1)	-	-	GO:0000083~regulation of transcription involved in G1/S transition of mitotic cell cycle,GO:0000117~regulation of transcription involved in G2/M transition of mitotic cell cycle,GO:0000122~negative regulation of transcription from R-polymerase II promoter,GO:0006281~D-repair,GO:0006302~double-strand break repair,GO:0006310~D-recombination,GO:0006355~regulation of transcription, DNA-templated,GO:0…	-		intron_variant	Candidate	T	C	-
	tg	eMERGE	rs10861147	-3.0129	0.00380554	N	7184	heat shock protein 90 beta family member 1(HSP90B1)	-	hsa04141:Protein processing in endoplasmic reticulum,hsa04151:PI3K-Akt signaling pathway,hsa04621:NOD-like receptor signaling pathway,hsa04915:Estrogen signaling pathway,hsa04918:Thyroid hormone synthesis,hsa05200:Pathways in cancer,hsa05215:Prostate cancer,	GO:0001666~response to hypoxia,GO:0002224~toll-like receptor signaling pathway,GO:0006457~protein folding,GO:0006898~receptor-mediated endocytosis,GO:0006950~response to stress,GO:0015031~protein transport,GO:0030433~ER-associated ubiquitin-dependent protein catabolic process,GO:0030970~retrograde protein transport, ER to cytosol,GO:0031247~actin rod assembly,GO:0034975~protein folding in endopla…	-		non_coding_transcript_variant	Candidate	T	C	-
	tg	eMERGE	rs3118571	-3.03962	0.00355219	N	6256	retinoid X receptor alpha(RXRA)	-	hsa03320:PPAR signaling pathway,hsa04151:PI3K-Akt signaling pathway,hsa04919:Thyroid hormone signaling pathway,hsa04920:Adipocytokine signaling pathway,hsa04932:Non-alcoholic fatty liver disease (NAFLD),hsa04976:Bile secretion,hsa05160:Hepatitis C,hsa05200:Pathways in cancer,hsa05202:Transcriptional misregulation in cancer,hsa05216:Thyroid cancer,hsa05222:Small cell lung cancer,hsa05223:Non-small…	GO:0000122~negative regulation of transcription from R-polymerase II promoter,GO:0001701~in utero embryonic development,GO:0001893~maternal placenta development,GO:0006351~transcription, DNA-templated,GO:0006367~transcription initiation from R-polymerase II promoter,GO:0006766~vitamin metabolic process,GO:0007566~embryo implantation,GO:0008203~cholesterol metabolic process,GO:0015721~bile acid an…	-	rs877954; rs1805343	non_coding_transcript_variant	Candidate	C	T	-
	tg	eMERGE	rs669	-3.07972	0.00325681	N	2	alpha-2-macroglobulin(A2M)	104300~Alzheimer disease, susceptibility to,614036~Alpha-2-macroglobulin deficiency,	hsa04610:Complement and coagulation cascades,	GO:0001869~negative regulation of complement activation, lectin pathway,GO:0002576~platelet degranulation,GO:0007597~blood coagulation, intrinsic pathway,GO:0010951~negative regulation of endopeptidase activity,GO:0022617~extracellular matrix disassembly,GO:0043547~positive regulation of GTPase activity,GO:0048863~stem cell differentiation,GO:0051056~regulation of small GTPase mediated signal tra…	-	rs226384; rs1805664; rs1805662; rs11048789; rs1805654	missense_variant	Damaging	T	C	-
	tg	eMERGE	rs849481	-3.10094	0.00312679	N	1600	DAB1, reelin adaptor protein(DAB1)	-	-	GO:0007162~negative regulation of cell adhesion,GO:0007264~small GTPase mediated signal transduction,GO:0007494~midgut development,GO:0007628~adult walking behavior,GO:0016358~dendrite development,GO:0021517~ventral spinal cord development,GO:0021589~cerebellum structural organization,GO:0021813~cell-cell adhesion involved in neuronal-glial interactions involved in cerebral cortex radial glia gui…	-		non_coding_transcript_variant	Candidate	A	G	-
	tg	eMERGE	rs893857	-3.10189	0.00312679	N	1488	C-terminal binding protein 2(CTBP2)	-	hsa04310:Wnt signaling pathway,hsa04330:Notch signaling pathway,hsa05200:Pathways in cancer,hsa05220:Chronic myeloid leukemia,	GO:0000122~negative regulation of transcription from R-polymerase II promoter,GO:0006351~transcription, DNA-templated,GO:0008285~negative regulation of cell proliferation,GO:0019079~viral genome replication,GO:0035563~positive regulation of chromatin binding,GO:0045892~negative regulation of transcription, DNA-templated,GO:0045944~positive regulation of transcription from R-polymerase II promoter…	-	rs4962421	non_coding_transcript_variant	Candidate	T	C	-
	tg	eMERGE	rs1805352	-3.10705	0.00305589	N	6256	retinoid X receptor alpha(RXRA)	-	hsa03320:PPAR signaling pathway,hsa04151:PI3K-Akt signaling pathway,hsa04919:Thyroid hormone signaling pathway,hsa04920:Adipocytokine signaling pathway,hsa04932:Non-alcoholic fatty liver disease (NAFLD),hsa04976:Bile secretion,hsa05160:Hepatitis C,hsa05200:Pathways in cancer,hsa05202:Transcriptional misregulation in cancer,hsa05216:Thyroid cancer,hsa05222:Small cell lung cancer,hsa05223:Non-small…	GO:0000122~negative regulation of transcription from R-polymerase II promoter,GO:0001701~in utero embryonic development,GO:0001893~maternal placenta development,GO:0006351~transcription, DNA-templated,GO:0006367~transcription initiation from R-polymerase II promoter,GO:0006766~vitamin metabolic process,GO:0007566~embryo implantation,GO:0008203~cholesterol metabolic process,GO:0015721~bile acid an…	-		non_coding_transcript_variant	Candidate	C	A	-
	tg	eMERGE	rs2239374	-3.12279	0.00298476	N	5329	plasminogen activator, urokinase receptor(PLAUR)	-	hsa04610:Complement and coagulation cascades,hsa05205:Proteoglycans in cancer,	GO:0001934~positive regulation of protein phosphorylation,GO:0006928~movement of cell or subcellular component,GO:0006935~chemotaxis,GO:0007165~signal transduction,GO:0007596~blood coagulation,GO:0016255~attachment of GPI anchor to protein,GO:0030162~regulation of proteolysis,GO:0038195~urokinase plasminogen activator signaling pathway,GO:0042730~fibrinolysis,GO:0043066~negative regulation of apo…	-		NMD_transcript_variant	Candidate	C	T	-
	tg	eMERGE	rs1561589	-3.13752	0.00284619	N	1488	C-terminal binding protein 2(CTBP2)	-	hsa04310:Wnt signaling pathway,hsa04330:Notch signaling pathway,hsa05200:Pathways in cancer,hsa05220:Chronic myeloid leukemia,	GO:0000122~negative regulation of transcription from R-polymerase II promoter,GO:0006351~transcription, DNA-templated,GO:0008285~negative regulation of cell proliferation,GO:0019079~viral genome replication,GO:0035563~positive regulation of chromatin binding,GO:0045892~negative regulation of transcription, DNA-templated,GO:0045944~positive regulation of transcription from R-polymerase II promoter…	-		non_coding_transcript_variant	Candidate	T	C	-
	tg	eMERGE	rs901933	-3.17299	0.00266674	N	23362	pleckstrin and Sec7 domain containing 3(PSD3)	-	hsa04144:Endocytosis,	GO:0032012~regulation of ARF protein signal transduction,GO:0043547~positive regulation of GTPase activity,	-		NA	Candidate	T	G	-
	tg	eMERGE	rs10892169	-3.20138	0.00248776	N	57453	DS cell adhesion molecule like 1(DSCAML1)	-	-	GO:0001709~cell fate determination,GO:0007155~cell adhesion,GO:0007156~homophilic cell adhesion via plasma membrane adhesion molecules,GO:0007409~axonogenesis,GO:0007417~central nervous system development,GO:0007420~brain development,GO:0009953~dorsal/ventral pattern formation,GO:0048704~embryonic skeletal system morphogenesis,	-		intron_variant	Candidate	A	G	-
	tg	eMERGE	rs2248989	-3.20151	0.00248776	N	571	BTB domain and CNC homolog 1(BACH1)	-	-	GO:0000083~regulation of transcription involved in G1/S transition of mitotic cell cycle,GO:0000117~regulation of transcription involved in G2/M transition of mitotic cell cycle,GO:0000122~negative regulation of transcription from R-polymerase II promoter,GO:0006281~D-repair,GO:0006302~double-strand break repair,GO:0006310~D-recombination,GO:0006355~regulation of transcription, DNA-templated,GO:0…	-		intron_variant	Candidate	A	G	-
	tg	eMERGE	rs4240705	-3.21969	0.00237691	N	6256	retinoid X receptor alpha(RXRA)	-	hsa03320:PPAR signaling pathway,hsa04151:PI3K-Akt signaling pathway,hsa04919:Thyroid hormone signaling pathway,hsa04920:Adipocytokine signaling pathway,hsa04932:Non-alcoholic fatty liver disease (NAFLD),hsa04976:Bile secretion,hsa05160:Hepatitis C,hsa05200:Pathways in cancer,hsa05202:Transcriptional misregulation in cancer,hsa05216:Thyroid cancer,hsa05222:Small cell lung cancer,hsa05223:Non-small…	GO:0000122~negative regulation of transcription from R-polymerase II promoter,GO:0001701~in utero embryonic development,GO:0001893~maternal placenta development,GO:0006351~transcription, DNA-templated,GO:0006367~transcription initiation from R-polymerase II promoter,GO:0006766~vitamin metabolic process,GO:0007566~embryo implantation,GO:0008203~cholesterol metabolic process,GO:0015721~bile acid an…	-		non_coding_transcript_variant	Candidate	G	A	-
	tg	eMERGE	rs9329238	-3.24626	0.00222032	N	286046	XK related 6(XKR6)	-	-	-	-		NMD_transcript_variant	Candidate	A	G	-
	tg	eMERGE	rs863818	-3.26706	0.00212517	N	5295	phosphoinositide-3-kinase regulatory subunit 1(PIK3R1)	269880~SHORT syndrome,615214~Agammaglobulinemia 7, autosomal recessive,616005~Immunodeficiency 36,	hsa04012:ErbB signaling pathway,hsa04014:Ras signaling pathway,hsa04015:Rap1 signaling pathway,hsa04022:cGMP-PKG signaling pathway,hsa04024:cAMP signaling pathway,hsa04062:Chemokine signaling pathway,hsa04066:HIF-1 signaling pathway,hsa04068:FoxO signaling pathway,hsa04070:Phosphatidylinositol signaling system,hsa04071:Sphingolipid signaling pathway,hsa04150:mTOR signaling pathway,hsa04151:PI3K-A…	GO:0001678~cellular glucose homeostasis,GO:0001953~negative regulation of cell-matrix adhesion,GO:0006468~protein phosphorylation,GO:0006661~phosphatidylinositol biosynthetic process,GO:0007165~signal transduction,GO:0007173~epidermal growth factor receptor signaling pathway,GO:0008286~insulin receptor signaling pathway,GO:0008625~extrinsic apoptotic signaling pathway via death domain receptors,G…	-		non_coding_transcript_variant	Candidate	G	A	-
	tg	eMERGE	rs10857362	-3.2819	0.00207621	N	55016	membrane associated ring-CH-type finger 1(MARCH1)	-	-	GO:0000209~protein polyubiquitination,GO:0002495~antigen processing and presentation of peptide antigen via MHC class II,GO:0006955~immune response,	-		non_coding_transcript_variant	Candidate	T	C	-
	tg	eMERGE	rs3012064	-3.34691	0.00176859	N	1488	C-terminal binding protein 2(CTBP2)	-	hsa04310:Wnt signaling pathway,hsa04330:Notch signaling pathway,hsa05200:Pathways in cancer,hsa05220:Chronic myeloid leukemia,	GO:0000122~negative regulation of transcription from R-polymerase II promoter,GO:0006351~transcription, DNA-templated,GO:0008285~negative regulation of cell proliferation,GO:0019079~viral genome replication,GO:0035563~positive regulation of chromatin binding,GO:0045892~negative regulation of transcription, DNA-templated,GO:0045944~positive regulation of transcription from R-polymerase II promoter…	-		non_coding_transcript_variant	Candidate	C	T	-
	tg	eMERGE	rs1805343	-3.37395	0.00168037	N	6256	retinoid X receptor alpha(RXRA)	-	hsa03320:PPAR signaling pathway,hsa04151:PI3K-Akt signaling pathway,hsa04919:Thyroid hormone signaling pathway,hsa04920:Adipocytokine signaling pathway,hsa04932:Non-alcoholic fatty liver disease (NAFLD),hsa04976:Bile secretion,hsa05160:Hepatitis C,hsa05200:Pathways in cancer,hsa05202:Transcriptional misregulation in cancer,hsa05216:Thyroid cancer,hsa05222:Small cell lung cancer,hsa05223:Non-small…	GO:0000122~negative regulation of transcription from R-polymerase II promoter,GO:0001701~in utero embryonic development,GO:0001893~maternal placenta development,GO:0006351~transcription, DNA-templated,GO:0006367~transcription initiation from R-polymerase II promoter,GO:0006766~vitamin metabolic process,GO:0007566~embryo implantation,GO:0008203~cholesterol metabolic process,GO:0015721~bile acid an…	-	rs3118571; rs877954	non_coding_transcript_variant	Candidate	G	A	-
	tg	eMERGE	rs877954	-3.38404	0.00163695	N	6256	retinoid X receptor alpha(RXRA)	-	hsa03320:PPAR signaling pathway,hsa04151:PI3K-Akt signaling pathway,hsa04919:Thyroid hormone signaling pathway,hsa04920:Adipocytokine signaling pathway,hsa04932:Non-alcoholic fatty liver disease (NAFLD),hsa04976:Bile secretion,hsa05160:Hepatitis C,hsa05200:Pathways in cancer,hsa05202:Transcriptional misregulation in cancer,hsa05216:Thyroid cancer,hsa05222:Small cell lung cancer,hsa05223:Non-small…	GO:0000122~negative regulation of transcription from R-polymerase II promoter,GO:0001701~in utero embryonic development,GO:0001893~maternal placenta development,GO:0006351~transcription, DNA-templated,GO:0006367~transcription initiation from R-polymerase II promoter,GO:0006766~vitamin metabolic process,GO:0007566~embryo implantation,GO:0008203~cholesterol metabolic process,GO:0015721~bile acid an…	-	rs1805343; rs3118571	non_coding_transcript_variant	Candidate	A	G	-
	tg	eMERGE	rs13092274	-3.42054	0.00149446	N	3708	inositol 1,4,5-trisphosphate receptor type 1(ITPR1)	117360~Spinocerebellar ataxia 29, congenital nonprogressive,606658~Spinocerebellar ataxia 15,	hsa04020:Calcium signaling pathway,hsa04022:cGMP-PKG signaling pathway,hsa04070:Phosphatidylinositol signaling system,hsa04114:Oocyte meiosis,hsa04270:Vascular smooth muscle contraction,hsa04540:Gap junction,hsa04611:Platelet activation,hsa04713:Circadian entrainment,hsa04720:Long-term potentiation,hsa04723:Retrograde endocannabinoid signaling,hsa04724:Glutamatergic synapse,hsa04725:Cholinergic s…	GO:0001666~response to hypoxia,GO:0006816~calcium ion transport,GO:0007165~signal transduction,GO:0009791~post-embryonic development,GO:0010506~regulation of autophagy,GO:0030168~platelet activation,GO:0032469~endoplasmic reticulum calcium ion homeostasis,GO:0042045~epithelial fluid transport,GO:0048016~inositol phosphate-mediated signaling,GO:0050796~regulation of insulin secretion,GO:0050849~ne…	-		intron_variant	Candidate	T	C	-
